# Supplementary material for: Evolutionary metabolic landscape from preneoplasia to invasive lung adenocarcinoma
Source: Nat Commun. 2021 Nov 10;12:6479. doi: 10.1038/s41467-021-26685-y (PMC8580984; doi:10.1038/s41467-021-26685-y)
Supplement: Supplementary file 3 — Supplementary Data 1 [file 41467_2021_26685_MOESM3_ESM.xlsx]

## Sheet:  Patients in cohort 1
Patient ID	Histological subtype	Gender	Age	Stage	Tumor size (cm）	Smoke (0: Non-smoker;1: Smoker)	Pleura invasion (0: No;1: Yes)	Vessel invasion (0: No;1: Yes)	EGFR mut (0: No;1: Yes)	BRAF mut (0: No;1: Yes)	KRAS mut (0: No;1: Yes)	EML4-ALK (0: No;1: Yes)	ROS1 (0: No;1: Yes)	DFS	OS	DFS_status	OS_status
R009	Atypical adenomatous hyperplasia	Female	37	0	0.7	0	0	0	untested	untested	untested	untested	untested	49	49	0	0
R020	Atypical adenomatous hyperplasia	Female	64	0	0.6	0	0	0	untested	untested	untested	untested	untested	49	49	0	0
R252	Atypical adenomatous hyperplasia	Female	67	0	0.5	0	0	0	untested	untested	untested	untested	untested	49	49	0	0
R253	Atypical adenomatous hyperplasia	Female	61	0	0.5	0	0	0	untested	untested	untested	untested	untested	49	49	0	0
R254	Atypical adenomatous hyperplasia	Female	38	0	0.6	0	0	0	untested	untested	untested	untested	untested	49	49	0	0
R262	Atypical adenomatous hyperplasia	Female	51	0	0.5	0	0	0	untested	untested	untested	untested	untested	49	49	0	0
R263	Atypical adenomatous hyperplasia	Female	52	0	0.5	0	0	0	untested	untested	untested	untested	untested	48	48	0	0
R270	Atypical adenomatous hyperplasia	Female	47	0	0.5	0	0	0	untested	untested	untested	untested	untested	48	48	0	0
R272	Atypical adenomatous hyperplasia	Female	47	0	0.3	0	0	0	untested	untested	untested	untested	untested	48	48	0	0
R277	Atypical adenomatous hyperplasia	Female	39	0	0.5	0	0	0	untested	untested	untested	untested	untested	48	48	0	0
R280	Atypical adenomatous hyperplasia	Male	59	0	0.4	0	0	0	untested	untested	untested	untested	untested	47	47	0	0
R284	Atypical adenomatous hyperplasia	Male	34	0	0.7	0	0	0	untested	untested	untested	untested	untested	47	47	0	0
R013	Acinar	Female	62	Ⅰ	0.6	0	0	0	untested	untested	untested	untested	untested	49	49	0	0
R015	Acinar	Male	72	Ⅰ	2.6	0	0	0	1	0	0	0	0	49	49	0	0
R024	Acinar	Male	70	Ⅰ	2.5	0	0	0	1	0	0	0	0	9	48	1	1
R027	Acinar	Female	53	Ⅱ	1.5	0	0	0	0	0	0	1	0	49	49	0	0
R028	Acinar	Female	44	Ⅰ	0.5	0	0	0	untested	untested	untested	untested	untested	49	49	0	0
R032	Acinar	Male	79	Ⅰ	2	1	0	0	untested	untested	untested	untested	untested	49	49	0	0
R039	Acinar	Female	48	Ⅰ	1.6	0	0	0	untested	untested	untested	untested	untested	49	49	0	0
R042	Acinar	Male	55	Ⅰ	1.7	1	0	0	untested	untested	untested	untested	untested	49	49	0	0
R046	Acinar	Female	32	Ⅰ	0.6	0	0	0	untested	untested	untested	untested	untested	49	49	0	0
R048	Acinar	Female	43	Ⅰ	0.6	0	0	0	untested	untested	untested	untested	untested	49	49	0	0
R049	Acinar	Male	52	Ⅰ	0.8	0	0	0	untested	untested	untested	untested	untested	49	49	0	0
R056	Acinar	Male	61	Ⅰ	2.5	1	0	0	1	0	0	0	0	51	51	0	0
R058	Acinar	Female	64	IV	3.6	0	0	0	1	0	0	0	0	9	26	1	1
R059	Acinar	Male	68	Ⅲ	5.5	0	0	0	1	0	0	0	0	51	51	0	0
R061	Acinar	Male	58	Ⅲ	5	0	1	0	1	0	0	0	0	51	51	0	0
R063	Acinar	Male	51	Ⅱ	3.8	0	0	0	1	0	0	0	0	15	31	1	1
R066	Acinar	Female	68	Ⅰ	4	0	0	0	1	0	0	1	0	51	51	0	0
R068	Acinar	Female	70	Ⅰ	3.2	0	0	0	untested	untested	untested	untested	untested	51	51	0	0
R069	Acinar	Female	60	Ⅰ	3	0	1	0	1	0	0	0	0	41	51	1	0
R070	Acinar	Female	71	Ⅰ	2.2	0	0	0	1	0	0	0	0	51	51	0	0
R073	Acinar	Female	63	Ⅲ	3	0	0	0	0	0	0	0	1	26	26	1	0
R074	Acinar	Female	70	IV	3	0	1	0	1	0	0	0	1	22	51	1	1
R076	Acinar	Female	57	Ⅰ	3.8	0	1	0	1	0	0	0	0	24	24	0	0
R079	Acinar	Female	72	Ⅰ	2.5	0	0	0	1	0	0	0	0	51	51	0	0
R081	Acinar	Female	57	Ⅱ	4.5	1	0	0	0	1	0	0	0	51	51	0	0
R082	Acinar	Female	54	Ⅱ	4.5	0	0	0	1	0	0	0	0	51	51	0	0
R085	Acinar	Male	52	Ⅰ	3.2	0	0	0	untested	untested	untested	untested	untested	51	51	0	0
R087	Acinar	Female	59	Ⅰ	3	0	0	0	1	0	0	0	0	32	51	1	0
R092	Acinar	Male	52	Ⅰ	3.3	0	1	0	1	0	0	0	0	50	50	0	0
R093	Acinar	Female	65	Ⅲ	8.5	0	0	0	0	0	0	0	0	50	50	0	0
R095	Acinar	Male	73	Ⅰ	2.5	1	0	0	1	0	0	0	0	50	50	0	0
R096	Acinar	Male	76	Ⅰ	2.2	0	1	0	1	0	0	0	0	50	50	0	0
R101	Acinar	Male	47	Ⅲ	3	0	0	0	untested	untested	untested	untested	untested	6	6	0	0
R102	Acinar	Female	59	Ⅰ	2.2	0	0	0	1	0	1	1	0	22	50	1	0
R106	Acinar	Female	57	Ⅰ	2.5	0	0	0	0	0	0	0	0	50	50	0	0
R108	Acinar	Male	76	Ⅰ	2	0	1	0	1	0	0	0	0	26	50	1	0
R109	Acinar	Female	68	Ⅱ	6	0	0	0	0	0	0	0	0	12	40	1	1
R110	Acinar	Female	62	Ⅱ	4.2	0	0	0	0	0	0	0	0	50	50	0	0
R111	Acinar	Male	67	Ⅱ	6	0	0	0	0	0	0	0	0	50	50	0	0
R115	Acinar	Female	35	Ⅲ	2.8	0	1	0	1	0	0	0	0	35	50	1	0
R116	Acinar	Female	56	Ⅲ	2.5	0	0	0	1	0	0	0	0	50	50	0	0
R117	Acinar	Male	61	Ⅰ	3.1	0	0	0	1	0	0	0	0	50	50	0	0
R118	Acinar	Male	66	Ⅰ	3.5	1	0	0	0	0	0	0	0	30	32	1	1
R120	Acinar	Male	56	Ⅰ	3.8	0	0	0	0	0	0	0	0	50	50	0	0
R122	Acinar	Male	60	Ⅰ	3.5	1	0	0	0	0	0	0	0	3	10	1	1
R124	Acinar	Male	45	Ⅰ	2.5	0	0	0	1	0	0	0	0	50	50	0	0
R126	Acinar	Female	52	Ⅲ	4.2	0	0	0	untested	untested	untested	untested	untested	41	50	1	0
R128	Acinar	Female	74	Ⅰ	2.5	0	0	0	1	0	0	0	0	50	50	0	0
R133	Acinar	Female	61	Ⅰ	2	0	0	0	1	0	0	0	1	50	50	0	0
R135	Acinar	Male	63	Ⅲ	2.9	1	0	0	1	0	0	0	0	6	50	1	0
R138	Acinar	Female	60	Ⅰ	3.2	0	0	0	1	0	0	0	0	50	50	0	0
R140	Acinar	Male	70	Ⅰ	1.8	1	0	0	0	0	0	0	0	9	16	1	1
R143	Acinar	Female	57	Ⅰ	2	0	1	0	1	0	0	0	0	41	44	1	1
R146	Acinar	Female	63	Ⅰ	1.8	0	0	0	0	0	1	0	0	50	50	0	0
R148	Acinar	Female	57	Ⅲ	2.5	0	0	0	1	0	0	0	0	50	50	0	0
R149	Acinar	Female	45	Ⅲ	4.5	0	0	0	1	0	0	1	0	29	50	1	0
R151	Acinar	Female	53	Ⅰ	2.2	0	1	0	1	0	0	0	0	15	48	1	0
R001	Adenocarcinoma in situ	Male	35	0	0.7	0	0	0	untested	untested	untested	untested	untested	50	50	0	0
R003	Adenocarcinoma in situ	Female	52	0	0.5	0	0	0	untested	untested	untested	untested	untested	50	50	0	0
R007	Adenocarcinoma in situ	Female	42	0	0.8	0	0	0	untested	untested	untested	untested	untested	50	50	0	0
R010	Adenocarcinoma in situ	Male	44	0	0.5	0	0	0	untested	untested	untested	untested	untested	50	50	0	0
R011	Adenocarcinoma in situ	Female	59	0	0.5	0	0	0	untested	untested	untested	untested	untested	50	50	0	0
R012	Adenocarcinoma in situ	Female	46	0	0.5	0	0	0	untested	untested	untested	untested	untested	50	50	0	0
R014	Adenocarcinoma in situ	Female	31	0	1	0	0	0	untested	untested	untested	untested	untested	50	50	0	0
R023	Adenocarcinoma in situ	Female	38	0	0.6	0	0	0	untested	untested	untested	untested	untested	50	50	0	0
R029	Adenocarcinoma in situ	Female	42	0	0.5	0	0	0	untested	untested	untested	untested	untested	49	49	0	0
R031	Adenocarcinoma in situ	Male	69	0	0.7	0	0	0	untested	untested	untested	untested	untested	49	49	0	0
R034	Adenocarcinoma in situ	Female	48	0	0.7	0	0	0	untested	untested	untested	untested	untested	49	49	0	0
R036	Adenocarcinoma in situ	Female	53	0	0.8	0	0	0	untested	untested	untested	untested	untested	49	49	0	0
R043	Adenocarcinoma in situ	Female	37	0	0.5	0	0	0	untested	untested	untested	untested	untested	49	49	0	0
R045	Adenocarcinoma in situ	Male	30	0	0.6	0	0	0	untested	untested	untested	untested	untested	49	49	0	0
R047	Adenocarcinoma in situ	Female	54	0	0.5	0	0	0	untested	untested	untested	untested	untested	49	49	0	0
R050	Adenocarcinoma in situ	Male	68	0	0.7	0	0	0	untested	untested	untested	untested	untested	49	49	0	0
R051	Adenocarcinoma in situ	Male	35	0	0.7	1	0	0	untested	untested	untested	untested	untested	49	49	0	0
R257	Adenocarcinoma in situ	Female	51	0	1	0	0	0	untested	untested	untested	untested	untested	49	49	0	0
R258	Adenocarcinoma in situ	Female	57	0	0.5	0	0	0	untested	untested	untested	untested	untested	49	49	0	0
R259	Adenocarcinoma in situ	Male	54	0	1	0	0	0	untested	untested	untested	untested	untested	49	49	0	0
R260	Adenocarcinoma in situ	Male	56	0	0.7	0	0	0	untested	untested	untested	untested	untested	49	49	0	0
R261	Adenocarcinoma in situ	Female	37	0	0.7	0	0	0	untested	untested	untested	untested	untested	49	49	0	0
R004	Lepidic	Female	66	Ⅰ	1.1	0	0	0	0	0	0	0	0	11	11	0	0
R005	Lepidic	Female	71	Ⅰ	2.2	0	0	0	1	0	0	0	0	49	49	0	0
R006	Lepidic	Female	60	Ⅰ	2	0	0	0	1	0	0	0	0	49	49	0	0
R008	Lepidic	Female	82	Ⅰ	0.7	0	0	0	untested	untested	untested	untested	untested	49	49	0	0
R016	Lepidic	Male	80	Ⅰ	1.2	0	0	0	1	0	0	0	0	49	49	0	0
R017	Lepidic	Female	61	Ⅰ	2.2	0	0	0	1	0	0	0	0	49	49	0	0
R018	Lepidic	Female	49	Ⅰ	1.6	0	0	0	0	0	0	0	0	49	49	0	0
R019	Lepidic	Female	62	Ⅰ	1.6	0	0	0	0	0	0	0	0	49	49	0	0
R021	Lepidic	Female	37	Ⅰ	1.8	0	0	0	0	0	0	0	0	49	49	0	0
R022	Lepidic	Male	70	Ⅰ	2	1	0	0	0	0	0	0	0	49	49	0	0
R025	Lepidic	Male	69	Ⅰ	1.8	1	0	0	untested	untested	untested	untested	untested	49	49	0	0
R033	Lepidic	Male	67	Ⅰ	1.8	0	0	0	untested	untested	untested	untested	untested	49	49	0	0
R035	Lepidic	Male	47	Ⅰ	1.5	1	0	0	untested	untested	untested	untested	untested	49	49	0	0
R037	Lepidic	Female	53	Ⅰ	0.7	0	0	0	untested	untested	untested	untested	untested	49	49	0	0
R040	Lepidic	Female	57	Ⅰ	1.8	0	0	0	untested	untested	untested	untested	untested	16	16	0	0
R041	Lepidic	Male	57	Ⅰ	1.5	0	0	0	untested	untested	untested	untested	untested	49	49	0	0
R044	Lepidic	Female	65	Ⅰ	1.5	0	0	0	untested	untested	untested	untested	untested	49	49	0	0
R053	Lepidic	Female	65	Ⅰ	3.5	0	0	0	1	0	0	0	0	51	51	0	0
R065	Lepidic	Female	64	Ⅰ	2.2	0	0	0	1	0	0	0	0	51	51	0	0
R067	Lepidic	Female	60	Ⅰ	2.2	0	0	0	1	0	0	0	0	51	51	0	0
R089	Lepidic	Male	65	Ⅰ	2.5	0	0	0	1	0	0	0	0	51	51	0	0
R090	Lepidic	Female	59	Ⅰ	3	0	0	0	1	0	0	0	0	50	50	0	0
R107	Lepidic	Female	65	Ⅰ	2.5	0	0	0	1	0	0	0	0	50	50	0	0
R119	Lepidic	Female	66	Ⅰ	3	0	0	0	1	0	0	0	0	50	50	0	0
R123	Lepidic	Female	62	Ⅰ	3.8	0	0	0	1	0	0	0	0	50	50	0	0
R137	Lepidic	Male	55	Ⅰ	4	1	0	0	0	0	0	0	0	12	25	1	1
R145	Lepidic	Female	63	Ⅰ	2	0	0	0	untested	untested	untested	untested	untested	50	50	0	0
R147	Lepidic	Female	61	Ⅰ	2	0	0	0	0	0	0	0	0	50	50	0	0
R255	Minimally invasive adenocarcinoma	Female	61	Ⅰ	1	0	0	0	untested	untested	untested	untested	untested	49	49	0	0
R256	Minimally invasive adenocarcinoma	Male	66	Ⅰ	0.7	0	0	0	untested	untested	untested	untested	untested	49	49	0	0
R264	Minimally invasive adenocarcinoma	Female	41	Ⅰ	0.7	0	0	0	untested	untested	untested	untested	untested	48	48	0	0
R265	Minimally invasive adenocarcinoma	Female	63	Ⅰ	0.6	0	0	0	untested	untested	untested	untested	untested	48	48	0	0
R266	Minimally invasive adenocarcinoma	Male	72	Ⅰ	0.7	1	0	0	untested	untested	untested	untested	untested	48	48	0	0
R267	Minimally invasive adenocarcinoma	Female	61	Ⅰ	1	0	0	0	untested	untested	untested	untested	untested	47	47	0	0
R268	Minimally invasive adenocarcinoma	Female	65	Ⅰ	0.5	0	0	0	untested	untested	untested	untested	untested	48	48	0	0
R269	Minimally invasive adenocarcinoma	Male	66	Ⅰ	0.5	1	0	0	untested	untested	untested	untested	untested	48	48	0	0
R271	Minimally invasive adenocarcinoma	Female	69	Ⅰ	0.8	0	0	0	untested	untested	untested	untested	untested	48	48	0	0
R273	Minimally invasive adenocarcinoma	Male	58	Ⅰ	0.7	1	0	0	untested	untested	untested	untested	untested	47	47	0	0
R274	Minimally invasive adenocarcinoma	Female	59	Ⅰ	0.8	0	0	0	untested	untested	untested	untested	untested	47	47	0	0
R275	Minimally invasive adenocarcinoma	Female	60	Ⅰ	0.7	0	0	0	untested	untested	untested	untested	untested	48	48	0	0
R276	Minimally invasive adenocarcinoma	Female	45	Ⅰ	0.7	0	0	0	untested	untested	untested	untested	untested	48	48	0	0
R278	Minimally invasive adenocarcinoma	Female	51	Ⅰ	0.7	0	0	0	untested	untested	untested	untested	untested	48	48	0	0
R279	Minimally invasive adenocarcinoma	Male	60	Ⅰ	0.6	1	0	0	untested	untested	untested	untested	untested	48	48	0	0
R281	Minimally invasive adenocarcinoma	Female	66	Ⅰ	0.7	0	0	0	untested	untested	untested	untested	untested	48	48	0	0
R282	Minimally invasive adenocarcinoma	Male	59	Ⅰ	1	0	0	0	untested	untested	untested	untested	untested	48	48	0	0
R283	Minimally invasive adenocarcinoma	Female	57	Ⅰ	1	0	0	0	untested	untested	untested	untested	untested	47	47	0	0
R285	Minimally invasive adenocarcinoma	Male	53	Ⅰ	1.2	0	0	0	untested	untested	untested	untested	untested	48	48	0	0
R054	Micropapillary	Female	51	Ⅰ	4	0	1	0	0	0	0	0	0	10	49	1	1
R077	Micropapillary	Female	67	Ⅱ	6	0	0	0	1	0	0	0	0	1	1	0	0
R094	Micropapillary	Female	60	I	3.5	0	0	0	1	0	0	0	0	1	1	0	0
R099	Micropapillary	Female	55	II	5	0	0	0	1	0	0	1	0	18	50	1	0
R038	Papillary	Female	52	Ⅰ	1	0	0	0	untested	untested	untested	untested	untested	49	49	0	0
R055	Papillary	Female	61	Ⅰ	3.8	0	0	0	0	0	0	0	0	51	51	0	0
R057	Papillary	Female	57	Ⅱ	4	0	0	0	1	0	0	0	0	51	51	0	0
R062	Papillary	Male	45	Ⅰ	3.8	0	0	0	1	0	0	0	0	1	1	0	0
R083	Papillary	Female	74	Ⅱ	3.5	0	0	0	1	0	0	0	0	15	15	0	0
R084	Papillary	Female	51	Ⅱ	5	0	0	0	1	0	0	0	0	8	45	1	1
R086	Papillary	Male	63	Ⅰ	2.5	1	0	0	untested	untested	untested	untested	untested	18	22	1	1
R104	Papillary	Female	37	Ⅰ	3.5	0	0	0	0	0	0	0	0	50	50	0	0
R105	Papillary	Male	67	Ⅰ	2.3	1	0	0	1	0	0	0	0	50	50	0	0
R112	Papillary	Female	60	Ⅰ	2	0	0	0	1	0	0	0	0	50	50	0	0
R113	Papillary	Female	69	Ⅰ	3	0	0	0	1	0	0	0	0	50	50	0	0
R121	Papillary	Female	63	Ⅰ	3	0	0	0	1	0	0	0	0	19	50	1	0
R125	Papillary	Female	63	Ⅲ	3.8	0	0	0	untested	untested	untested	untested	untested	50	50	0	0
R131	Papillary	Male	40	Ⅰ	2	0	0	0	1	0	0	0	0	50	50	0	0
R136	Papillary	Female	51	Ⅰ	3	0	1	0	1	0	0	0	0	1	1	0	0
R142	Papillary	Female	62	Ⅰ	2.7	0	0	0	1	0	0	0	0	50	50	0	0
R150	Papillary	Male	62	Ⅰ	3.2	0	0	0	1	0	0	0	0	8	50	1	0
R002	Solid	Male	56	Ⅰ	1.1	0	1	0	0	0	0	0	0	49	49	0	0
R052	Solid	Male	66	Ⅰ	3.5	1	0	0	0	0	0	0	0	51	51	0	0
R060	Solid	Male	66	Ⅲ	4.2	1	0	0	1	0	0	0	0	1	1	0	0
R064	Solid	Female	62	Ⅲ	5	0	0	1	0	0	0	1	0	7	35	1	1
R071	Solid	Female	60	Ⅰ	2.8	0	0	0	0	0	0	0	0	51	51	0	0
R072	Solid	Male	55	Ⅲ	3.8	0	0	1	0	0	0	0	0	3	3	0	0
R075	Solid	Female	70	Ⅰ	2.5	0	1	0	1	0	0	0	0	1	6	1	1
R078	Solid	Female	48	Ⅱ	2.4	0	0	0	0	0	0	1	0	1	1	0	0
R080	Solid	Male	60	Ⅰ	2.2	1	0	0	0	0	1	0	0	51	51	0	0
R088	Solid	Female	50	Ⅳ	2	0	0	0	untested	untested	untested	untested	untested	0	51	1	0
R091	Solid	Female	55	Ⅱ	3.5	0	1	0	1	0	0	0	0	50	50	0	0
R097	Solid	Female	63	Ⅲ	6	0	1	1	1	0	0	0	0	50	50	0	0
R100	Solid	Male	71	Ⅲ	4.2	0	0	0	0	0	0	0	0	50	50	0	0
R103	Solid	Male	60	Ⅱ	6	1	0	0	untested	untested	untested	untested	untested	9	12	1	1
R114	Solid	Male	62	Ⅰ	3	1	0	0	0	0	0	0	0	50	50	0	0
R127	Solid	Female	41	Ⅱ	4	0	0	0	1	0	0	0	0	35	50	1	0
R129	Solid	Female	61	Ⅲ	3.5	0	0	0	1	0	0	0	0	50	50	0	0
R130	Solid	Male	58	Ⅲ	3.8	0	0	0	0	0	0	0	0	12	24	1	0
R132	Solid	Male	56	Ⅲ	6.1	1	0	0	1	0	0	0	1	46	50	1	0
R134	Solid	Male	66	Ⅲ	3.5	0	0	0	1	0	0	0	1	50	50	0	0
R141	Solid	Male	56	Ⅰ	2.7	0	0	0	1	0	0	0	0	50	50	0	0
R144	Solid	Male	68	Ⅰ	3	1	0	0	0	0	0	0	0	7	10	1	1

## Sheet: Patients in cohort 2
Clinical information of 92 patients in cohort 2 (10 benign diseases, 32 AIS, 22 MIA and 28 IAC)
Patient ID	Pathological subtype	Subgroup	Tumor size (cm)	Gender	Age	Comorbidity	Smoke (0: Non-smoker;1: Smoker)	Location	CTC	EGFR mut	BRAF mut	ALK mut	KRAS mut	ROS1 mut	Stage
P04	Invasive adenocarcinoma, highly-moderately differentiated (grade I-II) (60% of acinar pattern, 40% of lepidic pattern)	Invasiveadenocarcinoma	1.4	Female	67	0	0	Left upper lobe	8.84	—	—	—	—	—	ⅠA
P07	Invasive adenocarcinoma, moderately differentiated (grade II) (60% of acinar pattern, 40% of lepidic pattern)	Invasiveadenocarcinoma	1.2	Male	61	0	0	Right upper lobe	30.49	19-del	0	0	0	0	ⅠA
P08	Invasive adenocarcinoma, moderately differentiated (grade II) (70% of acinar pattern, 30% of lepidic pattern)	Invasiveadenocarcinoma	1.1	Female	62	0	0	Left upper lobe	6.97	—	—	—	—	—	ⅠA
P11	Invasive adenocarcinoma, moderately differentiated (grade II) (95% of acinar pattern, 5% of complex glandular pattern)	Invasiveadenocarcinoma	2.2	Female	48	0	0	Right lower lobe	8.63	19-del	0	0	0	0	ⅠA
P33	Invasive adenocarcinoma, highly differentiated (grade I) (60% of lepidic pattern, 40% of acinar pattern)	Invasiveadenocarcinoma	1.6	Male	78	Hypertension/Coronary heart disease	1	Left upper lobe	14.46	0	0	0	1	0	ⅠA
P40	Invasive adenocarcinoma, moderately differentiated (grade II) (95% of acinar pattern, 5% of lepidic pattern)	Invasiveadenocarcinoma	0.7	Female	57	0	0	Left upper lobe	25.37	19-del	0	0	0	0	ⅠA
P53	Invasive adenocarcinoma, moderately differentiated (grade II) (75% of acinar pattern, 20% of lepidic pattern, 5% of complex glandular pattern)	Invasiveadenocarcinoma	1.5	Female	57	0	0	Right upper lobe	15.13	L858R	0	0	0	0	ⅠA
P54	Invasive adenocarcinoma, moderately differentiated (grade II) (85% of acinar pattern, 10% of lepidic pattern, 5% of complex glandular pattern)	Invasiveadenocarcinoma	2.2	Female	72	0	0	Right lower lobe	4.4	19-del	0	0	0	0	ⅠA
P69	Invasive adenocarcinoma, moderately differentiated (grade II) (90% of acinar pattern, 10% of lepidic pattern)	Invasiveadenocarcinoma	1.6	Male	46	0	0	Left lower lobe	22.85	19-del	0	0	0	0	ⅠA
P76	Invasive adenocarcinoma, highly-moderately differentiated (grade I-II) (70% of acinar pattern and 30% of lepidic pattern)	Invasiveadenocarcinoma	1	Female	30	0	0	Left upper lobe	4.59	0	0	0	0	0	ⅠA
P02	Invasive adenocarcinoma, highly-moderately differentiated (grade I-II) (60% of acinar pattern, 40% of lepidic pattern)	Invasiveadenocarcinoma	1.1	Female	75	0	0	Right upper lobe	10.6	0	0	0	1	0	ⅠA
P03	Invasive adenocarcinoma, poorly differentiated, grade III (80% of acinar pattern, 20% of solid pattern)	Invasiveadenocarcinoma	2.5	Female	64	0	0	Left lower lobe	—	19-del	0	0	0	0	ⅠA
P05	Invasive adenocarcinoma, moderately differentiated (grade II) ( 90% of acinar pattern, 10% of lepidic pattern)	Invasiveadenocarcinoma	1.7	Male	75	0	0	Right lower lobe	8.1	0	0	0	0	0	ⅠA
P06	Invasive adenocarcinoma, moderately differentiated (grade II) (60% of acinar pattern, 40% of lepidic pattern)	Invasiveadenocarcinoma	1.7	Female	57	0	0	Right upper lobe	25.92	19-del	0	0	0	0	ⅠA
P12	Invasive adenocarcinoma, highly differentiated (grade I) (40% of lepidic pattern, 35% of acinar pattern, 25% of papillary pattern)	Invasiveadenocarcinoma	1	Male	73	0	0	Right upper lobe	11.52	0	0	0	0	0	ⅠA
P15	Invasive adenocarcinoma, moderately differentiated (grade II) (70% of acinar pattern, 30% of lepidic pattern)	Invasiveadenocarcinoma	1.5	Female	63	0	0	Right upper lobe	27.92	0	0	0	0	0	ⅠA
P17	Invasive adenocarcinoma, moderately differentiated (grade II) (75% of acinar pattern, 25% of lepidic pattern)	Invasiveadenocarcinoma	1.5	Female	47	0	0	Right upper lobe	17.68	0	0	0	0	0	ⅠA
P19	Invasive adenocarcinoma, moderately differentiated (grade II) (75% of acinar pattern, 10% of lepidic pattern, 10% of complex glandular pattern, 5% of micropapillary pattern)	Invasiveadenocarcinoma	2.9	Female	54	0	0	Right middle lower lobe	28.78	19-del	0	0	0	0	ⅠA
P24	Invasive adenocarcinoma, moderately differentiated (grade II) (95% of acinar pattern, 5% of lepidic pattern)	Invasiveadenocarcinoma	1.5	Female	66	0	0	Left lower lobe	23.94	L858R	0	0	0	0	ⅠA
P25	Invasive adenocarcinoma, moderately differentiated (grade II) (70% of acinar pattern, 30% of lepidic pattern)	Invasiveadenocarcinoma	2.7	Female	72	0	0	Right upper lobe	11.8	L858R	0	0	0	0	ⅠA
P28	Invasive adenocarcinoma, moderately differentiated (grade II) (65% of acinar pattern, 20% of papillary pattern, 10% of lepidic pattern, 5% of micropapillary pattern)	Invasiveadenocarcinoma	1	Female	54	0	0	Right upper lobe	6.23	19-del	0	0	0	0	ⅠA
P29	Invasive adenocarcinoma, highly differentiated (grade I) (60% of lepidic pattern, 40% of acinar pattern)	Invasiveadenocarcinoma	2.8	Female	67	0	0	Left upper lobe	7.88	L858R	0	0	0	0	ⅠA
P32	Invasive adenocarcinoma, poorly differentiated (grade III) ( 85% of solid pattern, 15% of complex glandular pattern)	Invasiveadenocarcinoma	3.5	Male	64	0	0	Left lower lobe	12.17	—	—	—	—	—	ⅠA
P38	Invasive adenocarcinoma, moderately differentiated (grade II) (75% of acinar pattern, 10% of lepidic pattern, 10% of micropapillary pattern , 5% of complex glandular pattern), tumor cells spread through alveolar sapce (STAS +)	Invasiveadenocarcinoma	1.4	Female	37	0	0	Left upper lobe	11.97	0	0	0	0	0	ⅠA
P41	Invasive adenocarcinoma, moderately differentiated (grade II) (80% of acinar pattern, 15% of lepidic pattern, 5% of complex glandular pattern)	Invasiveadenocarcinoma	1.8	Female	47	0	0	Right upper lobe	8.05	19-del	0	0	0	0	ⅠA
P42	Invasive adenocarcinoma, moderately differentiated (grade II) (75% of acinar pattern, 10% of lepidic pattern, 10% of papillary pattern, 5% of micropapillary pattern)	Invasiveadenocarcinoma	1.6	Female	55	0	0	Right upper lobe	13.23	L858R	0	0	0	0	ⅠA
P49	Invasive adenocarcinoma, moderately differentiated (grade II) (85% of acinar pattern, 10% of micropapillary pattern, 5% of complex glandular pattern), with 70% of mucus secretion inside and outside the cells, tumor cells spread through the alveolar space(STAS +).	Invasiveadenocarcinoma	1.6	Female	67	0	0	Left upper lobe	16.71	0	1	0	0	0	ⅠA
P50	Invasive adenocarcinoma, poorly differentiated (grade III) (40% of acinar pattern, 30% of micropapillary pattern, 20% of papillary pattern, 10% of lepidic pattern)	Invasiveadenocarcinoma	2.2	Male	75	0	0	Right upper lobe	18.66	19-del	0	0	0	0	ⅠA
P57	organizing pneumonia	Benign	1.1	Male	72	0	0	Left lower lobe	5.5	—	—	—	—	—	—
P58	granuloma	Benign	1.6	Female	73	0	0	Left lower lobe	16.41	—	—	—	—	—	—
P61	fibrous tissue hyperplasia	Benign	1.5	Female	71	Hypertension	0	Right lower lobe	6.02	—	—	—	—	—	—
P62	fibrous tissue hyperplasia	Benign	0.6	Female	74	0	0	Left upper lobe	9.14	—	—	—	—	—	—
P65	fibrous tissue hyperplasia	Benign	2	Male	69	0	0	Left lower lobe	7.69	—	—	—	—	—	—
P66	bronchiolar metaplasia	Benign	1.6	Male	47	0	0	Right upper lobe	6.09	—	—	—	—	—	—
P68	fibrous tissue hyperplasia	Benign	1.4	Female	46	0	0	Right lower lobe	13.5	—	—	—	—	—	—
P72	lymphoid hyperplasia	Benign	2	Female	42	0	0	Left upper lobe	15.31	—	—	—	—	—	—
P74	fibrous tissue hyperplasia	Benign	0.8	Female	58	0	0	Left upper lobe	10.65	—	—	—	—	—	—
P75	fibrous tissue hyperplasia	Benign	0.6	Male	28	0	0	Right lower lobe	7.73	—	—	—	—	—	—
P78	Minimally invasive adenocarcinoma	Minimally invasive adenocarcinoma	1.6	Male	69	0	0	Right middle lobe	7.85	—	—	—	—	—	ⅠA
P81	Minimally invasive adenocarcinoma	Minimally invasive adenocarcinoma	0.9	Female	65	0	0	Right upper lobe	12.6	—	—	—	—	—	ⅠA
P83	Minimally invasive adenocarcinoma	Minimally invasive adenocarcinoma	0.7	Female	30	0	0	Left upper lobe	15.93	—	—	—	—	—	ⅠA
P91	Minimally invasive adenocarcinoma	Minimally invasive adenocarcinoma	0.8	Female	45	0	0	Right upper lobe	12.83	—	—	—	—	—	ⅠA
P10	Minimally invasive adenocarcinoma	Minimally invasive adenocarcinoma	0.7	Female	48	0	0	Left upper lobe	16.74	—	—	—	—	—	ⅠA
P13	Minimally invasive adenocarcinoma	Minimally invasive adenocarcinoma	0.8	Male	77	0	0	Left upper lobe	13.99	—	—	—	—	—	ⅠA
P14	Minimally invasive adenocarcinoma	Minimally invasive adenocarcinoma	0.9	Male	62	0	0	Right lower lobe	8.42	—	—	—	—	—	ⅠA
P22	Minimally invasive adenocarcinoma	Minimally invasive adenocarcinoma	0.9	Female	48	0	0	Right upper lobe	15.89	—	—	—	—	—	ⅠA
P23	Minimally invasive adenocarcinoma	Minimally invasive adenocarcinoma	1.4	Female	72	0	0	Left upper lobe	11.74	—	—	—	—	—	ⅠA
P26	Minimally invasive adenocarcinoma	Minimally invasive adenocarcinoma	0.7	Female	29	0	0	Right lower lobe	14.23	—	—	—	—	—	ⅠA
P30	Minimally invasive adenocarcinoma	Minimally invasive adenocarcinoma	1.3	Female	45	0	0	Right middle lobe	4.53	—	—	—	—	—	ⅠA
P36	Minimally invasive adenocarcinoma	Minimally invasive adenocarcinoma	0.6	Female	72	0	0	Right lower lobe	18.96	—	—	—	—	—	ⅠA
P37	Minimally invasive adenocarcinoma	Minimally invasive adenocarcinoma	1	Female	57	0	0	Left upper lobe	19.18	—	—	—	—	—	ⅠA
P39	Minimally invasive adenocarcinoma	Minimally invasive adenocarcinoma	1.2	Female	58	0	0	Right lower lobe	13.37	—	—	—	—	—	ⅠA
P43	Minimally invasive adenocarcinoma	Minimally invasive adenocarcinoma	1.4	Female	75	0	0	Left upper lobe	32.21	—	—	—	—	—	ⅠA
P52	Minimally invasive adenocarcinoma	Minimally invasive adenocarcinoma	1.1	Female	70	0	0	Right upper lobe	13.15	—	—	—	—	—	ⅠA
P56	Minimally invasive adenocarcinoma	Minimally invasive adenocarcinoma	0.7	Female	38	0	0	Left upper lobe	9.36	—	—	—	—	—	ⅠA
P63	Minimally invasive adenocarcinoma	Minimally invasive adenocarcinoma	1.1	Female	58	0	0	Right upper lobe	8.2	—	—	—	—	—	ⅠA
P64	Minimally invasive adenocarcinoma	Minimally invasive adenocarcinoma	0.7	Female	25	0	0	Left lower lobe	15.47	—	—	—	—	—	ⅠA
P67	Minimally invasive adenocarcinoma	Minimally invasive adenocarcinoma	0.8	Female	55	0	0	Left lower lobe	5.62	—	—	—	—	—	ⅠA
P71	Minimally invasive adenocarcinoma	Minimally invasive adenocarcinoma	1.2	Female	31	0	0	Right middle lobe	13.42	—	—	—	—	—	ⅠA
P79	Minimally invasive adenocarcinoma	Minimally invasive adenocarcinoma	0.8	Female	55	0	0	Left lower lobe	9.3	—	—	—	—	—	ⅠA
P80	adenocarcinoma in situ	Adenocarcinoma in situ	0.7	Female	58	0	0	Left upper lobe	20.21	—	—	—	—	—	0
P88	adenocarcinoma in situ	Adenocarcinoma in situ	1	Male	70	0	0	Left upper lobe	16.01	—	—	—	—	—	0
P89	adenocarcinoma in situ	Adenocarcinoma in situ	0.5	Female	52	0	0	Right lower lobe	7.41	—	—	—	—	—	0
P92	adenocarcinoma in situ	Adenocarcinoma in situ	1.4	Female	56	0	0	Left upper lobe	13.46	—	—	—	—	—	0
P01	adenocarcinoma in situ	Adenocarcinoma in situ	0.7	Female	41	0	0	Left lower lobe	21.01	—	—	—	—	—	0
P09	adenocarcinoma in situ	Adenocarcinoma in situ	0.7	Female	53	0	0	Right middle lobe	14.95	—	—	—	—	—	0
P16	adenocarcinoma in situ	Adenocarcinoma in situ	0.8	Female	69	0	0	Right upper lobe	10.31	—	—	—	—	—	0
P18	adenocarcinoma in situ	Adenocarcinoma in situ	0.7	Female	67	0	0	Left upper lobe	17.26	—	—	—	—	—	0
P20	adenocarcinoma in situ	Adenocarcinoma in situ	0.7	Female	17	0	0	Right lower lobe	3.05	—	—	—	—	—	0
P21	adenocarcinoma in situ	Adenocarcinoma in situ	0.8	Female	27	0	0	Right upper lobe	10.03	—	—	—	—	—	0
P27	adenocarcinoma in situ	Adenocarcinoma in situ	0.5	Female	63	0	0	Left upper lobe	10.02	—	—	—	—	—	0
P31	adenocarcinoma in situ	Adenocarcinoma in situ	0.7	Female	75	0	0	Right upper lobe	4.87	—	—	—	—	—	0
P34	adenocarcinoma in situ	Adenocarcinoma in situ	0.8	Female	53	0	0	Right lower lobe	13.04	—	—	—	—	—	0
P35	adenocarcinoma in situ	Adenocarcinoma in situ	0.5	Male	43	0	0	Left upper lobe	16.81	—	—	—	—	—	0
P44	adenocarcinoma in situ	Adenocarcinoma in situ	0.5	Female	31	0	0	Right upper lobe	8.01	—	—	—	—	—	0
P45	adenocarcinoma in situ	Adenocarcinoma in situ	0.8	Female	57	0	0	Left upper lobe	19.53	—	—	—	—	—	0
P46	adenocarcinoma in situ	Adenocarcinoma in situ	0.8	Female	20	0	0	Right lower lobe	28.22	—	—	—	—	—	0
P47	adenocarcinoma in situ	Adenocarcinoma in situ	0.6	Female	43	0	0	Right lower lobe	16.94	—	—	—	—	—	0
P48	adenocarcinoma in situ	Adenocarcinoma in situ	0.7	Female	47	0	0	Left upper lobe	15.11	—	—	—	—	—	0
P51	adenocarcinoma in situ	Adenocarcinoma in situ	0.9	Female	30	0	0	Left upper lobe	7.2	—	—	—	—	—	0
P55	adenocarcinoma in situ	Adenocarcinoma in situ	1.3	Female	48	0	0	Right middle lobe	6.71	—	—	—	—	—	0
P59	adenocarcinoma in situ	Adenocarcinoma in situ	0.9	Female	57	0	0	Right middle lobe	14.43	—	—	—	—	—	0
P60	adenocarcinoma in situ	Adenocarcinoma in situ	0.7	Female	38	0	0	Right upper lobe	22.18	—	—	—	—	—	0
P70	adenocarcinoma in situ	Adenocarcinoma in situ	0.6	Female	41	0	0	Right upper lobe	12.29	—	—	—	—	—	0
P73	adenocarcinoma in situ	Adenocarcinoma in situ	0.7	Female	50	0	0	Right middle lobe	12.22	—	—	—	—	—	0
P77	adenocarcinoma in situ	Adenocarcinoma in situ	1.1	Male	59	0	0	Right upper lobe	7.95	—	—	—	—	—	0
P82	adenocarcinoma in situ	Adenocarcinoma in situ	0.7	Male	28	0	0	Left upper lobe	8.92	—	—	—	—	—	0
P84	adenocarcinoma in situ	Adenocarcinoma in situ	0.8	Female	42	0	0	Right lower lobe	10.35	—	—	—	—	—	0
P85	adenocarcinoma in situ	Adenocarcinoma in situ	0.7	Female	57	0	0	Right upper lobe	7.53	—	—	—	—	—	0
P86	adenocarcinoma in situ	Adenocarcinoma in situ	1.3	Female	50	0	0	Left upper lobe	25.55	—	—	—	—	—	0
P87	adenocarcinoma in situ	Adenocarcinoma in situ	0.6	Female	39	0	0	Left upper lobe	12.54	—	—	—	—	—	0
P90	adenocarcinoma in situ	Adenocarcinoma in situ	0.7	Female	44	0	0	Left lower lobe	8.93	—	—	—	—	—	0
