# Supplementary material for: Evolutionary metabolic landscape from preneoplasia to invasive lung adenocarcinoma
Source: Nat Commun. 2021 Nov 10;12:6479. doi: 10.1038/s41467-021-26685-y (PMC8580984; doi:10.1038/s41467-021-26685-y)
Supplement: Supplementary file 4 — Supplementary Data 2 [file 41467_2021_26685_MOESM4_ESM.xlsx]

## Sheet: tissue sample 
Raw mass spectrometry data of metabolomics of the tumor and paired normal adjacent tissue from 181 patients across varying histological grades (n = 12 for AAH, n = 22 for AIS, n = 19 forMIA and n = 128 for IAC).
Metabolite	Batch01_N003	Batch01_N026	Batch01_N035	Batch01_N054	Batch01_N063	Batch01_N078	Batch01_N085	Batch01_N090	Batch01_N134	Batch01_N138	Batch01_N144	Batch01_N148	Batch01_T003	Batch01_T026	Batch01_T035	Batch01_T054	Batch01_T063	Batch01_T078	Batch01_T085	Batch01_T090	Batch01_T134	Batch01_T138	Batch01_T144	Batch01_T148	Batch01_QC_01	Batch01_QC_02	Batch01_QC_03	Batch01_QC_04	Batch01_QC_05	Batch02_N009	Batch02_N019	Batch02_N024	Batch02_N029	Batch02_N038	Batch02_N073	Batch02_N076	Batch02_N092	Batch02_N099	Batch02_N113	Batch02_N115	Batch02_N117	Batch02_N125	Batch02_T009	Batch02_T019	Batch02_T024	Batch02_T029	Batch02_T038	Batch02_T073	Batch02_T076
12:0-Carnitine	73559696	116789720	140567456	34199288	54310324	80528272	148730800	68075536	100617320	155573056	38268504	70015072	88883872	108542504	300182528	121659048	39904372	276919008	205921712	145482512	122344424	98764520	56220144	96996192	179357856	176022048	178691136	167255120	157566592	212028016	98044736	34741320	280488480	155630608	115888216	32800010	51877784	195557408	44804864	158181200	111795720	22779828	569127808	173221216	85634920	176395296	106526576	154125648	141393152
14:0-Carnitine	9977240	13935084	34821736	4295455	6176935	6525104	7872668	7016893	52083052	2743413	7441628	1090639	12250743	7055098	178987552	148743232	34952768	147289952	149789184	64192216	69355384	6605922	38128872	3057678	93239264	91812168	89898552	83458776	79758984	48844148	22709126	3188372	52820688	8443187	5717975	1167067	2750082	22177674	1797349	2729559	27471934	2624659	197353968	120871648	35354108	28384600	26440372	150858368	89161536
16:0-Carnitine	297727392	356579392	713553344	112902904	91097296	119870392	107782816	189067680	1561640192	6857129	216693888	3977417	255895264	199716784	2481138432	3901148672	874822976	4606820864	8497297920	1823603840	1533347584	99399120	1042693376	39611084	2084857472	2195163392	2263576320	2213704192	2055021696	1023506880	636072064	100478424	917111424	133654744	85464624	27321438	74442360	587638080	61455412	7438701	823017280	74388376	3852477184	3509751040	676281472	518642272	508472384	3060287744	1931687296
18:0-Carnitine	63349168	109825272	154256560	40400332	21356666	23342726	26731626	42141628	252622288	2975461	46568632	1595036	55136916	45072324	491112320	1417421440	307288704	984830336	829147968	402180864	341483808	32010254	206882112	17005588	663978880	687668224	771536768	705182720	694374208	233444496	125202336	26191900	266917792	32353248	19169312	9442279	26896426	107603320	13879935	2772307	160890112	25957720	756079424	245901152	136739024	127766992	86799088	668639936	605007872
1-Methyladenosine	3898080	4777034	6705904	8412539	6975350	6996699	4749564	7763945	7901894	5514675	6148834	4729275	2910192	7417316	25551098	29548882	19356236	14029948	12860586	12447	17161898	10694446	10207474	6798618	11052355	11286115	11433577	11291115	11156765	4499011	8128543	5047639	4699749	6415416	6464760	5532866	7317183	10563124	7085601	7197833	11017247	5399264	5938415	19618230	9742357	5611049	9692584	15043587	26406204
1-Methylhistidine	24759962	23839728	20268120	26497340	27230684	30526370	15832130	17747850	22414024	15498166	44333396	21547064	33325202	35791148	19769122	47985544	44266408	34359964	17867262	30228762	85409568	16583990	37070568	19981774	59482440	38462972	39275568	38876780	43653976	12385621	26513132	36614096	23204510	25495732	31630560	16189339	19950136	28212936	33523780	19764372	35711508	20721576	17538502	24335644	42278000	16493262	26115586	41931936	39062216
1-Methylnicotinamide	14040115	21093106	44892788	58324500	104857080	85224424	26828820	47641468	79953888	28423070	39435756	31058412	16798486	40624540	94954232	277443616	106390784	152981072	55873592	92501152	95653984	79485704	114960312	25791836	72037448	72678296	69111368	74866888	72083000	25110430	25751030	31909666	18929308	52367080	28791242	46642656	45142952	87109792	49879100	62896240	61341164	23544502	76684576	30542608	82959312	27481458	46787592	174312784	242354208
2-Aminoadipic acid	4664274	4546443	7855600	11606341	7450931	12721954	6699924	13101964	13087234	15813643	10257378	6780893	5597985	7973836	48636440	23691024	159637568	29430562	8847347	682585	60368912	12876345	24145790	5465758	26839544	26031434	26838392	27295428	25870512	5263711	9845668	11756279	5304303	8263029	6002051	15154675	7017082	19970108	6813744	14872913	16881850	16645035	8808770	9694908	27235986	6881559	10185066	25672202	75306288
2-Aminooctanoic acid	21355364	15605086	17289550	28330514	16303404	8312154	6498431	30572288	16603956	27666402	9807026	7341164	13473055	17458840	19263822	40864992	20904988	7940518	7482097	46301456	29292066	29037778	16181680	9543283	30354758	30214676	30868858	31358974	30562838	31193290	34015256	16574837	22743806	20602322	14171155	14527351	31717866	29541996	40041756	29330396	16219893	35450244	28432006	27047400	28576008	20148496	16564115	21638248	25594322
3:0-Carnitine	24365296	35012448	96337520	40665320	34759464	39055608	48998156	78778120	38603896	32236060	27158782	16973676	24890486	67384656	153148352	616586368	182435760	96070616	63956872	1000	249877888	153560480	44417440	38304308	85734336	88894824	87658160	86292120	87315224	33030252	72632720	41135308	46834648	58133656	47645212	49884588	55614984	122718344	37715028	51240808	74177232	30523034	44272424	76225160	129557160	81472792	89305472	130655928	106685424
3-Chlorotyrosine	4036994	1302251	3412088	4425470	3792405	6050102	2498571	5402686	9784989	3911943	3429993	4974697	3407582	4629196	2908585	7088616	4077799	6487693	14778697	6798481	2683665	6337242	6562656	4400547	4895251	6596877	5275370	5867574	6165062	4976480	3832929	2940524	3238674	6400883	28062196	7723300	3163879	2359356	4041972	5183396	6155382	2420484	4532043	3953544	3364440	2950213	4107906	4100334	10425569
3-Ureidopropionic acid	32605822	46298240	212223648	146296368	73308040	120478272	83386952	84691160	191915440	96122616	225268656	43598660	27627190	98743648	453699168	738954048	601184512	632585024	732862912	496950112	562585280	166794320	439112416	102714688	300603744	308382720	302776928	294197760	304662208	32840078	52989232	38893840	41401600	59104992	69473200	70097576	76492360	337940928	102396368	83160800	193179600	39652128	63629820	129997056	143157408	68676488	67399464	771053824	726000064
4:0-Carnitine	13152096	37147768	100927600	38515512	19829104	40880672	34527676	51716804	65072216	53070300	53286852	17197194	24416518	123234680	254340624	821032448	261041248	262376896	294850272	5347	418202816	127841720	90330872	39571872	115362592	113662936	108708784	110766200	110245656	13917488	35824720	27468236	34954624	54408788	102832104	22852658	19683044	233374000	10739524	35637668	151521456	37643328	133120728	131216352	69019736	117480104	77583880	608118144	182428048
5:0-Carnitine	2715058	4317408	9469495	6771916	4280699	11772825	3438487	11309041	8560119	4634375	8483691	2725983	3530173	8703221	15481044	61784804	35549992	38344496	5377972	996752	111066512	14587825	49849784	6877724	21183132	19367870	20647054	20289896	19467400	4513729	4236442	7666913	7444678	10072036	7725267	6164645	7241514	11224658	7215203	6466714	6399020	4104118	6275615	5237004	67785960	9217217	9337523	21128352	11565377
5-Hydroxyindoleacetate	4150805	7571673	5364285	8841163	7894818	3799840	4400697	4277611	8009335	9002257	4421772	1966043	5383437	5302506	5818398	2941357	5151299	2355838	4546595	5343241	3868573	5302676	15626687	3843343	7959108	7120783	7528218	7434007	7466302	1887659	8334369	2034288	6035199	5784300	6651104	5895641	9704861	11712547	9121452	7344964	6891146	9597219	1698312	5312044	2867982	9935986	3257526	4352972	3140771
5-Hydroxylysine	2762336	3641368	5620263	8763855	5427137	6757759	4627437	7097572	7933516	4193853	5496318	6358357	3361438	3527172	5516649	18417178	16959058	11828208	2978883	7702723	9888179	8100284	10451346	3979372	7554413	7466267	8096251	7992781	7503529	3227248	3792996	4093437	2339938	3864430	4300657	4845034	3578040	6633054	4298511	5733024	7832246	5184547	4149193	3513356	6626625	3981794	5626706	10027952	8847185
5-Hydroxytryptophan	1539617	1786976	3325755	3589780	2754238	3681326	3732347	2967809	5201905	2405778	3241572	2528003	1981232	4296401	4497242	7067282	9051210	4884894	4988589	5382706	6190720	3536863	7970416	3199627	6928566	5098442	10238057	6192051	6161713	1064799	6180890	3870831	1742675	4869784	2244693	1741199	4034948	4221277	2121861	3019269	4412390	3479538	2399622	3830394	8143342	1922909	5336905	5986197	5198726
5'-Methylthioadenosine	4330277	6137725	16893368	3114812	2988653	21799736	3213236	5697764	4655392	2587026	3243374	2174027	3792074	17063296	51304288	177155520	94835000	78552440	21326728	1179460	66024456	8537469	10545112	2640320	34829864	36153932	36213940	35848648	36704280	13214720	20599168	11326900	6828432	9058686	10492600	17195842	6035711	6959762	4381236	3211720	6837826	3698432	18766756	31455130	57509000	7970292	36478792	147379312	194764448
6:0-Carnitine	8032360	21700688	38824280	13985043	5891894	17418106	31017664	19691954	21686612	20773066	10828462	4831118	13038414	39276928	58207736	75490240	16887394	41629184	40352040	48166	70889080	45969340	15894573	15254485	22426678	22710314	21586682	18357554	20621516	9543818	15230921	5192251	12955862	18190824	23316082	8479423	8883702	90004544	4599378	10257461	26787854	7281514	32336060	37205112	19761452	33804768	16229810	82652592	23032640
8:0-Carnitine	8601849	30775196	63259164	28281338	9360620	28593978	50442772	29125678	33793792	48982296	17017178	6340685	18722092	115885088	61403748	98117320	4232671	64176488	67486704	47908	73673608	57488148	11040167	17652586	29884954	28704838	29258906	28936248	27282630	14727732	19075288	7752973	17048158	24268636	55448320	9903783	11162035	127804384	11581673	12507713	23031042	10573085	61367916	108069784	26326222	29405538	18762114	87264752	13422556
Acetylalanine	4749184	6111218	7545408	21414424	18316250	19664382	14829354	17820584	20560280	19004092	18961868	17482574	3721058	6427148	13054397	47022960	48273904	23039176	28129794	40432520	57314764	27369284	42696272	26721078	27062190	26479766	26395392	25466660	26435196	6857535	9166420	6163092	7048407	8882178	18497068	10810355	13674929	23898664	12305822	22541178	39981884	20473830	6654340	9594907	14236557	6359974	11457069	30329542	27958716
Acetylcarnitine	575124544	890398592	1005430528	1086965888	546416960	689557952	740516416	1026334272	714324864	519356800	363728352	453903904	455522432	840681152	1133223296	1617796992	927042688	872487232	1206479360	1000	2254611200	1180825856	621513600	811174848	826540416	791323520	825741056	797934080	795825280	708259392	969885824	958752448	988817664	1013594560	924273984	690393152	709754816	1446800384	924848384	1135137920	1150200320	697894336	1531291904	1468602496	778134464	1209177344	1742756608	1658918400	650863488
Acetyllysine	6304535	8812084	12733336	15906738	7386771	20418286	19539956	26532032	32877566	18447822	18825426	18958856	5440627	13168207	22067078	26907998	24721584	37202340	21156946	40662836	54846012	22457812	40799884	20949068	19417118	22247648	24031802	17614954	20348460	11852592	11141858	8182446	11329739	12313352	19113602	10809721	18199918	23988192	19603714	21549648	27877232	21776816	17479444	19878606	23912982	14583787	20335490	23698494	27729266
Acetylserine	5985108	7172287	11889433	14051968	15500882	34786716	12892256	10495248	13901632	6970730	6777996	6399337	9072814	11115405	28062252	29267182	37779984	58155460	34508968	26846190	20439914	18743660	11514490	7821090	17004960	18749948	17459580	17873788	17257954	7492563	11960921	8376118	7340329	11428352	32250898	20509584	9052118	12025325	7356547	9681146	15222632	12062857	12379837	27693468	29440406	9854820	25069836	81077552	107263712
Adenosine	1348523008	1269212416	2033269632	553396224	173924608	1133519232	406445536	187195024	301805600	66017420	76477704	76119048	1756112000	1227233280	1745018624	287499968	343139296	725265600	385766912	16827612	467738240	524446272	169786096	68504800	566867776	573352448	574162304	567778944	586722880	1182972160	1196032640	975259968	2527265024	2970693888	222952864	810576704	239893136	577976768	538077696	121626016	202154928	152532736	1162514176	2939966208	1963851136	2072689024	1277315328	1331769728	1169952640
ADP-ribose	7469020	10582575	13235928	11098063	753859	10856308	7383734	9214403	12426812	1679997	7749052	954882	4898366	14170214	9467395	8758616	6019248	9786485	16025315	22208282	21213024	4667461	12386172	808891	16945060	18233058	18276046	18288254	20162168	12098098	10724967	7966901	8574560	8062958	4376703	6657057	7040975	30365650	7242091	8945198	2013766	11852632	33964912	6351894	35952532	5686304	12270772	6372291	8901573
AICAR	18289538	16776813	15106313	8911358	9083840	6806892	12132799	11134466	22333002	42786184	216117104	16065558	25916940	14150802	64312716	120395152	124078712	51544548	85993160	31983104	46506408	43181540	93030792	52145380	138532960	130403544	127756848	130044480	122759472	17051466	39776976	14013478	17268058	25337784	81872200	10593637	20806640	29444848	5630250	56643136	50111220	16931426	27024980	34237384	6501837	27963310	11041909	96843560	88598048
Alanine/Sarcosine	25881412	25049238	51881420	76290632	69331992	75754656	58626080	87921920	88885248	86834000	74973312	62670596	33033614	41083068	116809592	214495968	234039424	132009184	120146656	281326624	269579168	157701904	123887696	74268952	120004112	125714984	121868608	113220336	117494776	22665068	41784528	23362178	35658108	45272296	56470076	42784476	45687544	100127056	48398700	74713856	115772392	78052472	30109524	66573224	85940768	37955684	77601360	155284032	310407552
Allantoin	4367028	4711512	5014799	3982821	3854913	6160982	4251797	4514874	4331280	3991591	5013494	3882106	3600263	3932089	6594070	1754809	4037243	3610074	3024143	4454723	3722497	4608594	5195532	4721662	5487042	5450323	5045176	4181589	4971235	4358895	4019690	3966808	4090878	5105188	5140589	5781497	6357253	4619693	5807050	4192331	4370726	4409067	4884851	4588123	4242931	5373790	2881085	3922053	3781665
AMP	429661792	581085888	1074390272	202837952	44405044	967264960	188758736	21893272	282071488	8989709	13400680	7933551	240908384	1129013888	1651571200	1054695552	244463120	471043072	318709600	1000	803809856	244555520	91304312	9912861	508404160	483859264	489317376	486741184	484469696	953738496	1814032896	1350530816	708480256	584752704	12726812	738360384	37826804	492210592	1070969344	31006460	45526120	52325656	1197898752	929566464	2577144064	438009376	1997769216	617313472	395923168
Arginine	24189576	42635484	48484212	99891408	108347472	56189280	77766312	130155232	121116024	116163160	108977736	120583184	21240188	30456598	63639324	197221488	239577136	92134208	75873656	1163188	202498672	130417736	147691728	137996416	106465648	106083968	106014568	106385344	98194352	23906258	40582204	18810988	40370108	50328928	105087960	35711852	72886184	95171512	56752240	112332920	195636080	80940976	25648050	68009432	35912020	57097872	38986764	127552144	124070488
Argininosuccinic acid	6458838	9837617	17677950	84746576	186975344	16070829	33461704	94399352	56893632	48879484	52541400	69479480	12697788	12371653	42459968	135585728	293705440	70811096	182490400	252703744	330319168	223703920	168142336	125645704	105360992	109554136	104534776	97639424	102978464	5554781	10188103	4160632	12106067	15956062	51138348	16214650	46869476	79208808	20175550	123694320	224851280	46306268	15101795	76653376	38700640	30082250	21541696	142431728	147713840
Asparagine	16316917	20913848	40964016	63615996	49955196	50492304	30318298	62521296	63261068	47416704	62781292	57393476	18883862	28069462	52773000	158768496	219775200	99964600	65484524	108433536	232738336	74286888	108493432	63996084	81719176	87900840	87832184	84167600	82003088	18720788	23110570	19411556	21072930	27525284	34208312	32036494	34095564	69329504	38855304	66561944	96373800	49278240	23447168	34291060	72959960	26918992	38814180	72297984	117499040
Aspartate	54941344	83066960	105561368	73978592	97099832	129816664	86667520	110443104	95243504	68878432	72439672	75803360	74246968	110481472	109153592	173794384	329394336	150274288	195111568	5309595	144398560	102856272	152924384	101039648	134124656	135294128	138056560	137485888	134361584	75303096	124227056	50950848	55656944	81941032	66156300	132407848	120389736	139534416	99978944	149072544	157466352	66030144	157092080	212726144	221970064	112387728	300108064	118101456	207553408
Betaine	199620672	449655712	439022976	542622208	364893344	171098768	743620096	423077408	308787904	252446016	283408352	234324800	140645056	319480160	583522816	909220096	289307872	768166720	415688224	56761400	616101056	556857472	357256800	235697616	317887712	308218720	317618656	317886848	297983744	215782464	482736064	263961264	234882336	295605952	225543056	375616576	399366688	455411392	118705712	391097120	588884160	298014752	432768192	794402368	245381552	218299360	334618432	729605056	188230288
Betaine aldehyde	693854	546844	629212	616101	1023133	309250	666527	529255	960648	648961	498515	819826	539510	533854	1151072	418099	584925	583245	728435	462436	648118	1079745	884351	542517	956780	603530	645905	554780	820878	590464	1107965	521603	602114	482190	410119	446798	956494	419198	635230	1167442	875612	246165	628314	881864	928872	1229154	724351	386208	750180
Biotin	316418	377879	810894	775901	641255	391008	344497	619031	636527	302222	527106	266078	453861	498011	1714869	1486300	1568191	960777	1279492	1776091	1492469	899037	923523	512215	824901	763856	826481	872751	793886	407147	783661	553203	363646	673303	380938	514780	461784	833859	452053	806618	456416	415311	646994	611307	1060331	239781	588736	1868375	1129086
cAMP	2615652	4226722	4804547	1415429	1337954	2820979	1824556	1112522	1325819	1010050	921487	837983	3390649	8205672	11738895	1527831	1736784	1764050	2101579	2220395	2054396	1564609	1187240	1354760	3637080	3363282	3224485	3421225	3393556	9503054	26035546	3448572	5038366	9101583	836051	2099261	1376310	1643760	2092593	1552021	1474889	1424073	47584440	13220450	16671453	8076810	12266187	1902438	1419488
Carbamoylphosphate	21136402	36810232	55015628	66834248	57430284	71396136	51356756	51882076	46571476	32171668	37294392	52136708	28253372	54114660	70855360	87911576	137064144	85216920	54613056	73859288	108330784	67989648	88788664	53138552	69127616	67914312	67367936	66402088	64315668	25927556	28133828	42897164	28732936	34714272	28978714	46984436	38459956	57222732	32182020	55705920	61086824	46019804	63898368	55696552	83178080	37192352	67109024	53808088	34760808
Carnitine	71956272	98940432	248828736	218153552	237315136	217526560	199503312	211915424	124504720	146776704	92397560	112151968	59349436	192319600	231446512	632636352	346289248	268832992	236535168	1994810	457970080	212935472	139738832	143085072	197044128	186475488	192797232	197264288	179013520	78020480	158196320	156363104	94759552	153057536	100711632	157911120	120409160	271895008	93721400	185121696	243687552	217585312	106381288	261980384	182722320	90264936	244185024	469600992	229260944
Carnosine	1530826	2127731	2599029	6347658	5368729	3343856	2317909	5755359	3142937	1073916	3549177	815863	1975218	3410279	2384445	11750709	18271046	4119137	4350549	16273764	18716326	4176161	11864549	992966	6469824	5331994	4701088	4873376	4728266	1710616	8335132	2965280	1193584	1799535	2639308	2456871	1868880	4915153	1809635	1936750	12615418	4445544	1919642	3524488	10728078	1438084	1589073	6521604	12986362
Choline	324748096	477256352	800094400	1024209728	772662336	790716672	788362560	1200710144	738042304	710941568	510657024	531267232	289767776	523703520	1328533632	1307309440	665387840	1116439808	906003136	2252624	821265088	933206912	1025114368	852239872	852391680	858083968	836720576	833272960	877273856	315396736	951423424	306872992	450335968	753607936	631166016	756027328	947495360	1347475328	682899072	847602752	1391608448	741592640	526213696	1203864192	414588800	722925376	641118208	1090242816	1694565632
cis-Aconitic acid	4377413	3825435	2984247	5537699	1645168	6204707	2728666	5791099	8871480	3559010	2719315	1206996	2363706	5199936	3761005	2336279	1397255	3460236	1449718	2888288	10399193	2248090	6349565	1594623	8962976	7769393	7839815	7613106	8226301	9940387	19293456	6276753	9164065	6179304	4083413	4937622	5967321	7149732	10560539	24601934	4160498	7028749	8689764	7976238	4140549	5320929	11167320	1955788	3839631
Citraconic acid	2454307	2093652	1540892	1608681	1642089	2408307	2329129	1713533	2012113	2315365	2224220	2751895	3240840	1905707	1256214	1648078	1792016	2538003	2296943	1687749	2431317	2265203	3504789	2264127	5147482	5303367	5501278	4782943	4883628	3055686	2184369	1221157	2383362	1604475	1562974	4507582	2174681	2465176	2892426	5205215	2422713	2205746	3529023	1453532	1376917	1351666	1350125	1627947	1705123
Citrate	440026464	718098944	528606432	795926016	1334459392	1031637120	480193632	987663936	831222912	436140192	374108512	273545664	372367744	627639488	603203392	315628288	160022816	511793888	231371152	532665184	839785408	401241568	769114816	274587360	955129984	931498624	939294720	951904704	963856192	703364224	1208714240	793683072	992112832	806099648	519707776	763680128	706668416	758064064	1234159488	1916834048	383244992	755263104	600231104	916150016	572823872	469415168	1099054720	176805200	347298848
Citrulline	6005426	15707345	7969925	7464820	9626502	5576453	4626844	6943727	8179861	9331729	13395745	11668655	5680938	6966007	4504586	9958510	5415776	6682975	4011313	2299901	8845642	9515406	12304063	12561170	12955796	11419154	12108952	12279781	11193375	8667117	9923253	5559199	8353996	10719651	12363968	4215341	7769528	8768650	8677773	12044734	13142584	8894411	7622749	6991736	10865877	7032852	6848059	7075697	5841172
CMP	17152970	18972966	33543382	28022774	13627978	46443504	26254072	13404690	24988014	6500131	5823073	5882603	18832514	21980284	38896644	27854420	17157782	23936096	8041570	139520	25173970	26128734	19500212	8061387	23548286	24168856	24900124	24375660	24687552	23577088	42192716	37468200	26742604	27757008	9313604	38566860	15545711	38006124	37330524	18254668	22806198	21054158	30617842	41088608	72703032	23024788	61561672	23968420	38024756
Cortisol	1306561	2379813	208359	708469	2822527	2819883	284730	1216773	3199837	883322	3727564	913128	622959	2185599	93358	282179	1075202	1864796	84967	753793	412053	449701	4648617	1128352	1657976	1629429	1589417	1601872	1677779	3908567	3390206	1976240	5242726	4975776	4608066	1851708	5909092	853135	1366263	1716467	1030741	7630209	2706495	932975	1428768	3377896	515166	944144	568092
Cortisone	5145757	4102118	459451	2439323	5842138	1877263	1572958	2977275	6483640	3680512	4263239	5561213	3657304	5163401	338971	4279240	10726003	3874149	1257240	4201899	4546109	3363132	4241729	6653368	4133859	4044437	4125918	4121532	4233648	8288449	6790964	1312481	7440456	12700302	7559976	4433411	6396055	2245693	4077144	6239917	2718673	7557237	13017535	10131446	2437059	5810217	1481028	3348915	4263149
Creatine	140423840	148512608	347017088	370432000	228047376	312119648	174960304	318947968	387959264	250072352	181235280	258555024	112802104	248747088	515557376	613677824	652811008	355934048	335102304	2038309	863367424	627450816	559525184	361127648	585109568	609227520	603561024	607619072	578518656	268447424	638150656	337043264	294974080	398484352	235921024	322998208	241963824	382767872	254518096	361529024	258704816	288403840	356348448	310150368	564762240	264653952	461313056	528405248	599790144
Creatinine	29157928	32934694	28874914	28761198	31090180	43769004	23618846	27050976	40089848	29374866	38145788	26219772	19110486	36620788	33169754	34903616	48331800	39674132	29800794	1121289	43750556	35838200	50841800	33681556	34269456	32038054	33068638	37020344	34794352	28715814	52913456	28886838	26804922	34910584	37438492	21232674	45407456	37160912	35159848	29106796	35049408	27183744	26314902	37090588	43413484	19494614	29425292	40640412	31100624
Cycloleucine	14931249	19659404	20980474	39433812	8978359	22199072	29474932	47658984	19733258	42878440	18937748	30928310	8238279	20568064	31793460	83546680	13908508	24856218	36105064	2119932	50931156	35806048	29868784	43073444	42321228	42430240	44936516	43370384	42688124	15409205	75003184	19416844	33458150	44908032	15871871	16412323	36490904	45077856	19892732	24819212	65296008	38148340	16530035	57889500	28916624	22283742	45332108	22569734	29221774
Cystathionine	34591	110572	100608	153144	274773	158519	182613	321958	200023	112414	562916	66157	11022	204311	265765	2603303	6429423	8898412	309095	1127195	21832772	216296	1246425	139334	4274591	5654102	3864342	5556728	4628485	46147	83463	210510	53497	70149	68118	120750	111735	622247	64113	293405	313242	78391	99756	304862	1251361	143013	270847	769599	2009484
Cysteine	1569910	1144645	11033819	16273029	13713551	12092524	7183757	19579924	11146443	2148405	4230001	2679806	3523044	7901400	11349770	49058524	28632552	16598073	15515625	20073294	18349620	16628061	21274638	3573491	19286478	20547870	21947986	21240310	23237420	592391	4448842	2947287	787096	3035781	6374872	4153819	5242148	10972633	2395446	8806974	15783674	4778550	1527412	3363264	27210492	1259654	3846167	15125875	19636312
Cystine	244946	1517483	1081906	1420809	1723739	8690559	9862349	3903591	2545865	6160497	5920153	3189561	192417	360962	1615248	4588921	1297017	2412480	3392318	3971635	714137	745048	1870939	1004195	527860	638063	716878	584212	808945	103215	178234	625724	971087	877929	1997072	1482854	6536638	1733176	7837348	3733864	501642	10959294	348007	2220044	1714275	1899326	640607	407022	2595054
Cytidine	2176617	7484299	3364663	6668400	11371426	4507524	6270345	7188269	4658570	2206698	1904185	8526619	3594483	9719884	27556274	5219769	15796493	3728670	5043945	245168	3244637	7650272	4628056	3634308	8070578	8024933	7824701	7385768	7729134	6157801	16695804	6134962	9747170	27049972	3844154	5668751	4200294	4152006	1852093	2321782	6172347	3940485	9193495	26894330	36602684	10371664	16886180	6143466	310862656
dAMP	55682004	63094264	102884888	24327498	335632288	56442744	59113420	44106672	55022056	13677281	14934310	32350180	25868776	96598880	134993696	38769452	36269808	44350124	25327452	76956424	48416784	65885088	37660832	10806357	114563248	122282168	120530896	111048296	112732112	221645504	130744232	90033832	81369496	125025000	17119640	111093432	94197920	87242232	113880856	47130700	30626670	47078268	92740424	173751376	277412032	52083260	147669072	65953760	63773700
dCMP	478033	488029	602990	310006	7353435	585770	899537	811243	431922	630422	371078	516394	233178	395159	637058	447403	213040	527796	120101	637492	280382	306131	259803	362961	723955	585221	695416	664638	745247	868031	500854	439457	400639	416201	257723	444472	1005047	861323	1331754	368362	128137	800902	954298	279664	715520	340172	460684	157122	189439
Deoxycytidine	1640164	6099221	2696930	3559005	7503739	14751879	2021023	4975934	2688330	3942343	2989300	25960900	1366246	6123128	21429768	11793909	10234064	13294959	3398644	3859011	9368071	6171222	4190529	5929625	7396396	7680693	7713454	7197541	6935206	6533772	18741240	4498834	6697463	14032670	3570461	2553698	4446012	5025945	2987651	2808866	2964480	3410061	5139729	12984382	30661414	5387413	13956692	5330407	56093820
Deoxyinosine	1333682	3465986	2168082	1612478	2186022	1384500	2157299	4739703	5386371	6201391	3915331	3545504	1296939	1589912	7374695	12325884	12463508	6632133	5066360	9701175	5894453	4435056	4568845	5240368	8215756	8609610	9290140	8507816	7966126	3121484	6508286	1139708	2678442	3928286	3133055	2343467	8396792	4429808	2413897	6552706	3430284	2529560	3721397	5998094	3987998	2928335	4025186	6947696	11884822
Dihydroxyacetone phosphate	483856	405754	399302	1264013	1450714	253902	619795	1471524	2324368	1899449	3321727	3109354	651509	442208	283188	1164474	297041	372623	1529409	513321	1877759	1126085	2590614	1917939	1784176	1982331	1456677	1731672	1663897	425534	204357	376594	490731	279722	1277742	410014	795906	907026	516870	2896297	2190285	848565	1082986	391198	248733	415274	331057	101107	173988
Dimethylglycine	56975476	75776904	156786432	153772736	257072560	348509568	221154048	165489120	158128304	119004120	114812256	107388672	56697520	126417360	255518176	252576288	252488240	310445664	323958976	257774896	338314080	160852000	202197296	160120880	242320800	229030256	243433296	246778752	218196496	70758752	72327784	129170032	110975120	124063536	285226016	179602336	106316928	197361776	270262688	236424160	148668896	120720440	118858128	83545800	349105920	122829752	199957904	396412256	467869408
dTMP	361526	299241	423221	329471	23316024	545015	785603	1753909	1017585	345482	182459	1039952	336088	384651	996290	2028922	2062313	1023868	272504	2906726	2090568	716384	541094	112599	3556743	3488646	3315237	3748851	3576978	691739	242694	271380	183516	377079	162784	450382	802990	907731	747191	314127	238346	304976	534172	589157	2273033	203070	772481	793377	1367835
dUMP	1762049	2040257	3398375	4745577	4848957	8167419	8539617	2132677	8363251	1154552	769191	818776	2495784	2918452	5762880	5674041	6598815	6993430	189091	7089902	7604416	15945900	4128135	1378662	7171237	6865008	7108942	6680761	7091963	1532685	2293841	2432715	1520795	3478463	1007954	8676213	3582024	7692023	3896341	1520568	3587878	4463863	2068455	10236022	12783671	1998174	6920350	5348009	24522658
Ethanolamine	1674608	2131610	3985495	8142466	8008947	8441042	4301587	9233711	7718238	4869140	5852348	4783608	2398264	4519830	8991551	10258520	25404924	24445288	6174569	12364696	19314652	10745357	6708441	2941476	6891983	7545373	7278819	7223221	7388314	1556003	3003903	2034154	1783775	3008885	5630272	5035162	3713675	8808087	4294992	5931879	11116989	5705684	2575104	10568960	4197884	2455261	4313023	27376608	26129284
FAD	19785950	23073678	55973872	53540740	39865720	36808868	34520476	46390152	56100752	22836762	26691568	21809822	22786242	40381812	98168832	129864184	91845448	89624264	159927440	129782792	124588120	48099880	58786736	30231314	62749196	63810740	63666876	66336876	70897456	26574174	64799124	33770936	33531940	41241176	31420046	36123960	41423080	62573872	27677720	32397798	65520756	36666696	71493920	111233520	83067832	46251304	75731088	148953392	114467200
Fumarate	13864597	15046024	19520750	26102732	28660452	9256014	15839942	25464776	16979694	13125466	13316631	15366117	20106426	15197551	25983440	37997732	39220928	24936570	59894160	58139684	73752592	58241224	37476384	24777404	32706908	31673192	31351502	32026374	31906104	13893831	15938129	9772098	18811336	25172068	20092804	12514690	22606202	31372390	8895409	26135602	40201464	11540642	20352596	54678768	29310288	24733750	25662704	45272980	33914660
G6P/F6P	2154116	1621510	3152208	6548028	7724878	2702366	1977043	8321801	16651022	13454745	12585278	12034923	2103549	2936261	2796323	33443870	3838565	4668979	15839577	47069	10013910	3691106	38619604	14103826	11585758	11897042	11708552	11112364	11429681	3444343	3295020	1761432	1540470	3754115	13020787	2148202	2980153	3125706	846708	19215000	17694748	8500289	10755407	5838395	3397065	4776209	2894383	1811280	5954087
Galactose 1-phosphate	2497553	1971215	3080387	4687919	4903954	3320164	2165134	6762501	9962879	6748043	7142156	8879186	2093960	2786533	2693851	21415864	4094353	3587754	10622195	92013	7195989	3637924	19776492	9446236	8035226	6838031	7200176	6684303	7552202	2472666	2781724	1774387	2001899	3108837	7239312	2433743	2990546	3753596	1405426	11597478	10827360	5507364	8010391	4572729	2617221	4464318	2455977	2120601	4132443
gamma-Aminobutyric acid	116413128	172691136	278450816	369330304	273262688	282315104	274803360	403646912	262947184	253788400	182383904	187785088	106700104	180355360	464452896	483211616	247270256	396071968	318771584	1182991	284117600	347435520	356471520	301757856	299501344	298902624	316011264	305448736	309491360	113186816	335644640	111738584	159481152	263464544	222382848	275750144	336336224	482414912	244827120	317082368	505008416	258158064	195118304	415199936	146294336	265893584	227097648	379772992	632007232
gamma-Glu-cys	157530	291975	273847	496055	1105292	527703	394550	658896	782876	151932	517336	50230	137954	467843	510220	1227932	1212130	808165	101968	523681	1389385	153491	526417	64877	2489923	2378988	2758680	2430050	2610666	486953	1045744	96229	185743	352118	513145	62390	346632	479248	176202	205383	467003	449521	4006882	70398	437332	167012	123764	1341254	729463
Glucarate	790633	862633	1408309	2403619	1526372	2470194	1322699	1715970	1597056	766226	732867	1082448	1316606	1537137	3127098	3841637	2626004	6072416	1324489	2791909	4121431	1911920	2456302	1415795	1880781	2520233	2069910	2132256	2098204	863156	956448	1076939	1106721	1361051	897781	1326237	789159	1919927	908880	1579485	2303659	2000411	1804672	1906203	3598709	1306976	2355224	3681646	3491527
Gluconic acid	10133327	13015456	16691156	21135416	11414376	14585227	13429563	14722652	23278954	18593216	13357609	26404214	7141406	14975285	13017556	42474460	32051606	37494788	34849980	25362958	33638268	26070724	18920450	32538304	43791768	41220532	43140436	42585676	40776848	16173692	16273889	11602601	14104332	16842076	18365590	16063683	14974090	13382420	19726008	46760676	32238478	21518446	15259422	20195556	15833516	14635035	14317409	38015568	60172544
Glutamate	11536075	16360504	23340170	32458078	19916152	41001624	19829392	28884564	29090566	18698138	16275924	18837068	14163257	24923828	41189164	51360496	48320784	49729384	40018056	205035	55639888	37796308	45634052	23756238	32715576	32669482	33301520	32131554	33053322	15084577	28680298	17212708	14381981	24261572	19755964	18049510	17820962	40508660	18534192	27822566	50571456	24521898	25756922	36327052	46889380	18658218	39135668	51663948	70815496
Glutamine	60333820	58387996	150935680	133483016	139326448	122115272	98376384	143559808	132774320	131700456	148879792	103514480	71643264	107179128	163260688	151566992	225465936	98853416	104304904	647009	204895600	124606880	329207776	135540720	154591376	152436224	155159520	155120096	146816704	68978984	132245568	101857096	73155432	119028088	152916464	97441488	95372288	208968784	76643056	134240128	228403504	118783992	120300344	58317248	193609024	67455072	137781760	270448352	175451536
Glycerate-2P/3P	25823198	27822258	29912100	78410728	58455480	46742668	91210864	65611252	19764332	44654784	28573778	64443788	36283796	17583270	18329730	3476555	15334131	18467226	24363364	13315413	15376930	30720946	20087710	130919904	43247268	44228808	44806552	41813352	41342620	29277530	25850296	18231798	33202958	50527740	46295336	62846688	80923032	30449826	39384448	185710080	84876512	83838064	16252453	39728600	38190448	58184112	40396140	3488569	15137146
Glyceric acid	3908122	4090654	8795696	12950211	5724380	13110443	6129329	12119205	9681384	4923017	4703596	7454075	3618526	9725273	12628042	6227992	8869187	17632498	9027316	10894694	11282935	11456338	9680623	6133221	7112653	7204507	7280333	6900674	6799911	4311138	6182041	5163793	3543100	5596583	6467347	8170131	6897972	7325657	6481102	7066535	16764973	6870343	8302274	15842576	8957291	6218167	13640899	4622619	11141174
Glycero-3-phosphocholine	63056888	123181384	298312000	21258228	19175262	15803858	11518959	26475156	30824064	44096572	23986354	20454730	65819360	217868096	294326272	216718432	250346976	94578184	218115952	315720	100531408	62602056	80852064	31973196	230107632	178113296	195199088	184392112	173903184	87359680	422577344	260558512	149002400	218914736	25586968	12057108	24741456	77614120	11572458	19288010	51823908	25166332	226817248	180406192	588915648	154133600	311549824	275710336	404939872
Glycerol 3-phosphate	20595282	43489956	133459688	90193248	20413638	55530800	41098092	128125920	21985594	35437948	18344282	60145172	30968040	95506600	68705448	23727874	21964388	42865872	60772852	92235136	17697468	91083264	9610622	60514672	47084412	47593364	47895024	45055132	49202300	37149464	24244784	46751616	33072378	64356472	62022212	40340136	43082112	51213356	24074038	53807488	129863648	94251824	104231952	62004632	31407086	59492636	62351148	13028545	15002793
Glycocholic acid	25720	35469	618101	86470	4226	112635	76132	4446142	85018	102098	96725	74279	13937	29853	461958	37991	41098	81860	35982	3537647	37569	55213	75653	94629	344775	277646	240160	217048	281606	30337	895748	115116	2278802	180423	26036	153436	23120	45548	100596	20646	61645	99831	26027	446402	32515	1037048	19977	24838	81488
GMP	48283232	53943924	106594728	39766060	14647828	174983568	52322988	3341076	64835400	1720229	1664270	828866	33403116	95404360	223021456	226436752	60238760	133632720	63013840	65800	202613904	65650268	32565950	2039882	102113856	100252464	95288624	83875464	81808088	69499224	105047464	105311312	55785976	66170332	1930910	93842528	8991103	106486408	115618592	7840928	10830170	17693308	111798560	123611504	296596320	56925368	186606016	120294960	76501152
GSH	6107041	2985621	12059616	17263180	14293081	3319975	3517540	17462358	13874876	3137884	4853120	3009039	6253145	25537214	15737180	34105680	98901752	18845854	3739160	1000	117797672	16353280	12673297	9842257	92759160	94722440	97299216	95303552	92248360	23556564	39668756	6199122	2947574	16413359	8263120	4130593	8505359	20009466	1149086	9170064	42799196	3844298	256270016	6257230	26617076	4029958	10108043	67178128	54601380
GSSG	11239250	9742408	20769476	13197974	8282056	5560817	2965762	9166403	6962913	4747017	4790125	5412542	9642184	16270424	80442008	13138220	28156448	27159184	2699378	25708	86306304	20798586	25409792	11527397	37892048	31140012	23563094	20379862	17120026	26298488	54713364	17567550	10598306	28724830	4994125	10297194	10070620	21271008	2469915	18386876	40188996	5298769	15701952	21141486	59852152	8182623	32953634	27643800	30205728
Guanidoacetic acid	2966178	3397805	6742093	8801620	7913778	4542087	11494673	6012232	7144031	7188226	4271125	5028961	3375199	5594740	24414182	17041142	13931399	25456296	16105050	13039707	10445181	16766973	12151925	5183802	12281697	13134913	13134200	12295227	12652340	3636365	5742303	3569063	4715447	5018311	4496507	5213203	3918332	13672602	4766529	7207670	8846751	6632856	5814405	7969959	6556726	5452502	7378756	12584352	9047111
Guanine	17217120	15643147	30113074	60783552	89052448	16821340	35302416	69150720	75275056	69426360	60427396	63074748	23040354	10858074	70708552	132840872	108741240	44493244	60997040	151187	87693552	74293680	102847608	93513808	58835808	61413192	60145656	61151076	60501956	22480834	36987564	8023925	33599004	45154632	69709632	16302165	72501536	81544000	17661956	130419648	161335184	77275080	36045552	65020896	31730726	61055356	40631544	53284160	146007376
Guanosine	120333496	98673848	212954688	381555200	285023072	218489248	229974832	459284640	251924320	230515088	147442560	181631472	179118384	95521544	298607424	482592864	464828192	415856032	249770720	3140363	330445440	377689472	486368384	182187920	249332288	251623296	252576144	247549104	248924528	104382424	126525288	60711676	183646896	290703616	278076512	162035600	355546272	391396384	80455880	386835648	621752256	379276736	207113552	426072384	220755968	269978944	127489968	326021728	673418816
Histamine	58193800	67010088	82421024	57564092	96334216	82153496	72403640	151372416	75804296	57231996	41446412	67182568	81279304	252986336	92805824	69334384	96288432	126605192	24722814	1000	152620448	112102896	160355968	29318860	230580464	235878080	228780016	238308512	233445376	61190400	362904032	60261364	91955640	353007040	31082768	84134784	70350976	339913024	107094544	41979984	272679904	52799808	330605632	233858416	110463200	174904112	243414400	198343808	215525152
Histidine	33007406	84203752	64199600	72565344	87278160	57903092	46099200	85602264	82760944	88429664	94773824	70610528	33757764	52210632	77591256	196421136	252856544	98366552	71994968	4018829	242273024	109298072	150190480	87236872	111272792	113376632	110244696	110783880	108995144	48555792	86518024	46273868	42490724	63546148	87343888	48592396	73777840	101368728	75164152	95058488	122163160	73753312	41450704	80177280	65847604	44891472	59189920	135776288	151198032
Homoserine	16087097	28566444	38204056	65376288	57754412	37914516	39292792	62590636	56686020	56505780	55463668	57104660	17260962	29956352	63439744	167436592	152757984	75177768	56874880	3029755	135474928	80337344	85274296	70032352	71285480	72256008	72947048	73581376	72188280	17015928	25518620	20157566	23229914	27280804	51018140	38104404	41870520	75412440	37503152	64245436	93221416	55257104	22434760	38947588	49455316	29666214	43503324	102072256	155958064
Hydroxyproline	23250396	47146316	63792680	92472760	122009376	231729584	42016720	92794616	121638352	39230860	50194352	41632088	24198192	65090460	70107672	283074624	274388768	369427520	61211896	180730096	594335616	61641000	111851888	47428276	118892648	122050736	119485800	116113120	119363552	29670374	49029980	32130964	29353688	45935696	50637216	43233984	41358556	89313040	41081536	86819568	118277432	62897488	38550440	54210416	93056456	25587118	119536392	166178928	190788480
Hypoxanthine	31279240	29732434	64998400	125807512	129003496	67760744	77636032	117172840	127962856	99038552	105718600	114017024	31412276	31515766	116852544	245899824	227775296	140547984	111444048	1000	193907120	158309312	196781952	172196304	139628944	144260624	147572688	143621264	142785296	50854704	68673040	16543235	53393856	86395312	126504584	68888368	140356320	151995504	48516292	206835648	271347840	137375616	110315952	113961912	47859700	93419424	46739380	243288128	218711696
IMP	54058688	76407872	255128544	159176448	54882068	436961568	65625960	2481509	174618080	1651106	2560086	465798	51375760	223781104	558763264	243018976	73350064	223621648	292944800	440805728	198181552	145447664	170726624	2914377	243809024	250709744	249624624	250885984	250409312	104193968	138449968	63081272	41059180	64424052	778161	127008336	14931527	335285632	103797320	6047253	16860594	44536308	183832816	141059584	523397536	70383680	251332784	99906192	50950900
Inosine	254398960	237805392	486947424	629722176	458640960	489140448	537924224	687540608	426377952	363496512	258734944	333856352	323166976	216154032	543215552	916555584	785991872	761660928	402012320	1419030	643456384	737038720	807771776	326323328	483500320	494522784	491335360	496228960	478394880	282027328	313363808	136723856	446099296	624438400	448705792	429351424	657403456	791199104	247623632	526019200	884749120	620523904	563193984	729333056	468431648	510237792	229172864	885767680	1065363840
Isocitrate	475713	3510792	1518658	5991425	405445	3593849	4373528	8143444	3154280	4082369	4063823	1507734	1898469	4308146	2016485	2038416	1094285	1414143	1246211	826710	1450966	1958649	6323949	1600514	6946771	9102060	7401123	6603701	9000039	3969564	8579192	3891778	5086747	3341001	1841756	2062853	2290944	4519847	6076280	28081662	1765460	7206521	7151001	3432392	2258080	1762678	4870974	779025	2201189
Isoleucine	109291080	185728704	272097184	324662496	379413792	234097008	208499872	367962400	404090880	370544192	383444576	292423808	83658320	173181792	410237216	1086304128	849442496	465511808	358785664	5761628	779052032	464640736	656426368	404254784	505702496	498683424	495468736	507870528	508388128	159072256	170249376	141571488	174820368	233166352	356957280	148573680	292174752	470130336	299013920	386769024	683214720	304638528	178284624	258043456	316946784	204636240	231775056	755465344	653351936
Kynurenic acid	15973362	32660506	27541178	16905270	20405410	24303744	30153890	24320512	31624532	25953314	22173662	12633953	13106761	32114308	18989596	48245444	88421864	67000104	15114076	74403112	218283232	24731974	26729670	35736212	28468706	29264332	30160176	28751268	29496552	17921248	34891816	20798444	22595198	24443256	24838242	30633802	36657304	39254952	43807564	50084116	36290444	26877722	12729926	20585188	20245914	24346774	16366096	15195844	59237376
Kynurenine	1886475	3697973	5947785	8596714	10154196	5850453	10678283	13041103	8816280	6993068	9108888	2568049	2553065	4184942	4569036	15084907	34724060	15827351	6857410	161791	57725512	13057009	11829303	11055990	15385212	15395251	15390256	15739729	15058133	2546789	3287807	2722816	3078716	3386606	8793108	3402892	10139267	30735130	9700151	18199908	20170382	10383233	2511711	3023729	6417726	4836118	2266631	7560741	29567972
Lactic acid	8185668	9940117	18410430	16144348	11654864	13777849	10034185	12002662	16841130	10838306	12680468	6959168	6121786	13333799	16463259	47328056	37694564	21255286	38945744	1737037	35414160	21646768	23872020	15749345	22692074	22757408	23112886	22802924	23512204	7909900	8724539	7940337	8371747	13539302	11603886	8771641	11153755	21992612	14787965	12942050	20655448	9042280	14114127	14444970	13439318	12650471	11087033	37006540	38024188
Lactose	1955779	3661471	3727397	3062352	5011539	1798046	6431628	3219424	5954803	5114235	8571903	2984672	1978307	4755804	1927211	3294336	54508532	1575449	5814924	3029231	8501059	7675260	8479624	9908637	5138131	6471868	4798538	5436087	5960652	983973	2283013	1000670	1218876	2966889	6765419	3225639	3885535	6864689	4816689	2735453	5185605	5173756	2338009	3255687	4517618	2575045	2119385	49015656	61365604
Leucine	246037792	391553888	576677376	781434048	975901312	585454848	536485056	950425472	1030171520	955061568	1076583424	715758656	205737040	387018144	911779776	2472648960	2472147200	1158061952	862387968	7396878	2007323904	1089152000	1660260096	989639808	1221564672	1209761152	1215610624	1213734144	1204092416	345925504	469123872	302802560	369101248	532966368	893991872	409129632	763059392	1073189312	726724800	984515136	1755193856	785014144	413797088	698565184	695923392	496386048	479414656	1879536128	1800532864
Lysine	13151060	16146138	17558310	42831604	58050284	31519074	44926812	62540932	61456656	57032824	59696180	56560900	13414247	12997204	28402364	86673096	100089248	48074336	30429688	502322	104373184	63011060	73699896	53172116	48854752	51864220	50529576	50928024	49910372	30218400	47867696	9617432	43304924	52267364	130595136	50842604	84438928	125222408	83844712	145845216	245704528	107823464	29118478	85616104	49006036	70449736	44858868	146540576	161835744
Malate	53350764	80040728	115926256	159580048	86457864	96974352	111539200	120131048	135019456	100134272	90959368	100984280	66868792	108807920	136553984	275783680	271954848	165395536	337387840	354042080	377097408	260267824	234343904	200178944	200750560	196472048	197304384	201461328	197821024	68563632	145933440	71837176	85083152	113878600	112668704	83281200	131705784	178696576	92164576	232117152	263872592	122145912	139149328	243619024	169444048	116523496	164005344	288979776	236286672
Methionine	15402593	19268066	29917364	60377184	74448216	37338668	39357476	70592896	65452896	65987948	70045168	57887132	13288416	19724430	50553024	154244736	165909552	70361528	64335812	1000	131031520	83425672	122836008	74378840	77442496	78306744	81112104	80266992	77375056	15073611	24922046	13872350	26563798	30162416	65726928	27096298	46137384	83171472	40501400	76335800	136536976	58279056	20296092	44194476	35658604	37694696	32240388	120973392	97311504
Methionine sulfoxide	10433377	8937731	16829692	31259954	20147698	24186722	18606590	33778760	31232666	23472042	24845332	53891608	13321796	18267708	41970168	50578904	73311120	62824704	56697752	70178488	54362172	47409652	52730444	71775288	36535576	40054724	40045164	38120556	37788464	8292764	7230439	8757516	10288720	11612407	24495860	17932012	19101322	33459214	23190682	53558016	87997704	28777394	23884406	25253160	40636664	20567944	31409208	36258472	160370448
Myo-Inositol	12460104	17277720	20185290	24831028	7147919	25937304	14452275	20120070	13845488	12362636	10591723	24121818	18165518	28238586	14956774	2030637	10513427	11144516	25756776	7735049	5709906	29595552	13088176	19355000	15023191	14151638	14729121	14738411	13545744	11260718	13409534	21482786	17434230	19096908	17241742	27397544	19513878	13736402	17643624	16273737	12490871	17637956	27372032	12419995	15563312	19661888	16426450	14904020	4844285
NAAD	7224325	13302382	28604174	5230620	2385037	20888320	3061320	2359565	889942	970933	452491	1396881	7821245	33080840	19316974	1122268	8563685	9593366	14462396	6177473	6036601	5599146	1019503	1740303	11505184	11195627	9680346	9621577	11620990	11155948	33621940	26762854	12992776	21710090	1096641	14778482	7072322	5579185	12860920	2533772	3416097	2810416	16008802	16682941	47029944	9199309	43142040	27393128	29338556
N-Acetylaspartic acid	83309640	85280312	100964456	122160000	73069280	123532728	85669144	100218200	83951864	71315032	94072856	57002488	94173176	215877728	577676992	124991280	159443056	336782240	634014336	416291040	684283136	462703392	254657280	56031076	222406608	220165200	215138800	206852800	209767280	114906008	224887584	130013664	107714768	196025696	62949284	104621936	94038968	169726064	108708448	85148544	131021352	80161040	264784288	276719072	312500128	172704016	255092832	208586832	174217552
N-Acetyl-asp-glu	7715457	11678353	12869406	32608136	15585401	26296806	22828738	24554058	20709150	19532796	13986328	11736102	8975234	43365032	637656896	41164460	51270336	93342616	790433600	83371968	445832864	481131264	65032452	13678546	90482728	89128928	90361664	87457288	86978528	12325534	42642548	19140554	12503565	27561614	13721903	23413572	28319268	39144772	17758148	27201834	45856816	31207014	47457736	117336872	107272552	25938612	107248536	58168976	58589432
N-Acetyl-glucosamine 6-phosphate	5798902	6308060	17315096	19949440	34424340	10927364	14971485	32693838	13077945	30580336	28198174	33547514	9639972	7685120	21700544	92057960	69035200	23392690	23670888	47432852	50635740	25418586	42202756	40402468	35451492	35618432	34533224	33521708	36830868	9693786	9871919	5224614	7410597	12299470	24653282	11152026	16582552	21542402	6207091	35384584	49755660	26123816	13773049	16276372	14474231	11807823	11722814	58947248	98774320
N-Acetylglutamine	13766607	16909654	25923912	30172504	32459200	33357092	31914348	33772660	53642924	44507400	41184628	28792548	13707946	22077070	47986164	47404868	52967228	44980112	26689806	42558532	48292380	45668180	67540264	41996240	39706880	41526636	41908012	41464740	41544424	13680292	22178766	15558482	18291542	18992546	43153448	19483568	24796926	42323060	30404566	35456344	57728288	38750112	21619120	25162372	37694516	24300614	29362912	53200516	29267740
N-Acetylornithine	6187125	6352565	7829397	21253702	27203230	10109859	19213318	28625898	28541502	29974626	24286740	26825404	5426844	6159253	9764626	29099314	32608910	14100951	8758715	21537074	37417588	19416302	26976064	26137690	22393298	22562106	21273406	22045436	22934124	4169264	7093742	3602969	8602584	7875944	20806326	6496254	14996895	18034802	9990404	23498434	28267588	15111281	5085640	11286201	5034834	11010179	5941578	16431675	14914034
N-Acetylputrescine	4348210	6243531	4886139	3144311	10445755	4998251	2781242	5420661	13457906	6185118	8767672	4819466	5811808	7318818	14019763	69497376	24047310	29162868	11058627	36792944	99756592	12726193	26912134	4335035	27323218	27791766	28964490	26996206	27069058	4501402	9040209	4689945	6488655	5001713	5016030	2077098	4648381	6678206	13011144	7459499	7057944	4672142	10788840	8025741	20114532	5341129	6057814	24954208	12906827
NAD	128340648	371565408	843858048	122892504	43963116	552782848	56521116	56121004	18800624	19614964	9411319	29513556	156526256	937555328	558676864	43681956	353075136	278617408	593174656	224546384	171205776	165876880	27884436	41560848	297408000	309011456	310560736	323230432	341508224	283424352	1073479680	886713920	367579840	711230080	27119670	558315136	223855520	163710896	443155392	60573620	103426792	55268132	534053120	508643552	1624336384	333236736	1509406208	1641092864	1466778496
NADP	41906992	112083288	233560272	153467712	61776612	151736192	58931528	61641240	56097828	22779304	17281670	52026912	44259404	215480864	208671184	73198656	339321376	177962688	768928832	322777600	188869264	180938688	38682256	100097296	172422192	193279488	206828752	218215040	240143008	101774744	395541056	208839040	109179504	265188176	60181192	186996128	166657296	134606480	197608368	122580952	194824064	76117032	146804832	219251680	432053248	126605576	529135776	292151616	299029728
Nicotinamide	44371980	486860064	76645640	158136384	147037040	84954672	114302256	162124400	149666704	100936272	84025416	95133864	46364668	58774572	218256208	328925344	218366176	199290800	287088000	2052808	369769920	225994576	240502064	121234392	171406864	178829536	175457424	181365264	172936896	69355704	81667208	56216068	67220280	89593136	112101648	53310648	160739024	231220416	82530696	180937792	289774144	145318320	134418992	156032208	215490416	115637856	86722600	191632928	249301280
Nicotinate	1311425	3650765	3556016	922747	2376823	1379625	1765151	2090863	3642595	4422510	3911202	751345	2813430	2532921	4112948	3235875	1826594	6117005	1613469	6410567	2199946	4387852	1726456	3248160	5807502	5679470	5879012	6151785	5929767	1990980	1974699	2917581	1082918	4826820	4570331	5084572	1619819	1876606	4118527	3678003	2116773	3090396	1643923	3805845	4134076	6395347	10078924	1013634	1762655
N-methylarginine	1096673	1172267	1427506	3429674	2498672	1314241	1839779	2446311	4208127	2697401	2953488	2731496	588802	848665	1456002	5375162	9916233	2058204	3793398	151900	6975151	4886122	4916818	4677028	3908002	4030505	4249305	4227294	4044795	630491	967315	477961	1040585	1384290	2689552	748244	2648122	2602372	1927229	4682445	6762300	2572941	985133	2762304	1303672	2203260	1188004	5265388	5115320
Ornithine	52341948	88405368	89370112	85497192	78773176	58749472	104443576	94789280	157316720	139108432	235645216	122773352	45113928	67286672	86384600	142702448	122579632	53684096	75485608	107451904	105165888	83888024	154031296	134856400	141343296	142783728	142709232	142490544	138918544	67191632	86684984	65578528	71421784	61643028	132758872	117892600	353748192	259905648	241865904	212900064	168988288	163403632	40818856	95316408	55404656	56912828	52437956	98010696	125941552
Pantothenic acid	1344589	1255184	1578478	2242358	2113264	2736806	1479366	2620515	4052998	1800332	1822919	1500290	896542	1962313	3190100	7604282	3195653	6297326	1502930	335005	7355265	3010819	4989262	1366533	2749285	2811385	2746806	2780342	2722456	1049845	2736361	1800766	1119030	4167018	1869998	1766631	2011309	3880044	1833814	2260701	4516881	1898355	2411490	3038547	3152596	1802327	2983812	6454240	6599473
Phenylalanine	331503296	473926592	567654592	859744128	1106155136	731630720	630195328	1118467200	1169849216	1067201792	1240280576	813204416	270454848	430671968	858952768	2556652288	2633476864	1295568896	936710016	13513772	2551240960	1150487808	1877035136	1135291136	1367881472	1369497088	1362686976	1383312768	1371157888	455842240	587263488	348246304	526166176	598427968	1024679424	530439488	797520128	1332339584	997808320	1211061888	1983365504	1040136640	453043328	796320896	708261568	655209152	551130048	2001293824	1927860608
Phosphocholine	64001924	103261896	192475776	220555696	79241072	362064640	127227784	159919888	141830304	111267648	54746052	93074184	72438864	236795840	1761562240	2571459584	625485248	698581696	1532415744	110169	328481280	577926656	260355680	242496512	327743072	313649888	308601600	340122080	337189600	77895680	206547168	139199472	102731984	137872768	118613896	103089544	137582000	223806336	143773760	189679856	210343520	164029136	269889088	860429632	971138048	149617792	374594496	808262656	804967168
Phosphoethanolamine	10172813	16384250	29912190	28779574	23004188	37264696	21868876	24134978	25060210	14781385	12480153	15930970	11079898	27886168	51105024	63144344	80669280	43547196	37919908	1000	66776100	35883140	48064648	22556904	34090832	35783080	34626672	35118948	35285712	15946356	16396700	21500672	15427109	21845610	8711093	17671612	12659526	35477088	16087740	18125754	39497220	20761896	21736480	23286300	51622196	11961410	29863922	25341700	22827768
Phosphopyruvic acid	986746	1799001	5181705	3647448	1516112	4951616	2414915	5110945	3986107	2319990	3523922	7472430	1605721	3276927	7036178	7599659	2373527	8125212	22946408	8277574	10963353	4599968	5931844	8213872	6512281	7774471	5598757	5994643	6025218	1275122	3795210	1983004	1000666	3078055	6350601	1459328	6344929	2345924	1601916	7393675	8468503	4211941	1847570	5141239	6352435	2248991	2620237	3631119	6541525
Porphobilinogen	4192220	3472726	2248295	1487324	1907265	4945091	19652826	1678417	4359225	5708173	5224666	2291668	2419781	1651449	10080323	1592123	3918007	2588202	2602093	3378157	3417980	5198682	6972120	3196931	31485024	33856504	32655776	28295024	28384344	2101786	2604923	2339329	8531227	2298457	1597931	39629488	15120182	9980754	22861400	41728152	23342898	4546407	1662909	1459873	1700260	2008301	1554809	1484596	5955612
Proline	238525744	346164128	459960160	651018752	817736000	481136512	468102016	743861760	859807296	752352704	743839488	612952512	227417168	409718496	854444864	3342995968	2427778048	1351446272	892727104	12801318	2204732416	1110337024	1324422656	855364288	1199917952	1169712256	1191923328	1184356608	1129575168	261003232	474304800	264165632	330495904	473555808	667001152	370342784	572527936	930888320	489935872	829619392	1219472384	534655552	356638496	619317952	768756672	425594848	582727552	1668247040	2086841984
Pyridoxal 5-phosphate	515080	525445	1381147	1295939	1101988	1780265	1177736	1394906	1958576	823097	463926	613929	1152664	1204380	2852546	2842172	1325015	3005429	4755722	3198817	3322840	2882105	2019757	834704	1759184	1843293	1740060	1778341	1782240	199205	1011026	695707	483542	1216193	760103	447370	767046	1875232	1195550	1248492	1901008	1110118	982381	2530792	1860867	1286767	1762351	2317239	3537526
Pyridoxamine	1150036	1245678	2000445	1479182	1948833	1620307	1560830	2029706	2808834	2950389	2505961	1607257	1343525	1834994	1696228	771043	1735831	1154640	815327	1090695	1780195	1479855	3054779	2024052	1906173	1950388	2410231	1842889	1931651	1132968	2434875	1558496	1477095	2364520	2910630	1446790	1783413	2261354	1323107	1802895	2405381	1924897	1226298	1040160	2022952	948749	1809409	3018001	2913771
Pyroglutamic acid	3176919	3452208	4421630	7009762	9865409	13112734	13256712	10958848	10744983	6860757	6637815	6016316	3238468	3114320	7928280	9261113	6528308	7143510	7272809	7666556	10171711	7930993	10901023	6329076	9111592	9812974	9811354	9435845	9092309	2614742	4323946	2601717	4934353	4978727	8422321	7736450	7881544	16151341	12894079	12584808	12261043	14732834	3275289	4738293	12564194	4262999	3972655	8609102	13123258
Pyruvate	324305	424616	448415	850549	171470	743714	856302	664340	1239725	575822	472351	372918	176393	444212	733767	555410	1522330	513647	735363	848039	1424584	1133237	912626	598199	1161425	1016470	1028961	974188	1044073	140099	775755	113666	428158	446609	492734	416491	530111	1704539	1192457	1092033	1444490	850793	199902	648021	688146	381652	511511	662756	701357
Quinolinic acid	2140132	1853126	4951828	3245520	17884188	6851559	20275078	1945902	14829957	1820891	6697365	2139564	2513960	5747296	23583644	60265964	70140736	49226080	2899210	194018992	141346960	8457648	55646628	6664327	25254950	27274700	28114798	27577158	27460854	2096684	3742198	2494065	1379035	2660397	1522227	2908468	2798563	14582170	3318161	17329378	15237353	1798092	5329252	9908495	15962042	2395003	5294299	18854452	47056120
Riboflavin	9795382	3110922	11854482	11349274	5812111	9174172	2975922	8513493	18918490	6809283	9108216	3662506	5734602	7814666	66860048	46157856	36392764	57212456	12359481	54476580	40238776	23187464	17598794	5270743	23572306	23263712	22775096	23078900	23931028	3724764	10515579	7553370	2977705	9523326	12589040	5499165	7260662	22301628	11185907	9747324	15796830	4418884	15263031	24285098	8581059	8373058	7653382	83754984	69272928
Ribose 5-phosphate	26725698	24928944	44675200	44144368	22347002	23308948	26776314	51895592	22512950	26714160	22148172	34379240	41140148	24915816	37809168	31104120	21364932	35396580	20806926	51172340	25915634	45925012	40647924	25419096	35074176	34499260	35612780	33689388	34538008	29455572	13429038	14830574	29585678	43274248	33702044	26540390	39399200	32096684	19318248	33083008	40054504	33900688	38552596	38871232	35286208	34549440	15081913	24010332	26637992
S-adenosylhomocysteine	10194019	10569342	20273458	18219508	16069125	19324794	15135104	16230050	20879084	14691318	18767796	15120322	10136330	13725714	35717860	75532600	61008324	34044464	46741196	49657580	65282800	35404584	37921840	20378150	35670336	36074408	34766668	34357652	35122948	7230297	10997054	8211811	12065293	19423438	17836628	16355776	21938140	20530304	19833962	18383646	16869242	17591250	16038693	27412744	26966530	15044941	16181833	65537528	51519184
S-adenosylmethionine	6745714	10427843	36233204	12908853	9292296	24015546	9623118	24194754	19106314	5021611	9833739	7115181	9923571	38427196	128044432	752727040	535365536	67129048	217736192	493008992	557158144	40456608	54552660	7528634	144944464	145885776	143959200	147450560	152117424	15015524	26941020	16233668	7118423	13664929	8451668	14517554	16398832	32504304	12180259	10006643	37381296	12478746	60372604	40489352	147977712	9686336	72167816	255069536	503633728
SDMA-ADMA	3848707	6203128	6040114	12274387	15437950	7448646	8712077	11386103	15930933	10970636	11688638	9173717	3664756	5835567	10387651	38127984	66166948	18357798	27821158	206046	49581072	19749442	24195412	17760742	21397078	20627900	19822594	20400890	20493536	4718994	7438693	4246401	6172095	7958442	9843234	5783804	10103607	13686873	12046699	18384964	24974760	9644717	5441671	16562223	10689965	12349197	7508787	44822112	53327696
Serotonin	2674890	5384042	5266086	621323	265883	543406	261446	1000	339001	371621	326390	1000	4218574	2814647	2468518	928106	479966	408766	1000	1001907	167005	277678	4314788	1000	2002541	1635720	1812931	1686937	1996830	2067977	9142800	1436780	2410572	5512678	116131	273718	556631	1032901	329895	473862	54656	289336	2024514	1269881	2235657	2601028	2231141	228497	311147
Spermidine	77300896	108714312	53698388	69940480	191665696	229736464	160778480	176111760	204247104	255223184	142754864	134148800	52935324	152613200	38635732	82330840	100442816	76196872	42536420	126066456	260423360	184732640	234637568	139960544	430886144	415703744	433232896	431680576	440712384	629402240	115807672	60553484	36755284	205642496	119851584	53037448	216457744	219393376	96641032	489245952	184971568	49998660	1083077120	20883564	146814832	33874276	25205580	54552096	89010128
Spermine	665408	500201	1530144	913695	52107188	37664452	5772592	23150266	2513457	27229516	1684300	20506058	816709	3697387	308931	849386	1359920	1288941	877205	2849874	3261075	23574796	4868046	5282864	22560882	17928646	21715230	22945956	21470732	128020464	1082532	438967	677376	16985084	8718042	1746744	11828447	6668677	1507141	138644528	9596331	2412830	654184192	1478121	3640842	589192	539915	659362	5197792
Succinate	63431796	67246360	152083920	86085216	74767752	202098704	109695488	103257544	100299408	89577704	66272840	100740360	69340448	165218176	178349264	380020864	191151136	341258624	190477552	518106848	208439040	124566040	90473128	88711832	159150224	166476800	165238704	156692432	158830448	52499252	93549760	47368812	73774488	144014624	115574088	142425824	121357848	129286264	87730888	73505920	88250312	118921480	148894448	175276768	161200752	81727160	124436136	312368800	301891136
Taurine	28816898	44603888	102775584	74344688	75917824	59606692	67222472	75926920	63683356	42089320	39957704	34938512	31903866	86013656	145479840	123877288	90908072	86593512	156228912	11292	110829144	102033976	106718312	72342000	77165776	81570192	85837448	80424928	82510816	33111556	96238360	52205652	39564928	68851856	53453292	39582784	48143632	105752728	52562940	46673100	122367560	74333376	68195120	102905008	112234256	46480756	114288728	163264320	98997992
Taurochenodeoxycholate	121865	90742	396980	48783	60081	62260	50068	976289	123779	90240	242837	41691	45258	69851	305309	39861	115046	74008	34748	762551	54109	48223	173387	69549	166748	153828	127581	136776	135061	121633	804469	198747	1497126	124069	71798	151937	42897	109357	98393	23861	93497	63028	69534	288587	83035	718857	50424	43002	101672
Thiamine	858684	601309	721029	9428943	20827696	24599702	3676860	9755307	45897868	4214667	19820138	4514004	2335453	2392799	4581895	19295242	59079304	79546504	6852653	127761008	85772440	20513706	55736900	5603311	26241404	23572812	26116872	25873864	22539056	603793	758520	431635	632407	1990042	4221452	3669718	3340989	7770796	3187879	10876049	23699974	3356397	5482254	8761398	2820143	5006787	2942083	70921024	119986216
Thiamine pyrophosphate	3509867	4049033	8985241	8787705	12716754	11026498	6574563	10042418	13717187	5284714	7877592	4729837	7130407	15080341	39910480	48346920	21843896	15128889	69336512	83638608	39224820	27390244	15909914	8483926	20617798	21216128	22087940	19339110	20633212	2567498	7067466	4503083	3259529	6553972	4883765	6081180	7086829	12786222	6258070	9719941	12692567	6944906	19017166	39235116	27456172	10537310	24171958	61209012	52662504
Thymine	1034261	930250	814829	1440865	1904134	2109587	2429950	2454149	2684948	3481381	3197726	742623	749980	808987	2143949	5775859	3514545	1932386	1247254	3376433	1379641	2766442	2853514	2907645	3908752	3864785	3829251	3782139	3599996	223257	927158	607767	925668	1157011	2531356	1622310	2869841	2862648	1957755	2945795	2404243	2277220	367734	1633933	1847019	2155186	1779084	1581545	4255441
Trimethylamine N-oxide	6383653	15437687	6504707	28804246	4005081	21848440	20749400	8168155	23281142	24867914	16340759	18657068	8648989	19852794	4226447	8779417	4014761	3790232	10182590	3173895	5020293	20648238	21881954	17674670	12024875	12192769	11893603	12494152	12123918	11450274	7276175	5467935	14921287	19413130	12038952	25126786	33075568	4271773	150351856	12624623	8826041	15849559	5765276	4466066	8989591	5085158	6621504	2978740	3926860
Trimethyllysine	2709799	3583049	4774212	8236380	8137717	5250578	6976138	8721518	11911833	9201829	10219785	8060683	2517920	2990835	20547242	42862816	16625543	11292462	5035794	54652	30988882	9043782	11344008	9116487	11326787	11576316	11647508	11379554	11662203	6011613	8184634	3226453	6954979	4958260	7385353	3336277	8517050	7655040	5731073	8148457	10986878	8328065	2880313	19153594	6147268	5756900	8861354	14232388	17135630
Tryptophan	41879156	47931340	49214652	47807168	66798368	50741304	30455238	55926376	88796656	85441528	78174080	66626104	26722302	44763056	91073128	254462784	164007984	78992272	75695240	3608205	124948416	78627736	137265232	70431664	94914408	93738416	96255368	96812760	91271296	46235480	79987712	41203340	69077512	85293744	65522336	47154940	62855892	57041672	62705784	61906928	103012776	54193316	29799070	69087792	75967120	57987860	68517904	174055248	107162016
Tyrosine	28740714	50508528	53443868	83076840	112259144	75308840	75445328	118423336	105493840	107254344	113173304	86944888	23792996	44222080	81384728	240786624	233868528	122650160	100758840	1864180	231559168	118673480	178185536	111457864	130960832	130215112	131523320	132681608	130428776	41715516	56614644	35979628	59401312	58409592	105795136	51929792	81372840	145761872	86450216	123456440	198334880	104837952	45379388	75700984	69839600	70556576	68329128	188346896	185188368
UDP-acetylglucosamine	40870404	63377428	140180576	124051504	59647932	133487112	60219760	68377752	102521704	9177917	21728354	9709656	59280104	117975184	256412304	526270656	343891680	257152416	203065376	183078256	397765856	133329472	177702784	14991150	201587552	204005232	201129088	198096224	202979312	53474072	78723192	73216856	45523096	67937104	31486418	64901756	55558876	114023632	47238080	77969600	112266072	81554384	122176864	137200528	371475808	59245204	177661552	248080592	288427104
UDP-galactose	4356015	6345389	13094363	8675705	5648820	12945533	8428807	7379321	4521865	720591	1306969	1618240	6695708	10256219	11729692	4895725	7342098	6206334	1782368	6380735	6923231	5277387	4914629	1832888	11674108	11044752	10531178	9887449	10194826	4364002	8621843	7455856	3961880	7195589	1375039	6078773	6126306	5490441	4282069	3648969	3567074	8453687	14482423	11021464	28573374	5059426	15624347	10781314	9878694
UMP	139128208	198094096	312411104	171748336	32618512	463637664	116171568	17391676	202922128	6981877	4959313	4088145	109059952	290273152	278987456	217241152	108724136	185867200	37887408	208377568	308243104	140903008	74559112	9038757	222551200	226133856	231190304	226347056	232897552	178230288	263755072	268908032	177131392	175656976	9488223	253080080	35969124	181935072	286221088	19619962	24305250	54110272	310281408	281233472	477159872	133413816	409898016	170981568	162280368
Uracil	89391312	86357664	256632624	599171328	691217856	289979424	420881088	511208704	574647744	484719232	628876288	422820480	136063360	157910288	528401440	1493400320	1145039232	632782656	347716448	943939200	376625472	705381504	953816256	549280704	779763200	808965376	767822912	746249280	761251840	90906224	98021280	20025566	87138496	254378560	512960256	290025184	430643968	545735872	114487840	797263040	1048197056	468564448	533126976	378650912	382322112	439397120	181359680	494768896	1577200384
Urea	14974624	25960714	22149000	21157856	22822870	26886458	25244628	24113988	30285522	23361140	20570830	20981574	10651701	26539830	23687030	24609164	24710566	25137356	23956664	3216036	28130530	21946094	28058358	23379046	41956452	41129088	42349244	42242672	41874772	20798596	26425834	22357280	20863960	28593570	29123778	21082186	28835160	31284330	35087240	19935190	24439708	22320404	14744721	23193656	29740472	18189916	17731300	28847992	23699380
Uridine	27379950	25023110	34930924	59364828	59106176	31887644	43989900	82374136	36661152	74708760	41277220	66682144	33192822	19665108	38390296	30965490	50088776	20167534	29236690	29979710	12706261	57959112	90394976	79516088	53395764	52307984	50026508	49427944	50817992	25327162	38237964	9855590	36816896	53100284	42754248	28214392	60679520	38612708	23224114	84984904	73522648	64594724	38135068	56962272	27093540	41557408	21264084	11408418	44602292
Valine	110160048	179423008	236256128	299779200	378734912	256186608	208835392	363103616	419781376	380698656	400920640	272091968	86271912	184457056	345653984	822669184	844865344	394654272	317463552	4528716	791726272	421951808	619909504	371131328	481513888	467586080	470203936	486738240	460362560	183745648	250800112	161231712	169331152	273746688	331636288	191284688	327450080	394144992	306486432	364141632	580559872	290218112	204877712	296083232	297812896	190596320	255393808	614392448	633012032
Xanthine	8433628	11691552	14047972	29385936	14565221	12542500	25203542	29436846	22073638	19182678	37948024	21522694	6720625	15415387	50084352	179962256	146547040	39363956	105210128	91073904	117891600	44452800	54869300	38506108	57424432	58021240	58006720	56259092	54654204	7165162	6652102	4531466	8547478	12811174	15618884	19440108	20730390	30331282	24860214	29231250	24965026	15315498	16907716	19221828	5453444	17644762	4888699	153710544	118593920
Xanthosine	16870932	32635788	42960444	102898344	138482688	16930754	44543144	91612720	52786140	138765792	124650040	48797224	21712572	40455408	327076640	1433841024	493079456	392227264	237630800	573633088	332402400	248228336	212335984	149627296	197010832	194046656	205612400	191060208	192535808	31742456	56352240	19352254	57296464	98295032	145406912	52366712	120046344	128853664	38319124	154783984	231279392	104311160	81129424	93376392	41982516	97713328	49346392	937693824	788337280
XMP	11055188	11478225	11317360	128814472	127296184	30262388	76251816	48992688	67484480	8312032	9340352	5094577	15173789	12015489	162538592	121160176	68151792	173276624	16917440	161776128	67451056	263269632	108646976	13920168	75484928	75707160	80200152	75790104	79083576	12733414	26004386	4977652	10269169	31393544	36642336	15837831	89999936	117580472	22493228	93490224	151464016	96996488	18342928	43424380	12705634	30006732	18085844	62055460	14592396
[truncated: 392 more columns]

## Sheet: plasma sample
Raw mass spectrometry data of metabolomics of plasma from 92 patients across varying histological grades (n = 10 for benign diseases, n = 32 for AIS, n = 22 for MIA and n = 28 for IAC)
Metabolite	Batch01_P04	Batch01_P06	Batch01_P07	Batch01_P12	Batch01_P13	Batch01_P14	Batch01_P15	Batch01_P17	Batch01_P19	Batch01_P21	Batch01_P22	Batch01_P24	Batch01_P25	Batch01_P26	Batch01_P28	Batch01_P29	Batch01_P30	Batch01_P34	Batch01_P36	Batch01_P39	Batch01_P41	Batch01_P42	Batch01_P43	Batch01_P44	Batch01_P46	Batch01_P47	Batch01_P50	Batch01_P51	Batch01_P52	Batch01_P53	Batch01_P55	Batch01_P56	Batch01_P57	Batch01_P60	Batch01_P62	Batch01_P69	Batch01_P70	Batch01_P73	Batch01_P76	Batch01_P78	Batch01_P81	Batch01_P82	Batch01_P84	Batch01_P86	Batch01_P87	Batch01_P88	Batch01_QC_01	Batch01_QC_02	Batch01_QC_03
1-Methyladenosine	36434268	34641924	41418104	33403630	38271588	36775872	32896204	34266936	31354504	33492612	34082352	35117400	40747196	38105380	29201644	32904964	32306950	33231154	36334516	36593192	39219832	36530604	39709172	43876428	37528892	33302908	32595892	40362408	37370252	47862696	42310012	35352416	31123058	36877492	37763144	29476288	44526856	34252520	53364224	37560688	32580716	53411884	35283376	35911908	39513868	37732388	41960452	41116480	40746500
1-Methylhistidine	38651284	32645546	42623748	46990844	54021152	40312704	33919760	38678992	28996932	45519216	30196158	46024772	42714724	27923794	20216340	32490870	32170080	31430968	40790544	25054860	55436272	52829432	45973556	37475820	30959412	38644000	28506172	38036372	32662830	36447156	43578924	39562732	39160932	46035952	54177860	39558544	103135752	33032552	56068676	40980400	62959164	120516424	32032008	26857348	49595736	25143496	45892404	42048224	42167504
2-Aminoadipic acid	7425169	8419015	23909568	10408488	12138177	6809215	8626304	15481743	5933596	11176144	9573397	15065562	13357103	8908003	10204869	6408687	15269738	9600459	15555129	8325548	18532812	13140925	14883105	10064178	8969998	14841502	9146964	13742923	8353205	9621148	14941595	10807342	9024066	9643544	9469060	21099250	32043086	7584674	10689752	10839599	14917078	14266903	6767370	9016163	30531162	7481504	14172214	13546532	13178324
2-Aminooctanoic acid	5427774	9993540	10783573	15733797	16666554	21195780	24342584	23007224	7183829	10585771	31034020	9479710	8749472	18195374	9608031	10359093	15929721	23033770	16346640	16078115	16467144	11191915	30319098	14354479	19938546	15065367	8158652	9504930	6938868	3231061	32320550	9014842	17871718	11588226	8152384	14920000	9735586	19732944	17877184	13858591	12051536	11143285	9458869	25975584	18432758	27279176	17581172	16224428	16965906
Deoxycytidine	5290432	4588559	1377464	3073643	1762853	1344601	1318498	1583484	2423168	918351	1216454	1928175	1691693	1045999	2841598	6654031	1054651	1590696	1713320	4204640	1362224	1505395	1458289	10325059	1514446	2274257	1979443	3825528	1254603	1098201	2200601	1897342	2899667	1744091	1253973	6221836	1776935	2858824	3359353	1529261	3068076	2479708	9901860	6107574	2486203	4886532	2482368	2454985	2764729
2-Hydroxyphenylacetic acid	6037386	1440251	2429507	1233513	2863546	761131	1062801	1253465	501153	717986	965908	893794	1411296	991870	2257584	666742	1740789	684516	1932561	2416532	1487631	1374363	1858398	1508807	1451647	2764728	554534	911118	617048	2519528	786683	1385379	933203	3258887	1320267	2347700	2072189	1574031	2283576	1243604	2996911	1571803	1572782	1026043	1523500	693778	1965570	2020685	2004783
2-Ketohexanoic acid	33658148	31568170	32478906	20511790	25238514	21642136	26199222	38983448	37920260	29671314	17969868	30728652	29657740	23543072	22028290	24469832	28608790	26852214	28965394	27111270	27446788	26701156	22914902	26903332	22372068	24188520	26637822	23333862	27975710	28575816	35866832	41935880	25283672	25326410	20952254	32893106	26584732	21983664	18002286	31047202	26152632	27771790	18713646	28425978	24758308	24034132	27863218	30144566	29891638
3-Chlorotyrosine	1097466	1311639	1110144	1843055	1630918	879870	830364	1469413	1167148	550447	821246	1779598	1145922	1006192	1717796	1182566	1726057	818893	2213924	1568427	1133883	1218205	1199569	1793210	1011327	1783945	1402982	1873391	2173462	1358929	2063703	1897032	1006745	2297236	1761947	1613729	1640019	1819025	948061	2249829	3386711	2877476	1405840	2404059	1462398	1832865	1666685	1103211	1515214
3-Methyl-2-oxovaleric acid	20441904	21428066	22264306	14480384	16542315	15837537	16031312	25530472	24682582	16143897	12618280	17570482	17496852	16239114	15696128	17352492	19959030	17414924	19366124	17999402	19313036	15675129	14047460	17101078	16748525	18701906	16577504	16218352	17479028	16244421	22517514	22866616	15542501	14850806	13510219	17921926	18771380	14880793	12073070	19324408	18604424	19711916	12000621	18643112	16377698	15401812	18562990	19325228	19856956
3-Ureidopropionic acid	22801286	17566128	19164182	15932057	19147732	14131957	21095188	20285590	19718782	24878908	16572795	17868338	19838046	18040940	15326541	27103654	18805526	18933670	18084740	14072011	19056648	16603696	19398346	15634072	16287681	17735954	20213992	19095410	24479512	21866650	20790666	17595442	18617832	18349732	22477626	21363672	21261062	16224165	18214992	21255144	48513436	20721392	18372088	20432898	14257666	22624012	21869734	21444188	19583630
4-Hydroxybenzoic acid	1427633	1087780	2597696	2705313	2160294	1336949	2437268	2833992	1653455	1844190	1494504	3792610	1223504	869241	2938566	2189179	2454335	1742940	3095768	3215151	1238423	2091290	1500877	3678187	1030271	100900024	8763199	1483172	1303194	1080209	1118802	2059343	2892912	1110890	2041938	2335802	6596124	1079944	2291146	3703847	3645165	1585999	3933738	1804843	2145005	1599583	2131259	2173061	2233743
4-Pyridoxic acid	7059702	16288958	10257157	11581904	12276056	28365884	14999178	7873619	8261632	10613285	7068136	9453011	32454824	5198390	4644532	6629354	19229284	9405424	11225762	10191121	10352564	10794852	12263225	11541649	11060207	14667046	7908986	7771781	14361609	9024069	12411187	9680088	75762448	17281460	10048971	15411834	28471406	10434780	22170962	12886552	25266578	18538476	9647785	10673693	14553664	8361565	15025056	14904867	14901771
5-Hydroxyindoleacetate	35074552	452619808	35977356	22171558	33129708	21756364	28088316	24914048	23713072	32662058	23593764	20087014	40212732	21218954	18203620	27986006	53969380	29365120	27904396	29003916	29703118	26987256	23055862	45452376	29320146	25171724	20300526	39027352	33855656	38769740	26242064	22302454	24845546	31955462	35918492	34534360	908547584	23541404	34171036	38227064	35327840	74951760	40907480	26620362	33534142	19714918	50092292	52219644	52818400
5-Hydroxylysine	17469418	13218034	13329041	14447250	14849367	14169326	17833274	13744540	14565156	16392856	14594685	13047510	12907707	14131353	12829977	14437391	12921799	12871765	13669006	16164727	12375926	14694149	14982634	15424675	14640988	14391337	12613783	14535103	13539323	16295244	13127254	13755195	15020486	12134492	13610352	14474895	15031571	15199139	13990926	14576104	17661064	14752896	15515628	12073050	14319583	11950241	13393425	13404995	13426352
5-Hydroxytryptophan	5775630	4866672	7871069	6058936	7308717	3604976	5044221	4277846	3117432	4222088	4867530	4909535	4732452	3286168	4221281	7159826	4519030	5454957	4877568	6188594	4681302	4250905	4611195	6195766	4090538	4195857	5397192	4788716	4914365	6040008	5284976	5602056	3497921	5328901	5388900	4759330	7409451	5684681	4612807	4172441	4839442	7097115	6826160	4932969	5092197	4396939	4843990	4245389	5248065
5-Methylcytosine	3007613	2402133	2778252	1863318	2239604	1392279	1454792	1847750	2089555	1823210	889643	1559865	2163685	1394814	1176061	2049269	1414728	1523613	1516528	2254643	1533262	1470203	2251404	2662837	1823234	1199572	2042571	1841558	1318952	1536447	2614263	1609833	2387441	1953379	2097292	1699523	3160237	1635465	2564049	2246279	2904726	3701602	2195639	2770726	1693522	1856762	2086377	2591859	2419992
5'-Methylthioadenosine	49326380	41183940	51537920	37171732	73783672	69850448	63690712	64886368	58780760	70324752	69409136	70742504	92719016	71798304	76311016	55956004	76129008	53991348	70181208	71015792	91726568	84058352	84647200	139164384	97530640	105106160	63030572	84363176	103419368	112246992	106736456	77052344	76645624	82512128	61010720	71798520	180014336	64716780	125952576	88547016	31669894	97644808	82280528	76834176	131674024	80821896	117527336	120654968	119259968
Acetylalanine	612065	549786	726088	462888	617814	544162	548963	633282	528901	555775	613025	565252	636037	476318	418399	471640	483417	471607	652179	540794	627870	581053	632507	817495	710443	607079	539073	732971	607668	786719	690580	598239	530062	639212	571865	493118	883786	472269	872981	538732	746441	1077890	743660	543980	465727	528709	700108	619724	626670
Acetylcarnitine	790673408	576413632	631804352	717683776	579089920	299339136	815596288	601647552	687759168	1375728384	381814080	906421632	951331328	738200064	314518624	498791264	485874272	980841024	516461888	377461376	588777984	1113954304	849150336	889971200	696492864	847841216	663508736	439037344	487408288	809629120	338662912	619750208	781169088	469450560	384039648	969013120	705395648	372501760	800007232	861009088	1375385984	815754112	488169504	274263232	433645152	553176768	836995776	794034944	760384576
Acetyllysine	7587386	7273174	11752403	7497483	7646537	5433723	7027210	5650000	8619139	9213768	7734981	11450756	7743058	10108853	7972303	5063004	11785029	7508622	8725395	7232614	5053173	8590629	9013096	9292697	8208632	6568655	6802350	15503416	5834940	11416087	3005721	6814872	6904521	6950794	8797272	9299813	21051024	7146806	11812126	7924062	8511870	17098552	6688807	5100638	8498493	8546302	7712437	9183348	7190316
Adenosine	52905476	83129360	56111872	53304264	61126344	55495352	60230116	50025756	54418540	54206988	98508160	154464000	50893984	68643968	50899468	55361380	53830276	49673740	52112044	59971540	47021176	49216020	57360440	90871488	49956520	48959512	48188376	72419168	66021740	96923792	47807912	57854096	53161980	50254544	55180184	56501364	74523176	60540504	64202508	56762508	142736208	60792988	54763556	54074444	54705704	53098736	57504284	51484760	59494820
AICAR	5672809	4428020	1672708	2234955	18232004	6598550	1108133	10908615	2422436	1153418	8683364	1057607	8615596	3408179	14158220	8082030	3589206	6202087	4686520	3502123	9642243	5832211	3698888	7990145	25313612	6959553	4390109	3265950	1986890	6836765	1604678	5580263	2653395	3612894	3951348	3052260	986081	3612714	2223878	1250221	4444002	2886489	7988846	2865528	12305161	5320517	6530085	6906464	5895936
Alanine/Sarcosine	68962696	117935016	128366992	103184776	100801016	114872544	80307776	128195048	173068256	62930516	91145272	114493424	82291880	130669296	74078576	87118272	105359536	76743240	158847920	96718136	116609200	80764472	73777992	66735856	108752880	72136320	75964528	137198592	74344832	82906120	97822328	81083184	98053504	141106256	87926992	102872048	153829488	81128288	91331600	85567880	73575488	117953512	81854232	74148016	94324968	103893016	87654776	83513008	83093552
Allantoin	1295349	1014848	582220	1191093	1071451	1115781	909634	802792	919011	1085024	1298588	949012	1373862	839327	733562	1498127	1379527	1918746	899327	758125	644212	804009	617618	860758	1163441	1006137	962585	795978	510615	293320	873206	1143507	1111108	680469	1102628	998515	807165	1195527	1175488	660023	1639654	1048462	724816	1042859	1296095	1095026	731441	803176	790546
alpha-Ketoisovaleric acid	6983143	6241433	6535395	4136147	5771456	3927109	4894354	8010912	7906222	6134130	3573105	5491101	5587899	4889199	4481043	5130666	4919306	5718861	4774334	5023250	6042826	6158540	3936113	5696564	6001877	5796526	5079749	4817450	5532907	6355143	5936780	7224185	4519870	5792350	5104954	5966977	4363799	3581526	4111964	6438981	5578190	5268723	4642087	5610993	5080615	5821430	5654282	5632705	6379171
AMP	11255828	6917222	40575460	6568256	11002164	14265794	20140296	29751620	37167908	17147968	19393732	14099806	17926604	16811486	9883537	13308346	9619830	27198362	9925467	12399488	9074760	12762330	8676885	10504320	42908960	10436138	12953151	17573518	26075472	26119396	7626305	9859978	9479116	11718560	11794114	11807629	16735835	12530871	12251438	18755162	308845440	12610060	14093423	14653575	15484425	14438033	20911448	21262024	21999532
Arginine	58889992	91847208	40826488	84695688	75722216	81200040	76149880	37018864	52073484	40813852	72015840	49874832	22272628	39061668	54786332	35058960	95662728	38392556	145392720	43216396	61427944	102474264	99840256	74148136	66666956	68041768	58569700	63907484	68178256	66983172	64094876	99033432	55948064	38662848	44159788	82383568	43031540	74655904	48951520	39651512	36438096	102562736	70199040	98408792	53369240	67791224	65764736	63763444	64633176
Argininosuccinic acid	1265872	946780	828989	1565997	884987	1095219	634821	825044	767638	889952	957791	911391	2389956	1091649	1231280	676990	730178	1248657	1203947	1373780	1067527	1162499	1726650	1589183	911214	1206899	1424171	1546763	550566	786026	559694	847718	912427	1185749	632246	974023	1321724	639387	1159828	1048949	1359837	2066155	631032	714462	686494	653625	1335635	810360	1099743
Asparagine	51041648	65122316	44256528	58156948	40262964	69318352	73398896	52985936	52353748	45410860	48273760	59043072	45513944	56874304	49934560	49927808	74224416	44956688	73523040	51556520	68591432	59071704	63377972	44403628	45130820	60378700	53958656	67140560	49209684	44669184	68262568	64501280	51863184	76828400	55147264	60767988	73888992	75182816	45668808	57746648	55486384	61527644	54104792	54123968	43825980	49756980	57017876	56151292	53668564
Betaine	540422592	951264384	623321536	441858432	397024192	1024222144	853552320	509777440	910617216	626443456	631162560	559952704	601315648	1051927872	553349248	459733248	1136484736	458863616	909715840	1024762048	1211593472	577812416	792536320	806454464	1059997952	650099648	671037824	948456128	849656192	818199872	775422464	845650624	354610016	741741760	707272768	850347456	843037184	622687744	787972608	495354112	1451283968	733979328	656554432	577896768	488284736	980971776	802368576	757583360	784616832
Biotin	959360	1038025	1063814	700771	1068574	866432	1642062	1187944	934243	925459	698313	1147494	1635325	581019	620028	507588	1330007	1076178	1065181	1972082	975120	1186826	981343	1924358	1204269	2637449	1090806	933242	1292261	913361	2481888	1297408	813848	1357205	893560	1288277	1875054	1295420	924435	839005	736062	1281172	1322374	1646644	1911145	1031720	1282067	1407445	1225986
cAMP	3542239	3039559	3064942	3514264	3569771	3127977	2799504	3001990	2819775	2753863	2301695	2712403	4009353	3033542	1999804	3581481	2580946	3115085	3080865	3870129	3025051	3136155	3104067	3296131	3663715	2833252	3360293	2602477	2520824	3090767	2002702	2696336	2954971	2713902	2575201	2932247	4249629	3480061	3766059	3232673	3754840	3770157	2841959	2793664	2561867	2846247	3304856	3648589	3412299
Carnitine	321050176	352979104	416466272	360272576	453495840	277261408	443529536	399583040	427940576	423593568	429890080	450267680	383429856	431391360	292275168	304716768	393370784	377793856	415789408	399791392	367347488	382140384	344476320	406305600	438895264	354474464	261681632	373927616	322389120	379662464	286330080	303125248	448843872	428867968	350605024	485342784	384348800	339600448	433809088	412827392	228712384	454565216	367581088	360720128	427299136	408788416	416480672	404180032	408541920
12:0-Carnitine	19571420	9166880	14095453	7423531	7207685	5009871	10887011	17072908	7709449	9647782	3858292	22937602	13589697	9645836	2040681	2173561	9088488	10981057	9458443	4706918	9611911	9819745	10223964	22806048	11434654	9672459	7791376	2831878	5087389	12263046	5526866	17248044	5005712	6067740	4582612	10233332	4578173	4335377	9931929	12062447	36062304	8378148	4748190	4987042	4316726	9547203	11460660	11077379	11056395
14:0-Carnitine	58431252	26001482	32857508	26493454	34943968	17627592	44374268	39907312	25989922	65729104	21349504	44651612	52056176	43399164	15899606	24282956	14333908	70027408	24163790	22755268	36955260	54395352	51011344	68801968	37855408	42176736	42481916	17369798	27706376	12380533	19110048	42497408	30832582	18927200	26515284	50698152	17046520	23320288	31088560	61394564	175054560	38720672	17004092	24934346	27264952	30723532	63035868	55599976	49885060
16:0-Carnitine	53020292	36879584	43383016	23313938	61483136	21686072	39173760	27530174	28647296	94620936	53288528	46677292	57228544	65819716	36535320	59958712	10388286	69111312	19415860	26384358	128587592	104442600	84649728	45058660	50894320	54459896	102663712	37125344	60525856	15300384	30587100	32049632	59105088	25526764	36094056	52274476	12707351	29717772	22514648	57014200	118254520	38380164	12873782	34760600	26389718	51091776	189201552	83455688	77924952
18:0-Carnitine	1355709	1064034	1059940	1083088	2994493	500827	1713758	1110410	699941	4496610	1613281	2029633	1830784	2735701	1299359	2065597	538108	1850264	770395	1201045	3351160	3367470	4597003	2152091	1937348	2847079	2480455	2140883	2703773	1525285	783225	1093173	1968217	1045437	2249981	1357391	543879	1107577	1004888	3814678	5194347	1356514	620250	1347554	648787	1469782	5801470	4718726	2822211
3:0-Carnitine	88883016	71986464	121301720	85194312	127283552	67840848	145756080	128607432	81906504	114283664	149106736	121569848	99694688	108169344	110651248	106931272	140552544	128650112	158290560	81910720	100401504	95921968	75729416	173511952	153365824	110262344	47863496	191629792	88735960	132590880	105287312	74661528	98542112	102480592	85885000	195071392	225634368	137577024	154319008	97525184	125856272	156574000	112537920	67569288	216424528	143896784	136162080	137942288	130066216
4:0-Carnitine	34238760	30782158	46856544	28583802	47571256	18206572	33569780	44128996	30041626	37925240	61202960	43396864	61981884	53222772	23220924	38722600	33187686	29956380	34451140	20503398	44106812	39619036	32055392	55417824	53648324	27700494	26023846	30055442	26107388	48444924	27276972	24069394	40287084	36535720	26662556	37913840	48562948	29220472	55426260	42911608	43531884	43425276	92091224	20884914	65560004	32814904	48097544	46939408	48638876
5:0-Carnitine	23568410	11809568	34978292	23452488	29033122	21086810	21311404	42097952	21095472	91779648	54385840	28706922	26287344	29118698	36463516	13599537	42081144	27979472	47200760	26442118	46083808	30333890	37060740	47578284	28327486	41694172	20443106	43559368	37023912	46921716	25377792	36725436	28376528	20285574	41156192	47639316	50594452	30501894	32924180	27543252	40653404	41718172	43465876	39900004	59437748	43263296	43457388	42377008	41534536
6:0-Carnitine	44076692	19722144	34809584	26757678	24968318	11424188	40310584	35683632	22175154	38664308	13971785	44940980	92345840	42775948	7344361	8466179	19410854	35392160	18066440	17472290	35567484	45573012	32503218	53214688	37202384	23697718	33226836	13508419	21762834	48909576	21249924	30212012	25049162	14795866	19270672	48953168	20470168	17958258	41502608	41534492	52408760	33059864	20332084	13952186	17656604	30026990	36733124	37636692	36996904
8:0-Carnitine	191404768	89282768	133072872	122827144	85862344	67022360	189251632	145845376	91524240	96423856	34291212	211961616	403923616	171795232	18141806	22614524	83301480	147457984	83379464	54919244	153136720	134204536	106854856	200072432	125821232	87879416	115855992	33066506	66191812	171456512	90688448	171070160	72384480	54527208	59633020	150446336	85504160	60925592	206424368	173030304	150897936	112098896	54013576	46552976	49510640	110114744	150637920	155902496	146791024
cGMP	390826	437349	355708	516017	480014	448151	559982	401421	433172	287564	381653	248664	423302	531815	398634	717245	409609	389397	667945	389734	416846	522727	377136	605182	539061	306464	336679	862095	772253	923155	304205	359180	411904	419121	479540	382243	621364	471445	706180	397550	668311	818464	505111	374985	282471	762322	504862	666077	544268
Cholic acid	796583	937382	5951404	533866	533584	10290523	450095	909531	4911457	407895	14805893	1790931	820401	9650226	1752178	1764937	1146147	1365599	1068763	3617839	3076958	1210638	345662	1339838	5103460	2259396	1456912	1584821	12781446	2249287	2676066	2812126	1450877	5435576	23205810	1342587	542746	9864783	332871	2446612	690530	5351293	736730	1368718	2752304	8092370	5892909	5287093	6166801
Choline	201480784	292819424	303787200	242888672	285590240	316225056	235851216	266759104	288273408	308720256	312915904	304604640	330492928	294448576	345640288	210025600	364716576	230362480	430541344	314183904	612779392	257856832	229073632	418377248	395486208	296355168	194931568	412185056	338354464	471216576	414910048	330153472	225294416	329859232	332631648	228099728	631474368	280110688	442868704	321910208	359985824	505192352	285394528	263519728	358020064	394559520	353346688	357216448	358397376
cis-Aconitic acid	15947762	12071174	29013534	12907290	18940124	17585720	13472985	20113150	18168786	16889422	10145468	16222704	17855274	13518915	11409020	12249620	17315008	14979774	18937704	16898676	14016872	13773411	16553291	19699884	12909243	15578231	12193848	20929826	15861930	17570082	16075974	12612921	17956554	16939724	14211608	14760882	37592160	14971141	22416410	18280294	30017658	32433148	11079679	11469258	19173528	12165381	16308920	17683056	18974790
Citrate	388327552	306917792	296479840	287485280	362865248	311091552	270354720	268417888	368133024	358321920	175120224	295530944	280077632	292399296	218966480	241544192	289930080	316664608	299077312	308602240	268751648	284338048	381044288	298417568	251200224	305796352	304248384	358123072	287963040	289688160	258190544	294069376	317546080	266400688	274817376	304038464	378824672	216966240	308428000	283191296	331239200	412885504	211845024	228622480	202768928	262761456	312292960	302960448	311578912
Citrulline	34141468	40343536	57744380	42555320	42239928	39178600	40587616	27411836	38885936	41246876	58379588	43633048	36828192	47699472	39350952	35723140	49104428	33254628	59849884	42592436	52194732	55721076	71402600	48335900	55219248	59707600	37315372	60424816	45324132	60777180	32466952	31924990	42538860	47753060	51265200	47745476	75851392	45319552	60667224	43655024	52531812	70375096	60859064	37167016	49765768	43663016	51609456	47636740	47188080
Cortisol	1777625	1569221	1236791	895347	2379320	1187966	1392455	2294036	2477328	713839	1284438	2076307	1326264	1689463	634130	1755690	1022279	1634642	2923195	2041486	1200663	1077243	1553232	1445689	3097210	1184067	1336647	1149090	1780739	1139811	2047761	1943956	780755	2599083	2976301	2546039	1383505	859264	1933305	1461993	789137	1850023	1419644	2236826	596051	2622016	1490890	1711935	1770000
Cortisone	2890110	2557704	1998212	1663058	2802340	1734515	1817339	3164229	2570484	1416463	1987648	2840483	2163218	2738375	1370400	1820550	2059290	2722976	2728247	2310712	2111837	1819413	2170824	1626585	2204181	1407533	3248313	1279329	2408101	1829084	2080424	2642850	1217602	2890448	2101929	3772324	1883995	1385765	1889255	2916742	1355221	1681693	2296846	2492637	834179	2409739	2084446	2300469	2379396
Creatine	213573920	396153568	418185728	374483936	473108320	329606240	451213600	260980480	418319680	632295232	596265856	351111392	529238848	247327168	429929376	257260432	429422528	358842080	495320416	523253888	226188960	519437152	476832864	336198048	205215888	573699520	611226368	302160000	502679648	421192032	368012512	454043168	315990560	177743504	499397184	506108960	117789424	378636736	362665088	566310784	313914624	298143360	415440320	652323072	534171584	361475872	456565472	423740064	425659424
Creatinine	576189696	421264704	486511872	537747520	550359168	529326304	487157856	620847104	508339328	405216160	409401376	500775744	719127616	427411840	429942560	528405600	393332672	502471328	539738816	435791264	738433088	508935200	591771968	607136768	510913536	500920064	472894560	679668224	437927328	494254496	696390272	517190112	532030880	506194976	404540352	501641408	853420480	454863904	653011264	446336672	579391616	919831744	453526816	515374752	479412608	355735136	614763392	576609152	569729472
Cycloleucine	671219328	786269760	753714368	757678656	2262354944	684162496	1791098880	375971552	773567232	856923712	1106513920	1588953856	1300309760	1824748928	695046016	968974464	1802778880	929819136	917525632	1159398272	1206072576	1025001280	555107328	1707454976	2262131200	1083135232	364332288	741551424	691365888	479750272	554244480	752122240	591154048	1469676032	1532552448	792663488	771148736	554154368	1310202368	1174797312	1127042944	1751997696	588983616	1029337216	1648525568	996792384	1074546688	1012200576	957036544
Cystathionine	673319	725611	1386782	788559	921966	921061	534677	1015931	541101	735656	1173732	1255114	586531	1039774	780145	850429	1035893	541490	1048115	670494	2127651	1040536	676925	737811	865286	988839	361126	1432675	610532	790296	1447411	455865	376311	1164240	564390	503848	3886829	960619	986607	435607	622335	1513752	611026	456368	11577927	708559	899424	1082341	881802
Cysteine	3178392	1979550	1596587	2904825	1721632	1882202	1739802	1880723	2816951	1756559	1898579	2017328	1125965	2325944	2299431	2628598	1936275	1696746	2232794	1915861	1825721	3114847	2474110	1632229	1853497	2416905	2208341	1719242	1687663	1475823	2078096	2211158	2309599	2393758	1749099	2000148	2550838	3240226	2091921	2368051	4622065	2097862	1516759	2001480	2212865	1763277	1868777	1914859	1936753
Cystine	52111568	52419580	64053700	43409840	39714004	48667708	43072000	44729916	45027400	51654428	48872488	49285736	42088312	43412780	39540088	36019396	49531484	34407428	58204348	34905456	45830116	48630636	66465788	54269500	51807608	45248272	30153158	36193292	35609900	51106788	37837724	46117812	39663396	51507064	41706832	70571848	58239836	38644068	55332116	37696492	47309584	69255896	43124456	33317978	49108012	44251452	45956136	48623720	49144396
Cytidine	4858247	3710883	1821142	2454885	2269103	1979951	1959043	2392062	2044984	2098919	2481925	3427661	2216640	1550345	1663200	8865490	1898585	1902343	1782785	3112099	2411151	1850794	2058086	18834314	1978059	1717272	1522298	5304429	1138550	1481330	2611044	2987454	4079064	2124134	2508229	6343241	2358078	2850632	3694617	1566843	1604336	2310473	10866441	3238855	2540506	4116051	3945733	3752247	3399960
dAMP	9508910	7538683	8229851	6553728	11864939	8173879	11752176	27202840	10543501	10625323	7789081	12468827	15476678	9680218	9793111	7563985	7450790	8277565	8191041	18798770	4647229	16316326	3163950	10352490	33725888	8482580	2686446	5661433	11357624	10986806	3130205	15334043	6810409	16421125	5717276	14372711	12903248	11402988	4188605	22771854	35719740	17327032	18272988	26929850	5550299	25900148	10965939	11354349	10195677
Deoxyuridine	55823	101277	68026	60859	83654	86929	115142	26219	74987	44531	18853	74106	45227	63242	77531	37341	91561	57017	67986	92153	67702	83403	68241	61683	55230	92828	77298	43030	50271	102267	66557	97645	95367	64765	42576	92667	78131	79902	63693	42555	56320	94435	69824	29032	29885	33806	43859	58138	84867
Dimethylglycine	38874728	44276772	42203984	25121772	34847200	42840236	21672976	41670684	38921420	26838000	32711326	26165714	58709960	34857612	51315216	29849586	59182604	29343934	51734796	48658960	93154208	36180456	51193432	42215496	40998432	40424964	36898512	45096316	44303832	68410472	110675696	46252432	22143932	37801304	40675788	36945644	54221904	25464956	49572744	32614232	32762422	98608808	27390374	36657276	43457524	41899420	49855744	44590660	47155560
FAD	4758853	5350665	6351002	5195945	6726769	5096011	6362556	6291922	4963299	5102407	6873711	5851927	6428266	7063870	4704908	5219561	5525479	6068802	5686775	5230503	5101589	7240463	6171641	5420268	6273384	5539155	4995753	5016193	6194356	6164034	4548402	7737423	5744442	5194525	5583658	5301817	5167968	5546720	4903495	9636631	7857448	5034709	5517531	6315819	5022215	6068468	6234698	6773603	6385643
Fructose 1,6-bisphosphate	914268	562836	609483	763935	715972	771566	541970	605541	668400	658192	620148	715277	762204	511894	580315	784524	582079	857832	666062	715782	638306	530314	549818	549246	633412	638231	558764	537647	287024	413827	662446	820866	702617	702535	763692	648293	647315	839478	747841	570462	666065	748552	497060	677916	668492	698909	551457	725808	650022
Galactose	7804836	15929244	12986294	7674029	10456899	8508568	10620629	10849509	10144405	7079793	6506637	9428112	12258308	8546098	12313491	6473675	10495754	8386710	12516130	14881909	7876104	7562233	13565498	10646141	8130549	8104268	7267668	8970713	10251599	13526848	11665755	7407938	7504137	9838420	8006558	13951886	9654467	8157314	9904918	9478633	4798336	9647019	8807830	8597458	9305341	8967385	9142200	10513177	11271175
gamma-Aminobutyric acid	85520080	128363504	125189096	98913576	121331568	136313104	103404472	112244320	121252960	126454840	127861304	129510280	145854448	119860256	147790160	87607864	159011936	94728080	176800144	134262512	248736560	106060816	96910192	173161616	163175680	123408576	80717872	173006816	136155120	196118512	168498720	134054568	93471848	137346960	136800448	96764072	263919328	116367576	178531872	134281616	153104752	217662528	121802888	110091728	146515456	168287696	150190240	150467520	148031888
Gluconic acid	1228999	1546284	1295436	1369375	1581158	1461745	1258129	1304471	1377730	1255987	1365064	1150052	1649643	1508646	1230809	1495695	1347589	1584472	1605655	1593143	1157994	1631705	2106089	2021188	1452838	1258795	1081018	1256476	955028	1012328	1184713	1399366	1265152	1240195	1344889	1595358	1621692	1413276	2478943	1211702	2404590	2466513	1442253	1243055	1443390	1456234	1412072	1286776	1561460
Glutamate	1554027	1133402	5047427	1755115	1991099	938567	1879818	4518253	2724216	2318411	3842644	3463463	2107713	2118928	2080210	1344377	2510894	2181542	2715928	2476766	2636493	2768005	2009213	2900302	2180719	2461761	1895502	3889658	2278843	2709836	3903594	1726557	1886814	1493592	2491462	4173593	2120883	1546860	2155514	2503154	7686734	3894976	3022594	2756249	3559535	2979596	3077075	2776238	2633053
Glutamine	332212992	456522272	342858688	399729728	379698816	364264064	379244352	345454272	386217856	309955136	314691520	399401248	300482720	432693440	315562208	289095904	438822336	349256000	444346272	371556192	370000480	324153216	468992992	302135872	321119840	366198784	350341056	411784224	360220992	272466720	345467584	368629792	330557248	410141888	351047424	435509120	427475648	340332640	334704096	340541632	325218304	366859008	325220960	402863072	315505376	369962944	376768000	362126496	372875744
Glyceric acid	3435386	3915451	2609745	3876043	4467388	2635657	4436365	2918442	2530494	2712698	2719316	4121678	3758768	3100482	1665832	3186840	6212517	7246141	3625129	2897555	3390762	2683394	2129193	2926265	3541650	2144148	3426613	3192286	1429423	1472205	3212648	4701506	3688782	3218995	3604014	3574059	2095112	3733435	4696568	3144160	5700546	3584546	3739830	3193757	4610839	3899547	2633869	2808937	3170175
Glycero-3-phosphocholine	59566068	112948608	57893136	42790284	119557560	102943248	76794888	134590192	87492360	70614840	70653832	86037184	63492628	137509888	26399984	86503424	65267268	58014496	106802328	77109248	66079244	52047540	77751904	28924484	63649744	31370242	49178104	72908656	37936860	28572302	47036196	85816296	79848760	131464736	146195680	71188744	45300588	66699796	55948116	69153464	155650240	41524280	64729804	53976748	79512680	59446016	127365472	130219576	136324656
Glycine	4535381	5783219	3309790	6962460	83008536	7023841	8607794	41654076	10079873	6552527	10441438	7292592	6052251	22422262	3602907	11396255	6240512	4649525	8356091	7518629	6127602	5755936	7563443	5292152	10876706	4380664	7851307	9278052	6975468	5821804	4000756	4972381	6206060	5502312	4369165	4792097	5162442	5837622	6177241	3858847	4384762	6369386	25132214	4341197	6900064	4978218	6329348	6177304	5841262
Glycocholic acid	3282116	12299542	9671870	2628518	8605831	14938613	930192	3888327	13795915	1197986	9419574	311520	3868458	3981562	6431652	20111626	11083255	19137476	9262422	2417498	8794011	4105808	10450001	11209843	4378571	8177538	2642673	38760496	2610704	11457650	13878812	6055007	926539	2473926	2301509	9445645	33515364	22696594	15113877	1051339	1020918	31960372	1941128	1149650	4644648	3724271	13183117	9436677	8832775
GMP	19812996	7521955	21700436	12104041	12137316	20020268	20637342	45550736	49529512	18803420	22466408	13849432	29111202	17058644	11512381	10500992	10116309	38049108	12422989	18897810	10029749	19151248	8475394	10955916	86649584	16556928	16939716	14200407	38261424	23791934	8349672	16342807	10746131	16736453	11791893	21120320	13049649	13595853	8459100	24697252	318753120	16920598	24374840	25790002	21984196	23771822	22720324	25377792	23644982
Guanidoacetic acid	1038102	1901144	1568971	2205784	1741808	2389455	1455348	1785174	2101233	1151508	1821281	937061	1499454	2593980	1299692	1269039	2237115	1876356	1409508	1910688	3259469	1863560	2130894	1107576	2019295	1200474	2225530	2261993	2383706	1756001	1701648	894057	1766050	1328399	2048099	3245248	1302108	1073753	940251	1444990	1973713	1371610	2268378	1397125	1591846	1417988	2295419	1888338	1818579
Guanine	2842372	3389977	3861179	3064833	2224695	3679542	3220687	2821264	3418514	3033951	2963643	3460941	2808868	3220512	3109815	2261502	4670073	2183812	4749425	3179972	4516024	2639572	3558037	2972564	2676835	3783074	2838021	4510274	3423748	4159940	4430165	4905260	2781916	4021947	3366126	4119159	4710386	4169563	2663541	3560206	2335745	3983237	3048977	4055517	4528094	3234509	3279798	3562562	3833592
Guanosine	7978055	7930581	5713449	5116527	6728542	6013502	7111757	5693370	8805045	6947005	8840710	16197971	6900810	5527702	5066703	6178996	6614218	6554872	6073064	7924877	5473032	7010377	6321578	10677279	7278464	6472097	5342759	6097438	6576738	8387556	4716907	4678153	7006629	5619817	5113866	5629547	6266068	6896929	6986102	5950421	6322171	5586159	6959351	6947195	5682597	6104669	5525235	5833494	6037718
Histidine	193496000	182761360	128132528	151175456	136694672	151923760	137715040	167649392	134140720	152123968	135773696	178896784	160025040	197066528	155596656	150091088	177177888	132144848	198273712	142437712	161671408	150936528	167009344	134190232	126210336	183655152	154447232	176253264	137351568	128690896	158319424	166780000	147258720	169582352	171040560	154187712	174470304	190364368	136440192	165988528	147728736	157836864	144235120	161755312	119678528	149931200	157410432	151867872	153939200
Homocystine	1485321	490847	991960	742561	476101	1031786	1031615	1767884	1125058	969981	1231003	897375	578511	796742	430865	1051622	552057	606014	922810	1120853	1259382	822827	1092546	1172625	1047681	435368	738463	1558028	570886	1555477	2279517	1043029	697525	1669082	1089490	1030412	3227464	1370362	1314119	1088078	7641580	2642803	756133	612696	1492111	806436	1107103	1329696	1489605
Homoserine	58634508	68653712	65552452	101959680	50832828	50934248	61090716	50018792	87890648	56811804	61151608	67663240	41334788	71099072	42405772	43031292	71453304	37108896	84167280	51843988	82187384	74294064	81927016	42333612	40578908	76631640	66830524	73819568	52129516	66012592	69434272	76079528	64695192	78512760	67354680	70726336	85875976	84126984	54588344	61766068	53279704	66096784	44183344	53633576	66531336	52455004	70801304	64846000	67687784
Hydroxyisocaproic acid	14289811	9232212	12983216	6797477	9217612	9140741	7738412	13810784	11242656	10364404	4994046	11234585	8354031	8284907	6321543	11024385	7948091	10561463	9720585	7342167	17901172	8263845	7869548	10097159	8962289	9752544	8824727	12266636	11906440	11385578	16720025	13399217	6816124	9011266	8364514	13108068	14394312	5945926	6021591	12256868	16585709	12679836	7045914	12613006	9335053	9418062	10509524	10439636	11471485
Hydroxyproline	42875440	17488410	37561940	25518452	26615314	38837124	19527750	67436320	17591264	34515088	40564768	33522022	54920548	20294044	49502944	26256192	21940370	25652298	33259734	18815320	24164264	22413666	61723928	20153352	13556578	45440464	33634276	26593694	23541996	30406504	37594236	19458286	17403768	44634624	46766836	22662758	65602408	20355458	17622850	53919272	22787004	49604836	22636484	22234272	31180228	14635108	33842840	30603756	30188446
Hypoxanthine	24351454	19815716	39634680	12130189	21946332	25784694	17275138	45889832	65253676	26776518	26768636	27332204	28139270	12541084	22631526	26267576	16284328	43912560	26973946	33156352	8755333	28001608	33935368	31653326	11548697	28843804	24409840	563483	7001002	27115714	10302014	1355997	5519528	13752231	369911	35909296	308836	16340243	7743609	27157520	214884	2516045	35045276	13981450	355167	32699378	21857886	22434322	22635008
Imidazoleacetic acid	25202210	34423408	31263720	18551900	27619728	22493588	21846870	25390994	26230958	21051922	23465786	20440956	24541428	24160446	29317848	21852096	22611670	20440086	31874164	37737516	25371668	21738388	44884308	22777212	20937820	21049950	19586370	22788792	20943234	27297584	24350772	17870362	20845340	21054408	19659960	32951228	16629269	21852594	22677418	19860336	8520244	17019492	20526320	19536288	17814112	19283996	29163068	26524126	26684012
IMP	1201742	861806	3481622	960707	954735	1465507	1853244	4028183	3904006	2096369	1772275	2428642	2633542	1945415	995940	1580311	1013576	3883169	1085842	1717540	975047	1905994	797102	1085041	9311853	1205180	1224095	2410823	2761645	2258379	1164516	1836508	1496341	1685866	2178140	3313587	2495115	2211888	1458258	2821093	37531108	4483750	1668319	1870555	2285535	2010943	2647509	2718059	2612794
Indole-3-carboxylic acid	909882	525481	904401	775477	840526	939118	1350694	928491	570309	923845	692832	569915	1129476	883593	554663	856563	612123	649721	1157948	775134	793980	595120	752640	954223	762478	804382	712150	854501	779430	1006827	966367	919992	660075	1024949	860559	1019466	886294	615767	1140510	779486	603575	874760	686441	620236	397732	848737	798594	835647	760308
Indoleacrylic acid	77142	7067798	9222	94207	85651	364247	414104	135465	114093	114465	81997	23136	114425	69063	57854	389724	416843	381769	233658	9114231	226168	84936	103719	109285	182559	244025	1488419	203642	1320410	152093	221402	71065	90174	158736	24172	283656	361341	122111	477475	182033	269126	53279	308401	80133	176154	4053936	440837	432326	472700
Inosine	45129696	33527228	42787216	17146538	33391202	36553072	18990300	75425352	100848024	40497552	36659700	47045948	64934376	30163000	34488824	39816524	22323236	87412160	27921212	45679048	14629742	27290984	41081152	149450880	39735844	37389268	24993698	10767471	14285713	35906112	16059912	14723784	11763134	23362318	6652470	52471648	7801755	24467626	18135372	30772854	220077120	18215826	77345080	26036984	17600146	50277188	30182886	30790310	32605956
Isocitrate	22669710	23605418	61336196	23520364	31416712	26079552	26610422	30640694	25486262	35043860	19516528	30293654	28841256	24306640	20330132	17521150	35948704	27357478	31003632	27549042	33063760	27996092	36561544	36983820	24063136	21520430	23658308	42445040	37247236	43851968	34795316	21075460	33087034	33749404	27162320	28765236	73997768	21077492	41773808	33851944	64269220	43132572	27389072	21499962	37656708	27223698	33320190	34446384	34311576
Isoleucine	2984175104	2880938752	5385571840	2893770752	2600097024	3535454464	3035246848	3374140928	3035740928	3282569472	3750309120	3528936448	3425772032	3293358080	4071998464	2673542656	4616643072	2325240576	5193534976	3042737408	3924798208	3082187264	3296191744	4150428160	3100803072	3461758208	2506688256	5008809472	3735561984	3854844672	5037987840	3429175552	2808885248	3652764160	3205578240	3272551680	4750193664	4157524480	3512045824	3606426624	3946428416	4603556352	2858270464	3639286784	4317334016	3559364864	3967373312	3844683776	3876093184
Kynurenic acid	13927268	11493394	15097415	7991026	17928732	21865024	8903562	9910377	8439410	8642881	14334192	10265290	19570936	19523438	6947421	11115514	11395253	10682442	14449833	11342247	24175232	19491178	19919464	14094923	14024867	18382736	7049527	17105190	9176272	15672903	11846166	12437145	11322630	8662021	7483287	12217383	34038872	13630361	22542554	11909603	19527776	16766440	12648575	6348229	15017865	10642573	15238933	14714389	14416628
Kynurenine	24198744	17691822	48381896	19669816	35565160	31123096	24161986	24672418	19574616	21539948	29656718	23165360	24687530	19481394	18260486	39305652	25368500	19351984	25965926	24130684	31579000	23183220	22601238	37735132	28347508	20500972	20600204	26078218	21908542	27509970	26898178	21761100	17312026	28131328	23546872	22282786	35990080	22249290	55770576	25046110	27001696	36359656	31868422	34927476	34758396	31673096	28923404	28202506	28036412
Lactic acid	11959746	14841131	15835535	10947243	15253032	10976610	13012530	21050576	26343300	11971575	12803647	13846382	13406272	15764497	11793503	14626964	9178424	18304930	13666371	17699220	12247208	12406268	10220718	10743108	16319132	8782980	11765662	18974890	11857993	16141021	17311674	12691942	11182905	14260047	16140751	13462942	16483309	12213968	12471115	13785076	39763588	18171786	13892235	15104658	19191192	16943868	16177193	15862282	15613720
Leucine	4983048192	4593751552	7614258688	4259565312	4184541184	5129579008	5155332608	5903318528	4872489472	6409896448	6183989248	6432566272	5991020032	5584524288	5904702976	4216209408	6629006848	4033148416	7383398400	4602864640	5673050624	5551269376	6046718464	6750756864	4632775680	5444837376	4621919744	7557775360	6478470656	7148142080	7598773760	6419099648	4736468480	6427810304	5839350784	6073990144	7212645376	6352894976	5854308352	6224230912	6890985984	6839858688	4842450944	6016238080	6841762816	6199922688	6402595840	6275423744	6271773184
Lipoate	18933	10490	10256	9572	15933	19333	15706	10418	14014	14993	8989	7458	13967	14670	9478	15200	11774	9176	11548	9471	15771	10280	10515	91570	11765	8819	16099	8169	11853	12827	13197	13223	12387	12163	11243	9045	15112	12525	15348	11619	10050	7271	13644	17888	10734	9995	11608	11874	14993
Lysine	103499296	174579504	245543552	196793808	142579408	187157456	210644944	193009440	175576160	208778560	178918064	237274800	150533504	180896144	152532352	129439080	249778528	111762688	251800528	164683472	208686128	197226768	199793728	190978416	140278528	195511184	163238544	263625344	207626016	205301584	245286928	250183024	168868144	214906624	217060992	282908416	231249440	230041104	188921312	211720544	188789984	232519632	145634848	226280720	188514480	214363632	213496528	198431872	203455248
Malate	18366058	18762438	26451556	16236538	21121402	13531771	18663428	22525870	33926624	12745904	10562257	24578000	16113330	17688846	12849874	20610622	13010971	18950470	16265091	21606024	21450210	18348818	16728454	24344570	17268368	19020880	18743388	26279148	21488092	24580026	22727900	20446974	16594739	21111628	17973082	19033650	25097580	15738034	18775460	18547288	34358660	21045062	15065679	18163238	16706487	14611210	19404902	19845288	20452376
Methionine sulfoxide	2670652	3681165	3422936	4254970	3442136	3757973	3387706	1750593	2786526	2273031	3720489	4274809	1931876	2972180	2906860	2349629	4061503	2473836	4141871	4516843	4757303	3390768	3373666	2697564	2856660	2511842	3478509	5184532	2012236	2526776	3483231	4793825	2931793	3086668	3163373	3466984	2883620	3365295	3592511	1849451	1619593	3487227	3210283	3112266	4055031	3305210	3246460	3155576	3600291
Methionine	259035232	303033376	367708224	309217632	195692032	347301376	308112416	268002752	319593600	284732672	274686400	316010400	256797424	315812192	261451584	207011712	421043744	194582304	462375680	278495744	449638144	279800192	360785344	282028128	245528576	367678048	285269792	443449760	360763840	393178016	386857888	453246624	252250416	382947456	327724096	362799968	412799584	368877728	218746960	343791072	194489344	359093056	258469200	391348032	388716288	309476352	366424768	354446880	352224256
NAAD	6892278	5884470	11515158	5457871	4606822	6312350	6835510	9029690	5871161	6070397	5225682	10109052	8622813	5328418	8171183	3531054	9927364	3867997	10277205	6024135	5037055	5925237	5188501	9621461	5765886	6315053	3497366	9666376	7615912	8891869	12034658	8931751	5267494	9536103	6226371	8420310	11427312	9568036	7228777	9255292	12458893	11499934	6288043	9227598	10666131	9099407	6156755	7087993	8993960
N-Acetylaspartic acid	2540617	1501849	1707518	2366630	2239682	2014357	1679413	1726593	2368403	1984519	1999560	2030984	1760007	1719110	1506578	2892310	1670332	2556644	2253408	2670638	2304006	1883361	1852098	2432649	2152848	1886977	2448155	2247384	2038312	1791135	2289279	2210593	2665457	2627656	1770661	1672745	3756145	2230010	2530848	2078238	1766352	2947436	2447877	1411499	1747248	1564202	1924696	2469061	2396514
N-Acetyl-asp-glu	3978818	2718290	2005143	3346374	2905795	3240984	1680988	4233222	3624451	2411434	3290098	2540803	2929978	3521325	2821836	2163301	2542714	4968570	2321147	3898581	2331804	2194660	2914209	2598138	1914414	2855597	3501942	2466226	1742245	1666773	3596216	2551259	2156900	2430986	1903602	2227905	3600845	4812752	2155507	2423206	3957099	4022204	2547764	2370910	3984356	2576253	2645736	2945978	2881474
N-Acetylglutamine	10986215	13726742	14285028	13656958	13485926	14071845	12103990	15195961	13877877	11356644	10794416	13004823	11802781	11663137	13432388	12422983	14350465	12438987	13843943	14127674	14447794	12662915	15028574	15079392	11087851	13600682	13316948	16664747	12489557	14019285	15773489	11934662	12333919	13421525	12913003	14661098	24030762	15861358	18538430	11319988	18481532	19397604	16722708	14425298	15034715	11655115	13491521	14562689	14621916
N-Acetylornithine	1114950	1587490	754581	1591215	1291512	1424606	1296352	576482	917681	836961	1124664	849976	365722	646502	935812	673433	1784515	670930	2286154	732072	1064264	1848382	1841417	1196438	1094923	1360054	857735	1026448	1064387	1338910	1132874	1373909	652871	682397	671680	1315648	746184	1312204	892328	558521	622112	1543546	1427270	1686172	811648	1075408	1416292	1179820	1143990
N-Acetylputrescine	20099160	20853638	21435438	22392010	26635978	21778206	28082960	17315960	27909250	20591508	18215550	16764902	31769168	19442670	21681020	19729878	19047394	20667266	21294354	28386782	25860472	18181136	18895310	36231564	19784806	22720618	24042542	20511932	22101082	17372436	27117128	23162702	21321564	25685578	22746582	30705062	25635242	27538480	31809380	18292400	30268746	37753412	26269776	16516037	18151758	14288238	24901616	25263540	26166882
NAD	9658679	6774982	6190632	4767370	8438618	12640440	8957027	14377474	7851057	10040010	10189099	5655037	13778293	9662375	8786370	9154679	6857539	8520617	8396886	8269285	6047575	15788763	4871192	5363726	25128646	6013557	1534076	7911563	10365453	8988993	2949580	13264520	5973518	8623755	4887786	6609039	9807597	10138739	3305535	16351343	23079496	9770057	7278609	10391983	4390837	11572697	10613687	11281690	11411630
Neopterin	17701456	17739262	18347390	17799132	14989580	17142282	18137500	18004580	17694226	13409266	12694538	17774194	18233814	15084043	16057716	12629145	17660088	17337484	18338144	17502766	12499433	14762224	12210486	17127808	15571828	15501399	13197825	15039111	14038014	15980468	18486634	16909782	14524989	18021532	15854976	17530600	17197674	17968130	16739124	15764976	16660081	17958938	17986604	17800076	18762802	17588442	11487582	14444647	15511404
Nicotinamide	33304980	6474461	32657454	11546841	18187792	22684854	22990838	14816389	17959570	70043600	13440484	16848712	18864726	13246030	6215945	21624038	10646636	12277877	18771184	15785023	8760307	15328401	19913022	15213675	13322413	7972644	10401861	15073953	23761412	25849354	14336900	13687529	16469439	11088272	19412706	13605982	11637247	22491216	29152230	15901104	19928936	27301438	12264817	23525036	10580693	25469678	16529932	14927807	15981387
N-methylarginine	1881467	2487372	2492549	2295922	2222673	2000600	2922113	2182171	2540551	2376543	2354887	2162301	1638952	2446412	1991918	1608650	2450266	1947767	3819774	2728379	2224133	2017960	3812357	1471530	1580217	2010759	2275724	2968533	2406480	2499501	2683631	2252838	1327278	2927960	2440135	3301620	2524670	1953133	2593255	1820935	2526838	4185495	2353413	2726210	1323571	2426634	2527902	2869306	2722152
Ornithine	60121292	105490608	191214416	104039448	78054448	126793608	144645616	151439408	127686176	129544528	112404120	276588384	101463984	184110576	79862328	67170456	103313056	61693120	172676624	127929008	149288384	108972544	140890688	97333832	119763288	110341080	103167296	237106160	107250504	124387936	115598648	132687384	104427288	163780944	138947600	140403088	221038816	112133664	161355456	178233584	184374736	121616000	130383680	87684696	123551576	162592688	142545360	138705360	136773616
Pantothenic acid	5452313	8115703	8605743	5102298	5808916	4033748	8744055	7515119	7153070	6584444	6384686	8049885	13256026	6307386	5089807	5355687	5916187	10222876	4788118	8798706	6323003	7194740	7404475	7780308	7182760	7952019	5458582	8342462	6043422	8339270	5916848	6313073	23307936	5577173	6985913	7329948	8074869	5347190	8360034	7199243	7549608	11870157	6436690	6215746	10948458	7361513	8536990	7936926	7870265
Phenylalanine	4493417472	4478739968	5075391488	4234781440	4444484096	4843371008	4428937216	4545173504	4417453568	4526060032	4848129024	4715389952	4839234048	4767912960	5049129472	4860124160	4747931136	4282746880	5290491904	4606785024	4763603968	4662270976	5048125952	4883323904	4654013440	4641602560	4351656448	5333952512	4817958912	5103359488	4900084224	4884572672	4441556992	4818691072	4947787776	4764672512	5187027456	4837804544	5080248832	4766888448	4852766208	5136788480	4734937088	4870242304	5003696128	4903912448	5121520128	5008038912	4986088448
Phenyllactic acid	11348514	6917076	12126161	6424907	10976173	9636086	5886643	11734857	7178494	6092693	7405275	9069311	8785917	6067282	8057059	14239173	5446882	8775044	8834762	7116195	15575068	6873635	8686293	9585319	11878676	8511456	7421291	10854362	7556817	8201656	12879778	9784326	4740234	9418110	7833420	8649862	23595342	7323705	7651844	7757713	12311326	12603492	9115560	7779821	10971931	8420154	10258864	10285458	10842813
Phosphocholine	1941100	2946783	2174804	1753861	2489780	2269103	2147288	2734326	1976291	1805462	2362444	1612637	3119908	3071553	2272943	2131816	2195095	1927272	3087400	2416278	1504957	2503285	1906893	1496732	2723081	1416125	1944867	2147585	2552325	1991809	1678434	2168676	2666867	2129319	2815930	1361498	2894986	2564255	1066511	3189185	2279403	2096401	1852478	2090183	2317512	2732329	2254051	2435751	2296776
Proline	2578596096	3739576064	5179701248	4161248000	3520519424	5018668032	3404634624	4720631296	4787538432	2742125056	5484826624	3827216384	3491949056	7188578816	4874427904	3028045056	4382072832	2845596160	5724832768	3052789248	4045817856	3448582400	3448678912	3104160512	5169542656	3098930432	2815132160	6352465408	3079169024	4118684160	4501795328	3849084160	2497307136	4555925504	3009817344	4095832576	6279649792	3617153024	3510318592	3346947840	2945424128	3977363456	3782940416	2960293376	5686466560	3470759168	4627372032	4504970752	4543947776
Pyridoxamine	1445882	2109075	1775836	2028228	1836751	1913357	1655021	1458088	1892013	1398907	1727289	1787828	1542346	2547913	1373459	1447899	2289689	1572064	2492496	1694612	2063358	1937546	2261483	1392557	1659687	1575204	1477007	2332500	1792928	1536964	1715089	2124894	1860166	2162437	1817083	1951184	2036757	1773723	1905879	1987446	1673740	2059963	1377174	2035788	1499818	1861951	2223022	1901587	2012242
Pyridoxine	10340677	9583703	22089932	9701609	6837602	15400475	11255264	11279652	9170640	8326296	10438181	12295418	11980648	10234369	17444038	6418237	21092056	6591546	21387872	8781739	12559049	9215498	9202691	13467414	9371216	13472539	5475838	21030734	14923704	12398845	23493888	12506688	9655335	12480450	10866672	9439503	21513852	18574920	12922646	13283282	16937560	20134348	7535910	10098663	19914496	9634132	12128689	12958767	15798041
Pyroglutamic acid	384429	274532	327090	236066	412402	337261	367762	252620	341697	396638	624557	507937	216825	340172	145563	281854	242968	329381	278293	393591	329506	384510	254930	341107	382684	169813	556899	851825	288869	322312	484813	474218	436633	305363	347859	336185	339735	484220	359839	370159	868116	342442	259548	354031	298580	398999	462157	379787	381526
Pyruvate	6566310	8008375	10362964	8655684	10040249	9557455	7367740	16536720	10497943	7424433	6616708	5752933	12061149	10325023	9099059	8929612	5810535	6537043	8502822	9516626	5143826	6003817	6074294	5649550	7050210	9496728	7355206	10108941	9472721	7526575	7300337	7641263	5667632	9440328	9889545	7250007	11911375	10285814	9354251	13885042	30743660	11534086	6546436	10577472	10473891	10878659	9463346	9690072	10910580
Riboflavin	25373016	11107771	13108617	19515306	127554152	14213534	23369542	6487768	25040552	49301256	7368869	12537640	23243104	6406493	25586920	19414812	43190756	29145230	18857044	17393264	9530760	22195570	25643038	11090167	4941503	79160872	17831852	36979472	51033056	9495459	23645390	15337813	15087040	6152082	32308414	14502558	49454628	9542421	12450385	16328104	18705596	12660471	19125652	84052536	22409862	10676623	26262668	27217274	24876022
S-adenosylhomocysteine	1032548	976499	4761143	1089310	1302370	1393225	1534828	1814922	1349651	1589570	1407797	1591693	1588317	1825887	888501	1278237	1032560	1267543	1284976	1454321	2188287	1175259	1609157	2107808	1795176	1101690	1229563	2429467	1842088	2466128	2105739	1315626	1292112	1427478	1483971	1537060	4714839	1278732	3079557	1762391	2942235	4025651	1663151	1335943	1912979	1772557	2028299	1934546	1881856
S-adenosylmethionine	9399141	10136749	14989080	8023817	10150079	6362278	8733751	6728940	6538713	8475361	6850371	7441815	10826558	9443611	8606811	5932400	9007620	7276126	9863746	8004089	11541267	8805916	11843096	13458558	12045935	7161628	6422639	10016434	6958295	10987965	13270052	7894892	7492042	9080259	8902674	9210774	16388352	8767089	14290527	9248158	3072664	13667188	10759266	8663553	14625630	9295974	9001778	8344404	9599232
SDMA-ADMA	25490336	29864294	28341472	26848452	28991748	29946102	31102298	28395430	26332984	29907164	25625376	29366812	31344952	28880572	24971196	21788266	24325104	26864844	31204692	27799484	30031806	25201166	39806500	39739400	25948220	24033128	25870714	37953016	32635684	35271464	36580884	32100344	28648026	35580412	29900820	26707094	42880116	28706340	38058728	28807272	36680768	58670652	30634458	33583016	24654958	32354064	34134744	33688136	30129560
Serotonin	108909408	36364900	76587864	40504112	72003904	79817032	94599168	136347712	77049632	82316792	70185360	30113874	210571104	74296104	52241860	49120724	70114024	146448528	63007560	131113024	59593832	75880808	16464729	3433019	272045312	30263286	10791168	43435312	140776048	3162803	7292396	62277144	40301456	82340752	40196680	76139328	4659592	71422312	11134284	121660712	16497638	103262672	79009952	179757536	47939532	70253608	70892256	72166472	77923240
Spermidine	9494717	2712285	2868970	3727651	4079945	2592194	2142327	4304319	2351191	1526473	7027841	1861779	2306910	1528661	2878933	11489028	1519331	9086579	1999503	3863172	5612412	6715808	2857433	1720995	8901142	3469920	4366698	1129220	1328098	1490244	4019754	1862647	1931208	1686870	1796085	3906191	1708565	7635515	1219332	3305794	52182888	3041564	4051391	3171066	2250820	2638032	3687277	3361738	2961415
Succinate	1927664	2085198	2601210	2002317	2267498	1866437	2431487	2062605	2299722	4314793	2043915	2703896	2326382	2078275	1828131	1973852	2211641	2216264	2426232	2396224	2041817	2541415	2292968	2730232	2234627	2353888	1947324	2478850	2429306	2540759	2199765	2216442	2118654	2691444	2231212	2222465	3139317	1901659	2296200	2512650	5814527	2836181	1823415	2289856	2395874	2085879	2296352	2049906	2089886
Taurine	3807972	4292574	4265493	4253734	4276668	5035206	4405340	6197438	3926951	3989767	4966260	4260289	5687624	3778507	3222392	3186840	4651245	4870463	4112764	4223309	3040948	5299353	3326396	3502181	5656433	3615878	3797651	4167644	5099733	4524010	3007456	4227863	4792703	4097916	4014683	4357421	3940777	3423935	3498653	4820741	13784536	5497522	4394961	5065829	4519704	5874337	4728051	4062231	4465289
Taurochenodeoxycholate	4811001	12368295	7486798	3967468	7463095	4733567	412417	3882617	10938341	598796	1800663	660793	5558860	3442007	4404759	7636976	12322796	11264718	4706849	2191460	3009774	2846329	13527852	7785113	4327005	6940362	3289148	16075248	1018972	5756547	12815229	3156695	1321643	1032215	2116595	2935838	26396344	10591741	22254818	662100	5265989	7332017	520068	4403691	2874875	2231047	8267897	8067987	8362408
Taurocholic acid	48504	735589	140234	94503	77595	84707	17095	42981	266069	22932	88660	2951	72659	75084	156114	301058	463766	587732	176909	48609	45232	35988	313360	83428	29434	168753	34662	622803	104574	357098	298658	53944	25184	19860	88429	235192	1014204	215136	696074	10091	19237	288071	5883	27874	29225	35221	164985	161906	140089
Thiamine	690189	1312892	2746761	1959243	1655206	742968	1430631	1000824	1185531	1445135	1508372	2032476	2167056	1232576	3204232	655924	3565729	1286945	3944956	2284598	836823	2655481	4220512	3881658	1360366	3328006	2078657	805900	2043256	2553531	1349416	998549	4377105	1210198	1590295	4733647	66900036	2039427	937229	2653612	2719070	4359551	3185213	2494197	3536591	2131349	2320045	2156065	2407847
Thymidine	170326	216382	256686	159491	155743	232277	167412	200769	155396	103678	106680	212906	251820	141035	274644	143742	264703	134804	294563	204207	129189	123061	141339	231398	173441	188154	92347	213940	132849	213494	256510	222158	113918	226280	187802	249538	295067	209355	245730	199369	243814	317566	213153	255064	291104	245217	150517	173147	226433
Thymine	673937	868316	467301	1081515	1135558	444104	548158	811527	578324	653065	609910	540467	828484	582472	1083821	570078	581609	883534	632287	606449	608562	1144278	893698	749516	710570	1120370	648589	424395	543313	478132	543015	475883	358303	498084	654543	1300022	868481	587152	350719	631809	1112609	868100	858189	558300	408151	623785	626995	749849	770155
Trimethylamine N-oxide	16099545	11566314	37501388	10489150	19596036	8067817	13919851	13929395	2140056	25215428	26848330	8426049	7964421	4577731	2981684	7603358	17542106	29097808	23730770	10555871	19985660	17516678	6639265	22561490	14415481	11061367	4487117	18394148	3970769	8024297	7996307	90246288	9268121	6524414	4940064	14625050	38727524	95672320	23223790	1471972	13377613	36367484	9696452	5999126	35713080	21895932	19268928	18233706	16737679
Tryptophan	2369656576	2445325056	3203610112	2275685888	2774944512	2379792128	2513210112	3182729472	2326735872	2396519168	2609129472	2684731392	2689105920	2625652224	2903386112	2866493696	3276339456	2205776896	3262936320	2133707264	2672866816	2402835968	2415838208	2786204928	2681983488	2752747520	2439859968	2423238400	2641449472	2972286208	2723831552	3199749632	2340579840	2957707776	2608793088	2816745216	2550604800	2858859520	2397677056	2863244800	2024318592	2475877120	2629772288	2660837120	3011215360	2603853824	2964462848	2885167360	2874369792
Tyrosine	639936576	645227968	1233646464	1081365504	523358016	737122944	712196288	758546944	683762304	701696768	843747008	682260928	720860224	990797504	779810560	479536352	772956864	694196480	1113455744	578687552	765639168	691713856	807910272	723353216	765551232	820655680	622962688	976490880	679512064	931709376	1006095168	980329920	659219136	927633024	640469760	834434624	1025401088	836925888	750094336	720885632	1036734208	770885632	730827456	942309312	1192903808	950320512	871672384	852029376	847383488
Uracil	4277878	4075690	3910246	3708712	4758886	2816484	3578629	6178403	3883471	5257967	2592784	4716479	6864820	2889430	4387444	5278608	3202002	5244231	4268425	2836429	2673958	4401130	4116647	3860807	2887482	4908875	3961874	3249835	3963622	2704815	3398873	5281607	2163374	4239383	7085984	5228335	5020065	4059985	2670149	6971940	22799370	8014096	3680082	3913121	3311800	6232702	4480520	4787691	4534860
Urea	128119512	134123792	142028752	133677952	181482064	120170040	109285568	167275888	95518616	151727472	187061888	185116768	173263472	122419472	175759760	158996640	129548240	128223848	139926912	104362928	158691824	160549936	189239552	134366080	113352456	154228352	92704624	140612176	121125928	127742472	109489976	134679056	104489576	114292448	160267248	142838656	242192976	150862656	155243040	190324768	154808896	204837840	151498128	97880832	147934752	120897800	174286336	151542864	149058880
Uridine	19783238	25909484	21444372	17332694	25841474	9821937	29957732	25926742	19536974	29569894	13035714	24801534	29627736	18315270	16963356	17713906	16853820	17766022	26253134	20246232	14619333	23299908	18122242	28825448	13400625	23684430	23045628	17307846	27709232	23310262	31196480	28171996	20675492	25968502	24835826	26993522	13383562	17186176	15434580	34424280	13519042	23703080	23194800	20369468	13938664	25463338	23345312	23625552	23047054
Valine	3844317184	3429311488	5872838144	3237744128	3463642880	3651917056	3810555648	4235702272	3707855104	4817183744	5104391168	4582247424	3877123840	4137879808	4149804800	3505615104	5017840640	3204616192	4707761664	3279916800	5011017728	4405701120	4053790976	4644996608	4136763392	4397369344	3377661184	5473772032	4469031936	5473006592	5159634432	4484324352	3813064960	4894913536	4405638144	3798097408	5221576704	4127437568	4641284096	4281906944	4776056832	4676196352	3471774464	3822200320	5199702528	4396122624	4981996032	4708912128	4584065536
Xanthine	10205817	4857658	10877123	4581617	6742693	4424686	6248617	7792069	8172381	9973344	5529396	7446940	8768793	4369459	5121668	6679486	5153880	10334865	7773810	6217026	4518167	6275341	10932567	9583810	3371896	8810392	8426901	3703211	8834153	6754083	6545523	5922374	6741030	6732481	7059714	12627640	3258805	4982938	3829848	10119604	6631458	90825064	9096821	10516118	3255832	8289629	8611502	9272884	9011820
Xanthosine	1220676	659655	680932	376873	914267	411785	463709	596184	723951	632706	534475	721368	572764	305780	524178	643032	758423	1188274	798981	578386	612407	719257	1015184	984864	406506	608970	702836	222815	298432	768881	700921	609107	578054	693757	377459	1245657	171770	351102	347734	459681	335899	6508801	1208814	472361	287668	711462	764874	734595	896856
Xanthurenic acid	17150300	17133886	19954800	16068556	18232306	16369959	16539665	20660510	15803470	16393964	16496452	18617662	17835322	17407238	19111990	19397982	20836840	15388883	19616550	15045222	17312144	15863135	16091591	17799152	17439356	17177206	16736784	16480299	17697236	18690854	17562940	20778678	16452451	18789680	17549606	19093836	16905992	19388690	15986990	18935994	13617675	16890998	17423130	18431896	19842708	16956520	18755830	18757292	19049184
[truncated: 55 more columns]
