# Supplementary material for: Evolutionary metabolic landscape from preneoplasia to invasive lung adenocarcinoma
Source: Nat Commun. 2021 Nov 10;12:6479. doi: 10.1038/s41467-021-26685-y (PMC8580984; doi:10.1038/s41467-021-26685-y)
Supplement: Supplementary file 5 — Supplementary Data 3 [file 41467_2021_26685_MOESM5_ESM.xlsx]

## Sheet: tissue sample
Normalized data of metabolomics of the tumor and paired normal adjacent tissue from 181 patients across varying histological grades (n = 12 for AAH, n = 22 for AIS, n = 19 forMIA and n = 128 for IAC).
Patient	Subgroup	Sample	12:0-Carnitine	14:0-Carnitine	16:0-Carnitine	18:0-Carnitine	1-Methyladenosine	1-Methylhistidine	1-Methylnicotinamide	2-Aminoadipic acid	2-Aminooctanoic acid	3:0-Carnitine	3-Chlorotyrosine	3-Ureidopropionic acid	4:0-Carnitine	5:0-Carnitine	5-Hydroxyindoleacetate	5-Hydroxylysine	5-Hydroxytryptophan	5'-Methylthioadenosine	6:0-Carnitine	8:0-Carnitine	Acetylalanine	Acetylcarnitine	Acetyllysine	Acetylserine	Adenosine	ADP-ribose	AICAR	Alanine/Sarcosine	Allantoin	AMP	Arginine	Argininosuccinic acid	Asparagine	Aspartate	Betaine	Betaine aldehyde	Biotin	cAMP	Carbamoylphosphate	Carnitine	Carnosine	Choline	cis-Aconitic acid	Citraconic acid	Citrate	Citrulline	CMP
AAH-01	AAH	N009	0.0253863	0.00553927	0.0862893	0.0225838	0.000359368	0.000896795	0.00231301	0.000448712	0.00246344	0.0028481	0.000404676	0.00244314	0.00124428	0.000371993	0.00014513	0.000425697	8.86591e-05	0.00111828	0.000789731	0.00122491	0.000429109	0.0606599	0.000919622	0.000618953	0.100099	0.000866847	0.00130985	0.00200009	0.000351115	0.0758398	0.00202115	0.000476904	0.00175188	0.00646015	0.0201919	5.5055e-05	3.28646e-05	0.000613543	0.00208801	0.00658484	0.00013573	0.024949	0.000432673	0.000227624	0.0401576	0.000714308	0.00196441
AAH-02	AAH	N020	0.00301179	0.000173604	0.00323005	0.000716942	0.000437812	0.00264291	0.00255742	0.000637644	0.00287178	0.00511579	0.000394812	0.00177889	0.00259186	0.00058984	3.6978e-05	0.000540354	0.000886976	0.000895803	0.000692335	0.000971344	0.000464789	0.0966699	0.000942754	0.000713753	0.112819	0.000735015	0.000540706	0.00274755	0.000337478	0.0818772	0.00276984	0.000824632	0.00168134	0.00803713	0.0378827	4.08396e-05	4.63983e-05	0.000542658	0.00285298	0.0125727	0.000254435	0.0414397	0.000301336	0.0001331	0.0507934	0.000745201	0.00271997
AAH-03	AAH	N252	0.00696332	0.000182636	0.00569272	0.00399063	0.000543618	0.00719758	0.00146587	0.0010503	0.00455342	0.00467774	0.000375151	0.00282989	0.00101008	0.000531721	0.00136394	0.00129029	9.11445e-05	0.000600228	0.0005118	0.000792843	0.000612412	0.0353059	0.00140705	0.000689616	0.0805924	0.00146871	0.00183641	0.00502821	0.000943965	0.0271018	0.00316804	0.000928826	0.0036663	0.0072195	0.0269796	7.00102e-05	6.57896e-05	0.000215953	0.00164723	0.00610817	0.000243438	0.0255789	0.00038812	0.000149988	0.0435596	0.00141403	0.00106501
AAH-04	AAH	N253	0.00910715	0.00147107	0.0246774	0.00489526	0.000318758	0.000474001	0.00199235	0.000416049	0.000866675	0.00468758	0.00015621	0.00206137	0.00126843	0.000415676	0.000229916	0.000341164	0.000284095	0.00033786	0.000608399	0.000705971	0.000361903	0.0630603	0.000459717	0.000512177	0.225199	0.000714802	0.00113981	0.000983743	0.000316098	0.0430608	0.00183762	0.000667626	0.000522555	0.00623316	0.0122752	1.00507e-05	2.82968e-05	0.000316389	0.000989697	0.00810591	5.32267e-05	0.0316349	0.000483468	6.65077e-05	0.0450264	0.000199773	0.00212109
AAH-05	AAH	N254	0.00952464	0.00119188	0.0185786	0.00702154	0.000298424	0.000427786	0.00264832	0.000815174	0.000687917	0.00372783	0.000639455	0.000700634	0.00178957	0.000445683	0.000254138	0.000215764	7.55005e-05	0.000440572	0.000595536	0.000541496	0.000306534	0.0722984	0.00034379	0.000455383	0.200597	0.00064168	0.000982298	0.000901445	0.000411707	0.05893	0.0014139	0.000356525	0.0005339	0.0054156	0.0151623	8.26025e-06	2.28936e-05	0.000399608	0.00126679	0.00740478	4.07201e-05	0.022522	0.000416862	8.36881e-05	0.0398392	0.000203078	0.00253968
AAH-06	AAH	N262	0.0209978	0.00647743	0.0560764	0.0180195	0.00028774	0.000321895	0.00144366	0.000353027	0.000845299	0.00284107	0.000141345	0.000552131	0.00207286	0.00036034	5.86801e-05	0.000304475	2.72027e-05	0.000415613	0.000478628	0.000441278	0.000304551	0.066193	0.00043546	0.000460518	0.21089	0.000656504	0.00125668	0.00107103	0.000401225	0.0488264	0.00154899	0.000471994	0.000532907	0.0055386	0.0240231	9.86781e-06	2.83762e-05	0.000183394	0.00128526	0.00835645	3.34124e-05	0.0295562	0.000230025	8.8859e-05	0.0317937	0.000200616	0.00246034
AAH-07	AAH	N263	0.011758	0.00122661	0.0193741	0.00414488	0.000392227	0.000637815	0.00240835	0.000651745	0.00194827	0.00577547	0.000164923	0.00445921	0.00377375	0.000697901	0.00015115	0.000469925	4.47472e-05	0.000342554	0.00224916	0.00336616	0.000429793	0.0668756	0.000537944	0.000481499	0.203289	0.000468935	0.00182754	0.00155239	0.000560373	0.0602825	0.00205277	0.000943367	0.000962048	0.00660936	0.0192022	1.45599e-05	2.54267e-05	0.000166686	0.00131252	0.0105179	4.25832e-05	0.0366083	0.000373629	5.81877e-05	0.0292671	0.00023718	0.00221743
AAH-08	AAH	N270	0.0230517	0.00488663	0.207499	0.0424565	0.000306236	0.00100345	0.000877896	0.000655905	0.00295163	0.00222151	0.000238092	0.00153907	0.00102952	0.00021073	3.95285e-05	0.00109871	3.23078e-05	0.000355846	0.000439924	0.000621213	0.00040078	0.0400568	0.000509893	0.00025075	0.0542077	0.000764065	0.00135071	0.00190796	0.000709973	0.0672426	0.00189792	0.000788622	0.00226357	0.00763436	0.0168644	8.76863e-05	4.59923e-05	0.00030373	0.00289604	0.00567565	0.000107589	0.0245835	0.000182888	4.96716e-05	0.0305736	0.000538539	0.00205474
AAH-09	AAH	N272	0.0105754	0.00253057	0.147768	0.0143785	0.000331933	0.00127197	0.00187133	0.000310798	0.00158534	0.00333934	0.000285633	0.00308086	0.00265716	0.000470559	0.000782133	0.000613571	7.08918e-05	0.000296222	0.000895692	0.00119025	0.000347878	0.0559477	0.000499387	0.000707945	0.100708	0.000649149	0.00128908	0.00318455	0.000356732	0.0663581	0.0024577	0.00109955	0.00281662	0.00570598	0.0270548	3.8732e-05	3.08241e-05	0.000164281	0.00147178	0.00425293	0.00029163	0.0305775	0.000261123	3.47489e-05	0.0288499	0.000529124	0.00154412
AAH-10	AAH	N277	0.053395	0.015739	0.172843	0.0870633	0.000305124	0.00141038	0.00127555	0.000509969	0.0019258	0.00321843	0.000153375	0.00199156	0.0018976	0.00043374	0.000119669	0.000963723	9.75991e-05	0.000929585	0.000952426	0.0010342	0.000462037	0.0407485	0.000908278	0.000379758	0.116377	0.000760237	0.00395423	0.00179184	0.00033936	0.0237351	0.00205461	0.000864069	0.00149648	0.0063911	0.0173966	4.49689e-05	4.3128e-05	0.000296606	0.00208781	0.00807662	0.000175731	0.027912	0.000142235	8.25746e-05	0.0214353	0.00055226	0.00138256
AAH-11	AAH	N280	0.0556363	0.0148361	0.0851993	0.06966	0.000186168	0.000387713	0.000623338	0.000417248	0.00206567	0.00316156	0.0001108	0.000644772	0.00262644	0.000254555	1.50389e-05	0.000461609	6.28613e-05	0.00128304	0.000532859	0.000568542	0.000278181	0.036315	0.000423498	0.000242819	0.0435794	0.000799179	0.00270587	0.000988543	9.4647e-05	0.0415688	0.000757232	0.000233701	0.000827608	0.00379616	0.0155353	3.05554e-05	2.64814e-05	0.000341452	0.00130969	0.00757113	0.00012914	0.0163838	0.000274785	0.000137618	0.0129469	0.000185134	0.00127091
AAH-12	AAH	N284	0.0141569	0.00199038	0.0356912	0.00661533	0.000323312	0.00177806	0.00124406	0.000359426	0.00212717	0.00338942	0.000124017	0.00194935	0.00268892	0.00081958	2.96998e-05	0.000356194	7.47068e-05	0.000562055	0.00283921	0.000915164	0.00106161	0.0696192	0.000617896	0.000320501	0.201558	0.000313569	0.0017551	0.00314672	0.000694622	0.0350558	0.00160246	0.00190607	0.00255509	0.0066466	0.0206382	1.29807e-05	4.05107e-05	0.000735204	0.00296563	0.00970526	0.000398328	0.0362627	0.000290962	8.75671e-06	0.0316142	0.000499841	0.0015049
AIS-01	AIS	N001	0.0021924	0.000531432	0.00704457	0.00248973	0.000456411	0.00150404	0.00206769	0.000530946	0.00132892	0.00523803	0.000164487	0.00258715	0.00390026	0.00102651	8.61264e-05	0.000346046	8.85962e-05	0.000848999	0.000763544	0.00115979	0.000285642	0.117166	0.000559291	0.000602334	0.162899	0.00030432	0.000526403	0.00213468	0.000251984	0.0893516	0.00145057	0.000406537	0.00177042	0.00451381	0.0308856	2.4145e-05	1.79041e-05	0.00034517	0.00290712	0.0166069	0.00031439	0.0281115	0.00036077	0.00014592	0.0404731	0.000398171	0.0030765
AIS-02	AIS	N003	0.00785653	0.000847359	0.0215756	0.00497796	0.000460766	0.00263587	0.00175014	0.000653629	0.00257205	0.00322255	0.000559405	0.00317207	0.00174074	0.000346647	0.00049087	0.00054561	0.000208264	0.000651176	0.000958272	0.00109922	0.000408694	0.0782845	0.000780807	0.000668751	0.198851	0.000831343	0.00223786	0.00307392	0.000441585	0.0655132	0.00283973	0.000749788	0.00215	0.00682932	0.0269968	7.70254e-05	3.62671e-05	0.000233853	0.00225445	0.00878406	0.00017396	0.0372569	0.000440462	0.000263113	0.0366373	0.000700714	0.00258167
AIS-03	AIS	N007	0.00894927	0.00228372	0.0204634	0.00681528	0.000513175	0.00226172	0.00151767	0.00122999	0.000931158	0.00423756	0.000375134	0.00404485	0.00496151	0.000502288	0.000547515	0.000599483	0.000202146	0.00105385	0.00099864	0.00133056	0.000474426	0.0871401	0.000754631	0.000650933	0.104629	0.000599419	0.000674988	0.0030153	0.000518957	0.0938884	0.00248427	0.000516467	0.00210232	0.00882298	0.0389324	8.67362e-05	7.23281e-05	0.000545985	0.00349311	0.0216455	0.000106168	0.0375558	0.000237827	0.000171522	0.0295788	0.000809482	0.00347305
AIS-04	AIS	N010	0.0304595	0.00573228	0.0744855	0.0260341	0.000390712	0.00355001	0.00204199	0.000629898	0.00177012	0.00219242	0.000276507	0.00504156	0.00146045	0.000336368	0.000292115	0.000333366	0.000109685	0.000585886	0.000813916	0.000982884	0.000381247	0.0427399	0.000742769	0.000525047	0.100647	0.000439799	0.00114646	0.00196649	0.000486347	0.0488898	0.00349328	0.000752326	0.00166844	0.00429966	0.022054	5.19169e-05	2.29156e-05	0.000379983	0.0019696	0.00662152	0.000143494	0.0352423	0.00278791	0.000364082	0.137748	0.00121383	0.00132502
AIS-05	AIS	N011	0.00779792	0.000969519	0.0291504	0.0055677	0.000366348	0.00252661	0.00167676	0.000514114	0.00138988	0.00726665	0.000362427	0.00309607	0.00195267	0.00125477	0.000447328	0.000481919	0.000154996	0.0008082	0.000723056	0.000883682	0.000349256	0.0785996	0.000691792	0.000587292	0.132736	0.000541915	0.00477708	0.00224217	0.000523548	0.0796817	0.00216748	0.00050589	0.00148305	0.00668794	0.0251025	6.19548e-05	4.3201e-05	0.000389306	0.00220551	0.0116474	0.000170778	0.0360736	0.000463343	0.000187321	0.034376	0.00145782	0.00234839
AIS-06	AIS	N012	0.00863643	0.00205577	0.0517064	0.013992	0.000479637	0.00466837	0.00204337	0.000764061	0.000828005	0.00323562	0.000348514	0.00219211	0.00171822	0.000335359	0.000319696	0.000339937	0.000235084	0.000715997	0.00038559	0.00048826	0.000385264	0.068242	0.000579501	0.00056412	0.092135	0.00066452	0.000443299	0.00171469	0.000240385	0.0967065	0.00209763	0.000225823	0.0013331	0.00879488	0.0241662	4.6395e-05	4.2822e-05	0.000414322	0.00229624	0.0108899	0.00022751	0.0399851	0.000605978	0.000177128	0.0598809	0.000879598	0.00268997
AIS-07	AIS	N014	0.0140648	0.00104113	0.0181951	0.00443094	0.000440897	0.00193171	0.00169626	0.000592432	0.0022224	0.00375258	0.000384118	0.00219196	0.00221571	0.000594544	0.000805961	0.000439077	0.000318296	0.00106657	0.000698445	0.00132561	0.00045986	0.0733464	0.000709415	0.000603245	0.0845304	0.000484483	0.000541122	0.00201571	0.000303417	0.121711	0.00256905	0.000360787	0.00139097	0.00864448	0.0476619	4.52999e-05	5.32173e-05	0.000497441	0.00241356	0.0168242	0.000248496	0.0352536	0.00046886	9.22101e-05	0.0502534	0.000938581	0.00269355
AIS-08	AIS	N023	0.0046735	0.000377265	0.00752904	0.00193869	0.000363658	0.00101844	0.00196788	0.000685456	0.000970103	0.00241468	0.000163692	0.0013012	0.00163413	0.00063	0.000211396	0.000413957	0.000156671	0.000489823	0.000360174	0.000740689	0.000344513	0.12008	0.000524586	0.000611114	0.118057	0.00057086	0.000503923	0.00231172	0.000171979	0.118086	0.00301377	0.000443264	0.00206939	0.0057015	0.0245023	6.13248e-05	3.88794e-05	0.000495497	0.00343279	0.00899806	0.000406026	0.0265385	0.000267275	8.9319e-05	0.0453888	0.00119994	0.00394859
AIS-09	AIS	N029	0.0291936	0.00527239	0.0659778	0.0227644	0.000333852	0.00153989	0.00146455	0.000399773	0.0015635	0.0036108	0.000250184	0.00265449	0.00275528	0.000549524	0.000407569	0.000258361	0.000131023	0.000509312	0.000928526	0.00124809	0.0003986	0.0761416	0.000821598	0.000532257	0.187291	0.000551524	0.00117116	0.00272626	0.000293419	0.0493902	0.00298906	0.000911319	0.00177319	0.00425353	0.0192122	4.4742e-05	2.30546e-05	0.0002836	0.00203532	0.00696589	9.0942e-05	0.0326253	0.00037233	0.000158814	0.0500482	0.000618543	0.00190861
AIS-10	AIS	N031	0.00696893	0.00158853	0.0270745	0.00660774	0.000457659	0.00252548	0.00223475	0.000823863	0.00161787	0.00358001	0.000262932	0.00258287	0.00304662	0.000579652	0.000223148	0.00061692	0.000148131	0.00084229	0.000673026	0.00102748	0.000461739	0.112115	0.000733268	0.000766278	0.161063	0.000847865	0.000638865	0.0028228	0.000281506	0.098068	0.00162809	0.000569083	0.00218981	0.00453115	0.0284077	7.67404e-05	4.72957e-05	0.000401947	0.00393596	0.0108309	0.000476806	0.0247661	0.000295011	0.000103847	0.0519754	0.000883204	0.00317108
AIS-11	AIS	N034	0.0153064	0.00331895	0.0787289	0.0177719	0.000638235	0.00113179	0.00160221	0.00113156	0.00190663	0.00353204	0.000176894	0.00909662	0.00293493	0.000406434	0.000334859	0.000312104	0.000168813	0.000500127	0.00224979	0.00229311	0.00059502	0.0918261	0.000875622	0.0004565	0.0440685	0.000300024	0.00121675	0.00310167	0.000261026	0.060774	0.00350639	0.00146688	0.00219409	0.00566265	0.0229111	9.00044e-05	1.37458e-05	0.000200729	0.00159233	0.00683152	0.000115889	0.0451163	0.00108232	8.69639e-05	0.0640669	0.000358825	0.00170087
AIS-12	AIS	N036	0.00587809	0.00171174	0.0384795	0.0142139	0.000357828	0.00134274	0.00368905	0.000445827	0.00359358	0.00209873	0.000440739	0.00443219	0.000771369	0.00032006	0.000235698	0.00026474	5.86792e-05	0.0010794	0.000317845	0.000345692	0.000365284	0.0294937	0.00071085	0.000450736	0.0774383	0.000818986	0.00315448	0.0029021	0.00067889	0.0630454	0.00302602	0.000675968	0.00237866	0.00595611	0.0275711	6.49674e-05	3.21228e-05	0.00230543	0.0016717	0.00501787	0.0002023	0.035035	0.0046193	0.00013519	0.21375	0.000825381	0.00140114
AIS-13	AIS	N043	0.00795525	0.00124554	0.0244129	0.00502621	0.000387507	0.00310793	0.00189264	0.00103061	0.000978771	0.00429546	0.000285037	0.00166352	0.00259933	0.00038578	0.000266871	0.000697067	0.00024753	0.000758952	0.000742241	0.000830366	0.000459008	0.114139	0.000722817	0.000656742	0.0776422	0.00109335	0.00222155	0.00220625	0.000264181	0.10085	0.00173641	0.000516234	0.00164871	0.00708586	0.036085	8.0804e-05	5.07109e-05	0.00257766	0.00397824	0.0128129	0.000192295	0.0387219	0.000479537	0.00023368	0.0361662	0.000516979	0.00333149
AIS-14	AIS	N045	0.00336716	0.000492217	0.011276	0.00235539	0.00040642	0.00469459	0.00253611	0.00180311	0.00155471	0.00542613	0.000493037	0.00330064	0.00262891	0.000914729	0.000377762	0.000471806	0.000321425	0.000862945	0.000976874	0.00137397	0.000446394	0.0941112	0.000810316	0.000484198	0.109273	0.000825393	0.000819446	0.0028776	0.000630473	0.0823905	0.00228766	0.000524276	0.00188465	0.00615244	0.0388039	4.9971e-05	5.27026e-05	0.000831011	0.00274361	0.0145237	0.000266245	0.0419278	0.000334005	0.000176966	0.0373379	0.000580925	0.00259275
AIS-15	AIS	N047	0.00501868	0.000331252	0.00634861	0.00200484	0.000438187	0.00194051	0.00354065	0.000863821	0.00230911	0.00530839	0.000333667	0.00383453	0.00129847	0.0017133	0.000367334	0.000616003	0.000280234	0.000888942	0.000559829	0.000710466	0.000412763	0.0807882	0.000524857	0.000562514	0.10358	0.000928426	0.00129733	0.00251495	0.000391735	0.0912053	0.0018408	0.000822538	0.00179492	0.00755473	0.0319092	7.40377e-05	2.83043e-05	0.00152707	0.00354137	0.00803293	0.000173274	0.0315572	0.000618928	0.000164407	0.0528982	0.000470872	0.00312067
AIS-16	AIS	N050	0.0273996	0.00901604	0.116428	0.0221402	0.000323887	0.0022734	0.00151436	0.000555481	0.00199233	0.00515958	0.000146832	0.00320547	0.00434969	0.00079325	0.000124888	0.000353503	0.000214482	0.000919517	0.000911293	0.00108161	0.000297966	0.0545123	0.000563893	0.000620084	0.120707	0.000557854	0.000420568	0.00248717	0.000213107	0.0609463	0.00191391	0.00111451	0.00165391	0.00700077	0.0474939	3.94066e-05	3.9327e-05	0.000850047	0.00237261	0.0117045	0.000496449	0.0359922	0.000347217	0.000106912	0.0469151	0.000325183	0.00282076
AIS-17	AIS	N051	0.0124135	0.00159721	0.0208289	0.00484214	0.000305407	0.00166637	0.00261216	0.000622334	0.00127824	0.00392841	0.000237979	0.0026638	0.00174974	0.00083845	0.000555084	0.000406096	0.000226955	0.00036578	0.000630891	0.00083876	0.000292068	0.110725	0.000716263	0.000552273	0.176938	0.000401505	0.00967226	0.00282489	0.000379168	0.0727093	0.00224666	0.00121544	0.00214571	0.00559787	0.0239768	3.4304e-05	5.75264e-05	0.000301424	0.00315755	0.0107863	0.000275482	0.0368441	0.000347599	0.000140884	0.0448884	0.000373551	0.00338127
AIS-18	AIS	N257	0.00591843	0.000617616	0.022381	0.00209927	0.000336373	0.00174357	0.00272795	0.000712753	0.00147566	0.00389032	0.000253243	0.00231062	0.00171599	0.000482256	0.00032382	0.00122828	8.36502e-05	0.000599436	0.000830308	0.000921286	0.000433064	0.0647988	0.000605614	0.000740961	0.214366	0.000786531	0.00183615	0.00242033	0.000662422	0.010546	0.00299595	0.00178642	0.00227136	0.00796801	0.0198498	9.02065e-05	3.98561e-05	0.000382539	0.00353748	0.00986158	0.000232066	0.0402885	0.000218281	0.000189085	0.0364183	0.000500712	0.00163757
AIS-19	AIS	N258	0.00731717	0.000768074	0.0129264	0.00566441	0.000381052	0.00215314	0.00135406	0.000510452	0.00225631	0.0030516	0.000237769	0.00291368	0.00120388	0.000450256	0.000453541	0.001149	0.000106697	0.000494075	0.000481496	0.000620239	0.000450795	0.068224	0.000835164	0.000488277	0.136421	0.00105845	0.000787793	0.00302852	0.000438536	0.0552508	0.00284606	0.00112988	0.00303244	0.00830829	0.0263142	4.61922e-05	6.01739e-05	0.000428718	0.00316592	0.00625722	0.000195972	0.0385056	0.000315999	0.000112448	0.0446639	0.000649891	0.00201074
AIS-20	AIS	N259	0.0142199	0.00314521	0.0580575	0.0113193	0.000351867	0.000686719	0.00139569	0.000474874	0.00147277	0.0043108	9.71342e-05	0.00195419	0.00592586	0.000590878	0.000261747	0.000203817	5.54394e-05	0.000369546	0.00117953	0.00188155	0.00036254	0.0715562	0.000460464	0.000518053	0.136115	0.000813174	0.00196922	0.000937551	0.00037003	0.0447181	0.00183981	0.00116764	0.000684888	0.00498014	0.012848	7.46231e-06	1.85688e-05	0.00015591	0.000877711	0.00614563	6.15389e-05	0.0339742	0.00252983	6.63222e-05	0.154489	0.000125725	0.00173834
AIS-21	AIS	N260	0.00286424	0.000308236	0.0554137	0.0064148	0.000283214	0.00127045	0.00135573	0.000469466	0.00117657	0.00322579	0.000100662	0.000800999	0.00125923	0.000277003	0.000287743	0.00139536	4.74469e-05	0.000667104	0.00035597	0.000384611	0.000335622	0.049416	0.000510519	0.000549641	0.184712	0.00123792	0.000363605	0.00243998	0.000555901	0.0517699	0.00202061	0.000483732	0.00213685	0.00785164	0.0170722	3.32492e-05	4.53849e-05	0.000296963	0.00346377	0.0110595	0.000131722	0.0286584	0.000202589	0.000146642	0.0355394	0.000439939	0.00219303
AIS-22	AIS	N261	0.0102914	0.00119755	0.0149749	0.00410418	0.000353679	0.000455602	0.00242386	0.000613367	0.000838694	0.00291239	0.00012641	0.00194952	0.00292	0.000525441	0.00101578	0.000267368	6.23018e-05	0.000430529	0.000962517	0.00125624	0.00039781	0.0993267	0.000446155	0.000531591	0.167434	0.000927205	0.000854342	0.00127326	0.000250728	0.049175	0.00152921	0.000659881	0.000827477	0.00441291	0.0164341	9.06928e-06	2.21111e-05	0.000260824	0.00190162	0.0109573	7.5728e-05	0.0322679	0.000530571	0.000109405	0.0629214	0.000156269	0.00267479
MIA-01	MIA	N255	0.00674273	0.000651453	0.00857997	0.00300279	0.000217683	0.000303971	0.00091099	0.000244662	0.00140462	0.00203029	5.06377e-05	0.000334372	0.00130971	0.000306706	4.88828e-05	0.000213809	4.49485e-05	0.000332481	0.000346778	0.000441676	0.000218542	0.0393906	0.000286639	0.000363129	0.226808	0.000492692	0.000567809	0.000700391	0.000295017	0.0192919	0.00125142	0.000303664	0.000401588	0.00399989	0.016713	6.15045e-06	2.29882e-05	0.000196376	0.000836702	0.00828279	3.80399e-05	0.0165897	0.000209849	3.44503e-05	0.0227344	0.000213452	0.00155141
MIA-02	MIA	N256	0.00909711	0.000838303	0.00874228	0.00218394	0.00034733	0.000449577	0.00202557	0.00085901	0.000870812	0.00246891	0.000820258	0.000606241	0.00161712	0.000427472	3.64354e-05	0.000275097	5.19954e-05	0.000533707	0.000413923	0.000652526	0.000319237	0.0595405	0.000504965	0.000477323	0.280613	0.00131951	0.000370337	0.00157303	0.000618487	0.0271075	0.00150044	0.000496641	0.000651393	0.00424501	0.0254198	9.32072e-06	2.67857e-05	0.000264188	0.00134501	0.00716847	7.35805e-05	0.0260432	0.000297883	0.000159868	0.0406089	0.000178554	0.00218127
MIA-03	MIA	N264	0.0222233	0.00449469	0.0565547	0.0127866	0.000328117	0.000542583	0.00135823	0.000417342	0.00075592	0.00431382	0.00018268	0.000558922	0.00272865	0.000651872	0.000184699	0.000149767	5.1714e-05	0.000390931	0.000950232	0.00116958	0.000377793	0.0561864	0.000425818	0.000438669	0.16802	0.000456162	0.00111483	0.00112407	0.000345225	0.061185	0.00151038	0.000577734	0.000580638	0.00617886	0.0128089	1.364e-05	1.70526e-05	0.000174429	0.00109268	0.0103654	7.56788e-05	0.0266942	0.000314209	4.07027e-05	0.0349884	0.000166927	0.00252863
MIA-04	MIA	N265	0.00789764	0.00147016	0.0329245	0.0151983	0.000343988	0.00151746	0.00330689	0.000738966	0.0012722	0.00271367	0.000399101	0.00200127	0.00193207	0.00033358	0.00010516	0.0012724	6.63708e-05	0.000438422	0.000563566	0.000870472	0.000405931	0.0529041	0.000620095	0.000586111	0.142146	0.000859764	0.000843107	0.00342925	0.000404864	0.0862078	0.0021974	0.000594017	0.00206408	0.00799195	0.0252414	2.33673e-05	4.98573e-05	0.000361193	0.00319472	0.0101626	0.000215943	0.0291363	0.000212869	7.71087e-05	0.0382397	0.00051254	0.00283912
MIA-05	MIA	N266	0.017528	0.00448143	0.0534228	0.0112161	0.000484284	0.000633384	0.0020178	0.000480266	0.00119141	0.0046126	0.000178357	0.00205469	0.00224637	0.000915873	0.000250216	0.000231182	0.000128875	0.000579475	0.000662722	0.000756939	0.000506702	0.0647673	0.000591354	0.000362087	0.139215	0.000573624	0.00235341	0.00157677	0.000681759	0.0369428	0.00255271	0.00112113	0.000739793	0.00403888	0.0193868	1.91729e-05	2.34791e-05	0.000252286	0.000941769	0.00500764	5.15288e-05	0.0415147	0.000334733	4.43475e-05	0.0337439	0.000198092	0.00169625
MIA-06	MIA	N267	0.0308899	0.0086022	0.0816887	0.0214701	0.000276503	0.000600579	0.00146787	0.000820607	0.00120927	0.00325931	0.000548447	0.000745484	0.00124888	0.000347495	1.71147e-05	0.000241448	3.33474e-05	0.000425525	0.00055682	0.000718716	0.000339389	0.0448642	0.00045612	0.000304076	0.0812811	0.000510392	0.000385334	0.000833378	0.000597933	0.0555464	0.00134969	0.000365538	0.000450303	0.00492877	0.0122298	2.13442e-05	2.34468e-05	0.000301896	0.000698296	0.00657589	5.41873e-05	0.0227783	0.000412559	9.47398e-05	0.0267278	0.000215922	0.00162701
MIA-07	MIA	N268	0.0126857	0.00263532	0.0525927	0.00776676	0.000250429	0.000506006	0.000549576	0.000263118	0.000970724	0.00237351	6.87076e-05	0.000702857	0.00109645	0.000291457	3.23563e-05	0.000274189	9.49958e-06	0.000358082	0.000697675	0.000737255	0.000262289	0.0341754	0.000673382	0.000182544	0.0162002	0.000670578	0.000377161	0.0010003	0.000244236	0.0266518	0.000596178	0.000466676	0.000316831	0.00302895	0.00714344	2.86369e-06	1.35294e-05	0.000251239	0.000479155	0.00376315	5.20404e-05	0.0209503	0.00146635	5.52201e-05	0.0434297	0.000202532	0.000633839
MIA-08	MIA	N269	0.00721504	0.000339658	0.00534436	0.00179753	0.000372921	0.00070772	0.00278991	0.00059044	0.00333813	0.00384438	0.00015551	0.00164633	0.00193546	0.000497711	0.000196056	0.000443389	9.27033e-05	0.000243831	0.000572489	0.000749488	0.000403529	0.0711414	0.000441009	0.000455555	0.189427	0.000688054	0.00226579	0.00156899	0.000269635	0.0584787	0.00189589	0.000935249	0.000857164	0.00478065	0.0187041	1.52184e-05	2.17252e-05	0.000220072	0.00100019	0.00666476	8.47469e-05	0.0350855	0.000418236	5.9204e-05	0.0536185	0.000299414	0.00243802
MIA-09	MIA	N271	0.00642595	0.000837722	0.0090339	0.00199769	0.000350175	0.0050829	0.00136719	0.000846812	0.00180279	0.00259337	0.000315506	0.00125171	0.00137475	0.000576667	0.000169668	0.000950687	9.34755e-05	0.000398783	0.000548068	0.000681686	0.000465609	0.0587479	0.000783658	0.000910486	0.227305	0.000718955	0.0023064	0.00523203	0.000506027	0.00274322	0.00292955	0.00117673	0.00244372	0.00431372	0.025321	7.67694e-05	3.44527e-05	0.000146316	0.00181436	0.00650822	0.000308114	0.0304843	0.000181699	7.04253e-05	0.0397389	0.000664776	0.00127603
MIA-10	MIA	N273	0.0100575	0.000883868	0.0187801	0.00452859	0.000447426	0.000836039	0.00224869	0.000534118	0.00218792	0.00495884	0.000297565	0.00270748	0.00306876	0.000983291	0.000235228	0.000264737	3.95836e-05	0.000464912	0.000946677	0.00111951	0.000442964	0.0548368	0.000588669	0.000358647	0.128904	0.000522954	0.00221554	0.00149477	0.000624723	0.0476689	0.00258543	0.00065009	0.000684137	0.00362568	0.0207294	2.36227e-05	3.06174e-05	0.000218345	0.00109316	0.00843483	0.00012887	0.0386825	0.00119664	5.95481e-05	0.098072	0.000276383	0.0014422
MIA-11	MIA	N274	0.0744386	0.0171853	0.0412903	0.00275987	0.000336409	0.00213415	0.00180271	0.000857954	0.00201101	0.00263384	0.000281954	0.00128484	0.00193296	0.00029445	0.000200493	0.00112831	0.000119321	0.000474801	0.00083116	0.00101764	0.000433436	0.0401379	0.000813349	0.000420353	0.11022	0.00122236	0.000716166	0.00222186	0.000358877	0.0833945	0.00196335	0.000590628	0.0025825	0.00886178	0.0246309	3.56766e-05	5.63567e-05	0.000731513	0.00329063	0.0115893	0.000787821	0.0315622	0.000239778	5.42601e-05	0.035678	0.000544449	0.00276418
MIA-12	MIA	N275	0.0389843	0.0123866	0.125959	0.0652885	0.000350529	0.00302366	0.00134901	0.000360949	0.000992194	0.00430571	0.000136286	0.00234662	0.00183168	0.000612308	0.000461145	0.00116198	0.000147781	0.00096267	0.000496302	0.000572676	0.000405894	0.0443005	0.000616005	0.000423836	0.088709	0.000592307	0.00181992	0.00248129	0.000430466	0.0562363	0.00221107	0.000599005	0.00160671	0.00628415	0.0212567	0.000104695	5.58342e-05	0.000279313	0.00196727	0.00807558	0.000158185	0.0320683	0.00026936	9.80215e-05	0.0350805	0.00049111	0.00193025
MIA-13	MIA	N276	0.0105035	0.000928802	0.00978489	0.0024891	0.000392051	0.00044653	0.00166488	0.000396722	0.0042623	0.0039701	0.000341271	0.0013063	0.00408289	0.000424456	0.000789507	0.000241647	9.7222e-05	0.000474113	0.00125234	0.00155225	0.000396477	0.0648481	0.000734479	0.000449965	0.192861	0.000492529	0.000520005	0.00110533	0.000171085	0.0684685	0.00198307	0.00059332	0.000606832	0.00367331	0.0319267	1.43387e-05	2.23221e-05	0.00027613	0.000791188	0.00820424	5.06561e-05	0.0365927	0.00054165	0.000103145	0.0334365	0.000212559	0.00225103
MIA-14	MIA	N278	0.0381349	0.0117825	0.254345	0.0360755	0.000218599	0.00108581	0.000885035	0.000479247	0.000886327	0.00273861	0.000480477	0.000745009	0.00104355	0.000312605	6.03053e-05	0.000955376	0.000112259	0.000461964	0.000375053	0.000477697	0.00108721	0.0420493	0.00136708	0.000436787	0.0131209	0.000129435	0.00113743	0.00368317	0.000277302	0.000843217	0.00779972	0.00352012	0.00326832	0.00617294	0.0186512	4.49606e-05	3.07449e-05	4.7455e-05	0.0024467	0.00784509	8.28123e-05	0.0299194	0.000180951	0.000109668	0.0197292	0.000456205	0.000545642
MIA-15	MIA	N279	0.0202786	0.00678113	0.129309	0.0285373	0.00039483	0.00110979	0.00151042	0.000457485	0.00203666	0.00240136	0.000211761	0.00146675	0.00179832	0.000340038	0.000111528	0.00125803	0.000119549	0.00059869	0.000332389	0.000367056	0.00113641	0.0471018	0.00239988	0.000496891	0.0177584	0.000308771	0.000706133	0.00379667	0.00020026	0.00179705	0.00840568	0.00237404	0.00343043	0.00656196	0.0351303	7.12415e-05	6.04045e-05	7.005e-05	0.0025474	0.0105488	0.000101345	0.02877	0.000190604	8.62744e-05	0.0167366	0.000430493	0.000754153
MIA-16	MIA	N281	0.0390936	0.0110503	0.0721729	0.00628711	0.000309403	0.00488516	0.00124136	0.000346369	0.00219792	0.00330996	0.000125786	0.00223278	0.0026423	0.00056594	0.000666638	0.00100043	0.000108256	0.000553016	0.000841963	0.00116052	0.000332697	0.0564272	0.000448935	0.000531996	0.167423	0.00067359	0.00457444	0.00198407	0.000283781	0.0229893	0.00284713	0.00108874	0.0017616	0.00604389	0.022499	1.9281e-05	5.63606e-05	0.000159752	0.00181666	0.00492011	0.00011338	0.0350929	0.000268409	7.25655e-05	0.0415047	0.000554955	0.00162095
MIA-17	MIA	N282	0.0432355	0.0130788	0.187863	0.0413886	0.000316993	0.00454837	0.00161869	0.00121235	0.00344013	0.0019984	0.000134706	0.00186291	0.000873094	0.000338102	0.000325884	0.000948135	0.000191346	0.000560304	0.000426561	0.00052431	0.000425545	0.0185162	0.000762145	0.000354563	0.105495	0.00120546	0.00145315	0.00273477	0.000802059	0.0245599	0.00265813	0.000612209	0.002569	0.00499202	0.0129706	5.46658e-05	2.18673e-05	0.000207975	0.00215341	0.00368168	0.000295518	0.0266856	0.000244457	6.93623e-05	0.0270744	0.000663925	0.00121368
MIA-18	MIA	N283	0.00779572	0.000366841	0.00371907	0.00145578	0.000365926	0.000591851	0.00163892	0.000512355	0.00329397	0.00510898	0.000103901	0.00137123	0.0025792	0.000522216	0.000230711	0.000297126	0.000131026	0.00126337	0.000834991	0.000976517	0.000378262	0.0899011	0.000510989	0.000507419	0.169599	0.000834792	0.00268849	0.00107206	0.00023189	0.0743336	0.00150918	0.000514319	0.000562892	0.00550619	0.0234165	1.02394e-05	2.42056e-05	0.000293545	0.00111027	0.0116159	6.60754e-05	0.0504405	0.000618193	8.47601e-05	0.0501313	0.000247389	0.00268956
MIA-19	MIA	N285	0.0540336	0.0174955	0.138631	0.159231	0.000217883	0.000802671	0.00114584	0.000587189	0.000633749	0.00240388	0.000129068	0.000908248	0.00123676	0.000465473	6.7811e-05	0.00052316	7.50895e-05	0.000388876	0.000354142	0.000506541	0.000314693	0.038322	0.00054855	0.000378722	0.0644919	0.00110546	0.000406064	0.00183965	0.00013385	0.0718026	0.00123466	0.000313196	0.00128643	0.00318684	0.0148961	1.83857e-05	3.51457e-05	0.000595069	0.00240563	0.00977307	0.000473131	0.023052	0.000151877	6.00941e-05	0.0256595	0.000234565	0.00211313
LEP-01	LEP	N004	0.0177716	0.000655224	0.00944315	0.0019176	0.000480317	0.0055157	0.00259863	0.000671597	0.00233177	0.00545261	0.000352969	0.00615909	0.00779574	0.000391417	0.000409533	0.000348749	0.000148763	0.000672693	0.00237294	0.00349944	0.000497293	0.0575983	0.00104899	0.000926426	0.171342	0.000414731	0.00321939	0.00292952	0.000528564	0.0422521	0.00303399	0.00118395	0.00214816	0.00668432	0.015618	2.33913e-05	3.92916e-05	0.000256678	0.00274604	0.0141472	0.000230373	0.0426115	0.000161272	0.000217345	0.0285431	0.000634746	0.00166647
LEP-02	LEP	N005	0.00702709	0.00021042	0.00401303	0.00119361	0.000413638	0.00280463	0.00216689	0.000608612	0.00115198	0.00427633	0.000135931	0.00447491	0.00530561	0.000422132	0.000617975	0.000319688	0.000143364	0.000538061	0.00115748	0.00129659	0.000432975	0.0915627	0.000652756	0.000732797	0.188914	0.000303723	0.00124517	0.0030523	0.000208889	0.0278988	0.00238371	0.00164725	0.00218353	0.00626414	0.0258497	2.3426e-05	2.93607e-05	0.000330832	0.00211839	0.00897202	0.00015598	0.0545526	0.000431708	0.000216765	0.0449561	0.000561021	0.00171449
LEP-03	LEP	N006	0.0142082	0.00232728	0.0305388	0.00696451	0.000489412	0.00245327	0.00328069	0.000802837	0.000991106	0.00641117	0.000117203	0.00944871	0.00606833	0.000792382	0.000251848	0.000357928	0.000171656	0.000821511	0.0035636	0.00572556	0.000467548	0.0847351	0.000813301	0.000573779	0.0722207	0.000398368	0.00103321	0.00284961	0.000304914	0.0988617	0.00272598	0.00114756	0.00244611	0.00874481	0.0248821	7.46235e-05	2.56933e-05	0.00031381	0.00243296	0.011278	0.000312057	0.0377571	0.000613542	0.000213512	0.0543352	0.000436258	0.0028452
LEP-04	LEP	N008	0.00905864	0.00175518	0.0283822	0.0090308	0.000340811	0.00154029	0.000909386	0.0003936	0.00176574	0.00576901	0.00024413	0.00102913	0.00231384	0.000541944	0.000222238	0.000157253	0.000137328	0.000889423	0.000642295	0.000786124	0.00027649	0.0537306	0.000730546	0.000419455	0.107005	0.00053023	0.000390727	0.00156602	0.000319238	0.0832781	0.0016141	0.00020248	0.000666762	0.00458565	0.0239824	6.42854e-05	2.945e-05	0.000801768	0.000921762	0.00992037	0.000202752	0.0241281	0.00458875	0.000466885	0.184508	0.000359721	0.00204174
LEP-05	LEP	N016	0.00420947	0.000766498	0.0201742	0.00352576	0.000449809	0.00503807	0.00493761	0.00190003	0.00119473	0.00644345	0.000152549	0.00307116	0.00215657	0.00148321	0.000250996	0.000369404	0.000254466	0.00081919	0.000661485	0.000861058	0.000443868	0.0596219	0.000798563	0.000810409	0.123415	0.00105144	0.000418318	0.00376854	0.000369298	0.094572	0.00203371	0.000868103	0.00202824	0.00926541	0.0251085	3.7203e-05	6.13905e-05	0.000575415	0.00361292	0.0126209	0.00104874	0.0288217	0.00062691	0.000108294	0.0582654	0.000646654	0.00319496
LEP-06	LEP	N017	0.00379283	0.000446308	0.0103104	0.00280774	0.000503603	0.00299199	0.00137927	0.000654562	0.00259153	0.00492843	0.000252294	0.00193811	0.00216346	0.000625464	0.000266108	0.000517791	0.000209095	0.00111532	0.000714797	0.000791486	0.000335785	0.0759666	0.000641285	0.00067471	0.103619	0.000778087	0.000790254	0.0038394	0.000321135	0.0872081	0.00330645	0.000928636	0.00235489	0.00658781	0.0301121	4.33618e-05	4.03843e-05	0.000462977	0.00294687	0.013589	0.000335184	0.0398058	0.000325629	0.00027086	0.0495151	0.000807654	0.00243131
LEP-07	LEP	N018	0.00692666	0.00139451	0.0283293	0.00741726	0.000361871	0.00553153	0.00225374	0.000847637	0.00087935	0.0022571	0.000300157	0.00292069	0.00327697	0.000229708	0.000302333	0.000607467	0.000236223	0.000661113	0.000827892	0.000847661	0.000384246	0.0628202	0.000687315	0.00086879	0.178552	0.000593453	0.000474887	0.00290171	0.000260466	0.102743	0.00215964	0.000591481	0.00193411	0.00743847	0.0282361	5.90075e-05	5.70059e-05	0.000436984	0.00313213	0.0138856	0.000638175	0.0344201	0.000201273	8.74228e-05	0.0390834	0.000749794	0.00316196
LEP-08	LEP	N019	0.00800353	0.00177782	0.0358894	0.00837483	0.000452873	0.00137995	0.0015626	0.000581989	0.00183397	0.0043919	0.000232224	0.00266462	0.00221476	0.00024526	0.000441435	0.000328465	0.000364474	0.00120503	0.000856127	0.00109527	0.000406565	0.0585748	0.000633696	0.000680228	0.0695174	0.000541044	0.00211587	0.00250558	0.000226125	0.0991841	0.00235664	0.000601513	0.00152519	0.00744613	0.0309685	6.45723e-05	3.89665e-05	0.00114939	0.00156302	0.00912082	0.00049809	0.0540599	0.000614801	0.000114159	0.0478228	0.000576254	0.00236175
LEP-09	LEP	N021	0.0107849	0.00245848	0.0358151	0.0101371	0.000363939	0.00183901	0.00283237	0.000671476	0.000851482	0.00830048	0.000251495	0.00187688	0.0025017	0.00104516	0.000294248	0.000345766	0.000188636	0.000997266	0.000655365	0.00082881	0.000373257	0.0653026	0.000679224	0.000802437	0.0850779	0.000868928	0.000581172	0.00283347	0.00029809	0.0988279	0.00161917	0.000456513	0.00178092	0.00852038	0.0372772	6.22011e-05	4.16873e-05	0.000879426	0.00299615	0.0176319	0.000242232	0.0305456	0.000894672	0.00013832	0.0875106	0.000612088	0.00297871
LEP-10	LEP	N022	0.00893017	0.00128967	0.0294605	0.00278246	0.000434023	0.00738563	0.00142394	0.00076652	0.00228474	0.00834489	8.95148e-05	0.00408286	0.00904012	0.000914489	0.000395318	0.000538143	0.00017884	0.000970472	0.00490936	0.0134945	0.000363855	0.0612733	0.000946623	0.00109042	0.198463	0.000521858	0.00127513	0.00245867	0.000386437	0.0537857	0.00227967	0.00108301	0.00220911	0.00606146	0.0273558	1.65623e-05	3.80938e-05	0.000206638	0.0025488	0.0127494	0.000306973	0.0340588	0.000182223	3.44608e-05	0.0309054	0.000578724	0.00205109
LEP-11	LEP	N025	0.00463121	0.000823161	0.0182574	0.00324344	0.000555753	0.0142942	0.00152151	0.000914385	0.000924839	0.00550255	0.000181725	0.0033027	0.00494641	0.000731298	0.000550791	0.000478458	0.000264604	0.00113762	0.000764552	0.00111669	0.000509788	0.0990544	0.000918893	0.000733101	0.0838625	0.000873355	0.00119787	0.00241826	0.000580271	0.0945082	0.00351927	0.00051376	0.00210436	0.00692409	0.04175	4.39366e-05	2.48219e-05	0.000831622	0.00317621	0.0217659	0.000293867	0.0265557	0.000318288	0.000118178	0.0360087	0.000975179	0.00236921
LEP-12	LEP	N033	0.00203495	0.000487326	0.0125494	0.00190248	0.000408288	0.00176476	0.00221146	0.000780193	0.00138624	0.00569837	0.000134545	0.00393975	0.00469115	0.000821709	0.000238244	0.000505505	0.000159586	0.000685722	0.00105892	0.00108145	0.000363793	0.0790714	0.000654302	0.00094944	0.171423	0.000684341	0.000819566	0.00269081	0.000333301	0.0699107	0.00206708	0.00101612	0.00191602	0.00520008	0.0274563	2.66891e-05	4.37006e-05	0.000296519	0.00320628	0.0147876	0.000317693	0.0377771	0.00034084	8.78566e-05	0.044107	0.000651372	0.00268425
LEP-13	LEP	N035	0.00762255	0.001556	0.0240599	0.00543255	0.000366051	0.00118832	0.00255743	0.000508027	0.00094524	0.0059477	0.000209558	0.00974318	0.00642384	0.000572265	0.000297938	0.000499344	0.000203248	0.0011534	0.00248901	0.00390959	0.000310849	0.0644706	0.00080318	0.000627431	0.137415	0.000625488	0.000912496	0.00304548	0.000281201	0.0776702	0.00274425	0.00102021	0.00255684	0.00603479	0.028011	3.67654e-05	4.11158e-05	0.000204767	0.0028549	0.0143676	0.000168467	0.0425952	0.000147204	8.28784e-05	0.020114	0.000448126	0.00227858
LEP-14	LEP	N037	0.00478704	0.00124588	0.0276048	0.00626895	0.000421582	0.00234905	0.00247106	0.000561169	0.00138759	0.00454185	0.000423189	0.00141599	0.00168656	0.000830392	0.000195418	0.000500791	0.000205013	0.00102898	0.000718474	0.000847587	0.00039343	0.0823657	0.000886881	0.00066504	0.150362	0.000706897	0.00124738	0.00354714	0.000682647	0.0872709	0.00258862	0.000588751	0.0023763	0.00724098	0.0236925	6.17187e-05	6.6621e-05	0.00098018	0.00329091	0.0131584	0.000211724	0.0413714	0.000219865	0.000158211	0.0337078	0.00101162	0.00326668
LEP-15	LEP	N040	0.0184945	0.000563207	0.00155437	0.00065048	0.000408716	0.00334992	0.0026387	0.000533688	0.00253083	0.00700109	0.000383387	0.00373922	0.00207161	0.00118856	0.00148831	0.000330363	0.000195055	0.000747421	0.000586493	0.00100791	0.000333535	0.0741262	0.00079651	0.000740791	0.13937	0.000793593	0.00234701	0.00354778	0.000512973	0.0589441	0.0022729	0.000462818	0.0033945	0.00718473	0.0245507	2.8032e-05	4.67249e-05	0.000530452	0.0031126	0.0144531	0.000240492	0.0257198	0.000396635	9.54692e-05	0.0391951	0.00106414	0.00168871
LEP-16	LEP	N041	0.00281289	0.000827446	0.0112797	0.00235824	0.000460222	0.00145677	0.00212874	0.00105409	0.00255119	0.00332075	0.000238058	0.00163829	0.00168368	0.000386747	0.00117598	0.000280831	0.000154032	0.000988117	0.00113886	0.00137356	0.000350313	0.0655873	0.000796827	0.000757394	0.118917	0.000830131	0.00136742	0.00312616	0.000255325	0.0792636	0.00321078	0.000924166	0.00263293	0.0053709	0.0214135	3.47837e-05	4.14667e-05	0.000423784	0.00152742	0.00680368	0.000296557	0.0367057	0.000331881	8.66946e-05	0.037987	0.000586341	0.00280115
LEP-17	LEP	N044	0.00521203	0.000339604	0.00933735	0.00308736	0.000428941	0.00221614	0.00269582	0.00199225	0.00120873	0.00544457	0.00044339	0.0028863	0.00281768	0.000831705	0.00026323	0.000220437	0.000337602	0.000675092	0.00099167	0.00129	0.00039068	0.0899697	0.000770246	0.000524375	0.107347	0.000641712	0.000807514	0.00280384	0.000402025	0.082844	0.00251703	0.000491664	0.00181207	0.00723572	0.0407186	0.000109288	3.09197e-05	0.000799563	0.00278175	0.0127682	0.000284608	0.0420214	0.000298232	0.000260915	0.0358966	0.00068107	0.00253342
LEP-18	LEP	N053	0.00292247	0.00042062	0.00734862	0.00335561	0.000481347	0.00205525	0.00299883	0.000888469	0.00132201	0.00382575	0.000440923	0.00391109	0.00156009	0.000334513	0.000804172	0.000721223	0.00033704	0.000250796	0.000864187	0.00127712	0.000783649	0.0937426	0.00184249	0.000683915	0.0230349	0.00125614	0.000797664	0.00530374	0.000437835	0.0210521	0.00668145	0.00296929	0.00504994	0.00769722	0.024546	4.24427e-05	6.20134e-05	0.000105929	0.00374772	0.00799966	0.000262548	0.0567128	0.000490284	0.000136022	0.0440249	0.00110226	0.0021268
LEP-19	LEP	N065	0.00330378	0.000136994	0.00244567	0.000980426	0.000502146	0.00164576	0.00223492	0.000909037	0.00264842	0.00251781	0.000463226	0.00232849	0.0018682	0.000244494	0.00108992	0.00052139	0.000188148	0.000337577	0.000694024	0.000982287	0.00093738	0.072451	0.00128716	0.000706528	0.0231337	0.00218279	0.00163677	0.00526195	0.000403228	0.00538808	0.00815713	0.00248774	0.00366011	0.00747311	0.0297829	3.29981e-05	2.06852e-05	6.7912e-05	0.00288489	0.0111075	0.000242341	0.0567201	0.000309163	0.000138207	0.0369886	0.000832893	0.00150755
LEP-20	LEP	N067	0.00672571	0.000243406	0.00295576	0.000355497	0.000491926	0.00244141	0.00267006	0.000927577	0.001045	0.00661238	0.000335469	0.00317637	0.00697469	0.000405904	0.0019008	0.000598123	0.000192689	0.000358151	0.002091	0.00730093	0.000997224	0.0872551	0.00127901	0.000813099	0.044911	0.00287979	0.00132295	0.00539152	0.000345345	0.0121865	0.00701747	0.00400394	0.00383776	0.00782365	0.0241268	3.28363e-05	3.77765e-05	6.39312e-05	0.00401488	0.0162768	0.000401841	0.0453598	0.000177151	4.20022e-05	0.0287166	0.000680541	0.00228734
LEP-21	LEP	N089	0.00403921	7.59077e-05	0.000181502	5.74865e-05	0.000570552	0.00206182	0.00161602	0.000984291	0.00226981	0.00639758	0.000353861	0.00387856	0.00238845	0.000513609	0.00154535	0.000508616	0.000255445	0.000487427	0.000785594	0.00120716	0.000921875	0.0374553	0.00153764	0.000798236	0.043575	0.000757109	0.00153352	0.00603608	0.000532573	0.00547404	0.00697925	0.00375277	0.00371803	0.00824416	0.0309469	6.82198e-05	2.69266e-05	5.68428e-05	0.00280944	0.0130808	0.000159698	0.0637431	0.000159981	0.000146516	0.0301389	0.00171272	0.000930106
LEP-22	LEP	N090	0.00659298	0.000530153	0.0168667	0.00302266	0.000472456	0.00114543	0.00339797	0.000846994	0.00174243	0.00569609	0.000466493	0.00598933	0.00356683	0.000798534	0.000146488	0.000714164	0.000187708	0.000414513	0.00120333	0.00190425	0.000910533	0.0701692	0.0014333	0.000704092	0.0193125	0.00050496	0.000752486	0.00619307	0.000279213	0.00177669	0.00748534	0.00670399	0.00417559	0.00678161	0.0276882	3.48776e-05	6.91792e-05	4.73141e-05	0.00320563	0.0133813	0.000384033	0.0717774	0.000386478	0.000132547	0.046903	0.000395243	0.000956707
LEP-23	LEP	N107	0.00247594	0.000199311	0.00426847	0.00135326	0.000511802	0.00113419	0.00167384	0.000506945	0.000661025	0.00335526	0.000233094	0.00365929	0.00188467	0.000287972	0.000386603	0.000583282	0.000223669	0.000197803	0.000489885	0.000683799	0.00128393	0.0427795	0.00189342	0.000539663	0.00861123	5.53806e-05	0.00129493	0.00861906	0.000253645	0.000895062	0.0113998	0.0104944	0.00614681	0.0096949	0.0203439	5.90095e-05	3.17707e-05	6.02736e-05	0.00273571	0.0123118	0.000195798	0.070328	0.000126427	0.000203379	0.0152521	0.0017284	0.000965388
LEP-24	LEP	N119	0.0102818	0.00631012	0.0802486	0.0209532	0.000442899	0.000976121	0.00357569	0.000390031	0.000307333	0.00397127	9.21775e-05	0.0106815	0.00532342	0.000751083	0.000108104	0.0004221	0.000223779	0.00119259	0.00132481	0.00186139	0.000909146	0.038709	0.00079701	0.000808991	0.0215921	0.000723274	0.000819648	0.00708088	0.000149399	0.0379656	0.00316529	0.00636304	0.00344985	0.00908167	0.0154818	2.61769e-05	2.60331e-05	6.38704e-05	0.00380565	0.0118409	0.000219016	0.0385704	6.23755e-05	9.19457e-05	0.00870486	0.000366915	0.000984397
LEP-25	LEP	N123	0.00352833	0.000267832	0.00683379	0.00127403	0.000417018	0.00225681	0.00411212	0.0012536	0.00258471	0.0031266	0.000551854	0.00650461	0.00561508	0.000453131	0.00146118	0.000491487	0.000185848	0.000279015	0.00140254	0.00394068	0.000861158	0.0834512	0.0013884	0.00109703	0.021865	0.000630433	0.00282506	0.00529565	0.000355624	0.004301	0.00666314	0.00469302	0.00446865	0.00668942	0.0388137	9.43367e-05	4.33443e-05	5.84566e-05	0.00236707	0.00683621	0.000440022	0.0437565	0.000309538	6.48169e-05	0.0283985	0.0010669	0.00098499
LEP-26	LEP	N137	0.00401727	0.000148448	0.00114458	0.000540015	0.000580376	0.00155379	0.00324828	0.000467766	0.00164187	0.00653991	0.000360073	0.00505245	0.00256979	0.00116961	0.000333647	0.00044315	0.000170852	0.000296003	0.000843407	0.000896166	0.00132087	0.0740024	0.00153672	0.000722451	0.0138778	0.00015798	0.00354765	0.006126	0.000336032	0.000982979	0.00795011	0.00697418	0.00490338	0.00970726	0.0225334	4.44146e-05	4.34883e-05	9.05863e-05	0.00308734	0.0128867	0.000195032	0.067286	0.000298885	0.000134882	0.0344234	0.000887271	0.000717858
LEP-27	LEP	N145	0.013772	0.000475769	0.00505129	0.00155059	0.000397982	0.00153008	0.00293324	0.000409896	0.00112996	0.0015159	0.000338761	0.00269275	0.00128805	0.000279907	3.69205e-06	0.000748842	7.0868e-05	0.000813709	0.00036494	0.000849925	0.00109917	0.0426345	0.00137794	0.000508157	0.0183548	0.000971574	0.0012027	0.0048586	0.000520008	0.0028647	0.00410513	0.00126677	0.00383792	0.00439837	0.0183624	6.11859e-05	2.08427e-05	0.000127013	0.00348271	0.00949026	0.000376046	0.0322463	0.000279159	0.000147878	0.0308109	0.000415643	0.000672689
LEP-28	LEP	N147	0.00199558	0.00024423	0.00205924	0.000674385	0.000492936	0.00148346	0.00227766	0.000620311	0.000939123	0.0039586	0.0003739	0.00337236	0.00168229	0.000665364	0.000325284	0.000526816	5.63616e-05	0.000223106	0.000500761	0.000423496	0.00145541	0.0420755	0.00169616	0.000733136	0.00714241	2.48018e-05	0.00265777	0.00814947	0.000391475	0.00140907	0.011758	0.00900201	0.00501893	0.00988162	0.0175652	4.03013e-05	2.56493e-05	6.36107e-05	0.00298129	0.0150816	0.000128444	0.0567665	0.000315315	0.000132918	0.0323738	0.000611454	0.000860148
ACN-01	ACN	N013	0.00577005	0.00137321	0.0225591	0.00456391	0.000560819	0.00400121	0.00217593	0.000786103	0.0035539	0.00716266	0.000410237	0.00201207	0.00349516	0.000475591	0.000283801	0.000525544	0.000202136	0.00118451	0.000797726	0.00109015	0.000392991	0.09485	0.000762082	0.000744371	0.136956	0.000555592	0.000856179	0.00249432	0.000472054	0.0879882	0.00212833	0.000389986	0.00168125	0.00935075	0.0227742	6.60165e-05	7.72673e-05	0.000625295	0.00367862	0.0239928	0.000353268	0.0344884	0.000270611	0.000183109	0.0371038	0.000492684	0.00310178
ACN-02	ACN	N015	0.0188707	0.00301434	0.0668097	0.0180729	0.000456323	0.00435279	0.00233268	0.000810525	0.00141119	0.00850867	0.000324418	0.00294366	0.00122856	0.000797562	0.000358157	0.000365191	0.000321941	0.000749811	0.000615352	0.000933931	0.000458548	0.0541422	0.000942362	0.000734287	0.108315	0.000654738	0.00106354	0.00433192	0.000548275	0.0804651	0.00234238	0.000604591	0.00310225	0.00679312	0.021287	2.40681e-05	4.57242e-05	0.000635295	0.00292227	0.0115559	0.000314019	0.0322571	0.000417927	0.00014896	0.0422024	0.000874998	0.00193352
ACN-03	ACN	N024	0.00454884	0.000400363	0.00909347	0.00281014	0.000451075	0.00305666	0.00310579	0.00111465	0.0014334	0.00398962	0.000285758	0.00313708	0.00272378	0.000711939	0.000172824	0.000568581	0.000366115	0.00106281	0.000468128	0.000714032	0.000438456	0.0928739	0.000746455	0.000764064	0.0909218	0.000644649	0.00119564	0.002247	0.000357926	0.11844	0.00175213	0.000394011	0.00205481	0.0048985	0.0271611	4.87593e-05	4.4121e-05	0.000244195	0.00382263	0.01446	0.000284223	0.0279677	0.000320816	0.000102365	0.0503681	0.000517808	0.00336401
ACN-04	ACN	N027	0.00996601	0.0020161	0.0817657	0.0258572	0.000445717	0.00250544	0.0023898	0.000667257	0.00246806	0.00628483	0.000967567	0.00428103	0.0019774	0.000641229	0.000509922	0.000439053	0.000310661	0.00125887	0.000713033	0.000828213	0.000454897	0.0778677	0.00118265	0.000734329	0.0174068	0.000879726	0.00100813	0.00391519	0.000554648	0.0608234	0.00214907	0.000637815	0.00262511	0.00752816	0.0220478	5.39268e-05	1.0633e-05	0.000608297	0.00246887	0.00911328	0.00027467	0.0313098	0.000767018	0.000159738	0.0408873	0.000977315	0.00139137
ACN-05	ACN	N028	0.0113131	0.00327727	0.0547232	0.014408	0.000372088	0.00215146	0.0014708	0.000702037	0.00100513	0.00363618	0.000246794	0.00230711	0.00241534	0.000285693	0.000351298	0.000399843	9.43217e-05	0.00072504	0.00041917	0.000418352	0.000304643	0.0627909	0.000546561	0.000483808	0.259264	0.000851728	0.00386141	0.00246821	0.000303159	0.0326304	0.00235662	0.000602222	0.00177575	0.0073535	0.0233324	9.54281e-05	2.43543e-05	0.000275191	0.00228643	0.00989354	0.00016262	0.0265682	0.00020594	0.000178183	0.0345942	0.0004839	0.00264792
ACN-06	ACN	N032	0.00529012	0.00188568	0.040707	0.00568549	0.000539325	0.00287771	0.00349897	0.00102805	0.00328162	0.00128867	0.000303273	0.0050022	0.00598621	0.00035099	0.000465694	0.000377733	0.00018691	0.000666236	0.000980396	0.00121185	0.000423935	0.0506342	0.00102669	0.00097225	0.132444	0.000705245	0.00108725	0.00352803	0.000250368	0.0695654	0.00251057	0.000750605	0.00253111	0.00351344	0.0134963	3.39971e-05	4.76239e-05	0.000230847	0.00281625	0.00416222	0.000629551	0.0238123	0.000257556	6.22821e-05	0.0359295	0.00071654	0.00206726
ACN-07	ACN	N039	0.0102194	0.00166047	0.0276102	0.0079337	0.000435862	0.00227645	0.00238911	0.000444814	0.00192461	0.00411013	0.000386495	0.00491835	0.00268669	0.000618672	0.000926067	0.000428244	0.000146973	0.000687577	0.00131725	0.0013952	0.00048726	0.0748772	0.00106272	0.000779973	0.0707823	0.000627988	0.00189223	0.00420755	0.000437648	0.0544995	0.00430878	0.000913893	0.00327473	0.00836087	0.0169359	8.02967e-05	2.96627e-05	0.000996908	0.00316313	0.00973359	0.000207548	0.0470886	0.00056611	0.000154539	0.0510734	0.00116012	0.00148021
ACN-08	ACN	N042	0.00335365	0.000965154	0.0240119	0.00276658	0.000505599	0.00256969	0.00236374	0.00112051	0.00104964	0.00498922	0.000264807	0.0084375	0.00550859	0.00107178	0.000234015	0.0004545	0.0010284	0.000978573	0.00137931	0.00223683	0.000330815	0.0666124	0.000842837	0.000572015	0.118075	0.000884576	0.00192408	0.0027868	0.000376279	0.0737722	0.00342381	0.00105634	0.00208101	0.00458225	0.0375776	4.19886e-05	1.43651e-05	0.000943109	0.00268524	0.0104277	0.00029919	0.0425751	0.000151974	0.000125384	0.0256569	0.000609157	0.00199226
ACN-09	ACN	N046	0.0093663	0.000220762	0.00287524	0.00109436	0.000491068	0.00261375	0.00237963	0.000553937	0.00189134	0.00486474	0.000523258	0.00304947	0.0023273	0.000422354	0.00183232	0.000293743	0.000237309	0.000847629	0.000741329	0.000869828	0.00039167	0.0524818	0.000968005	0.000855311	0.0722312	0.000827944	0.00427267	0.00430247	0.000622072	0.0946542	0.00346065	0.00116384	0.00295837	0.0072996	0.0250165	7.35896e-05	1.91189e-05	0.000576438	0.00263076	0.00733917	0.000284474	0.0352283	0.00171328	0.000147298	0.0995017	0.00129636	0.00144575
ACN-10	ACN	N048	0.00505601	0.000670143	0.0163501	0.00403147	0.000419469	0.00214349	0.003346	0.000632119	0.000641331	0.00314731	0.000292369	0.00213577	0.00356129	0.000497257	0.0009561	0.000457575	0.000224087	0.000566082	0.000979154	0.00103245	0.000480166	0.0695409	0.000733889	0.000551968	0.176677	0.000629076	0.00237207	0.00306853	0.000249061	0.057358	0.0029371	0.00107989	0.00194858	0.00699912	0.0228914	5.08114e-05	3.69875e-05	0.00041074	0.00266912	0.00916735	0.000164097	0.0366555	0.000226058	0.000138813	0.0323559	0.000883866	0.00237567
ACN-11	ACN	N049	0.00578009	0.000405558	0.00631349	0.0014954	0.000410537	0.00149334	0.00186582	0.000610753	0.00162246	0.00579845	0.000243619	0.00214363	0.0044524	0.000449553	0.000491415	0.000477884	0.000234994	0.000478765	0.00191032	0.00173175	0.000401904	0.0651745	0.00049423	0.000566284	0.230333	0.000930442	0.000608067	0.00294716	0.000276993	0.0730251	0.00223103	0.000438988	0.00154165	0.00750236	0.0272468	4.7497e-05	2.80481e-05	0.000329427	0.00275611	0.0167647	0.000158343	0.0308362	0.000177669	6.40689e-05	0.0248678	0.000623806	0.00360283
ACN-12	ACN	N056	0.00238266	0.000345111	0.00482809	0.000824751	0.000542302	0.00180466	0.00336886	0.000765887	0.0109209	0.00485146	0.000529775	0.0036502	0.00224891	0.000590778	0.000665349	0.000776618	0.000259658	0.000303486	0.00117486	0.00132498	0.00134907	0.0586751	0.00159205	0.000789588	0.0104248	0.000222796	0.00184926	0.0062412	0.000327943	0.00203941	0.00928991	0.00749316	0.00481005	0.00920157	0.025249	9.3223e-05	4.30966e-05	6.42576e-05	0.00365942	0.0158451	0.000181687	0.0512802	0.000256749	3.8979e-05	0.0290429	0.000519848	0.00111702
ACN-13	ACN	N058	0.00611168	0.00176086	0.0388956	0.00547399	0.000432774	0.00150968	0.00315147	0.000563846	0.00111728	0.00267871	0.000462169	0.00686495	0.00565998	0.000309506	0.000407098	0.000665275	0.000286609	0.000733063	0.00186944	0.00377682	0.000890644	0.0723194	0.00157529	0.000739808	0.022296	0.000798806	0.000644364	0.00576981	0.000258296	0.00747341	0.00835868	0.00568215	0.00486129	0.00544831	0.0220853	4.48833e-05	3.63449e-05	5.84907e-05	0.00377369	0.0152826	0.00050791	0.0578079	0.000151539	8.36489e-05	0.0168465	0.000505994	0.00134322
ACN-14	ACN	N059	0.00394548	0.000441755	0.00552968	0.000842841	0.000512296	0.00312147	0.0040494	0.000520275	0.00099393	0.00354007	0.000350549	0.00342393	0.00277024	0.000830902	0.000531051	0.000677709	0.000248181	0.000763001	0.000800743	0.00133166	0.000852941	0.0730174	0.00155171	0.000763208	0.0407561	0.000967854	0.00180382	0.00579193	0.000269271	0.0312613	0.00758758	0.00515467	0.00375374	0.00554263	0.0297037	2.82436e-05	3.73174e-05	5.37159e-05	0.00312443	0.0140874	0.000390982	0.0462886	0.000317471	5.06492e-05	0.0388531	0.000674528	0.00291906
ACN-15	ACN	N061	0.00997608	0.000133573	0.000474578	0.000264089	0.000485962	0.00155093	0.00301743	0.000724969	0.00332891	0.00364857	0.000322557	0.0032846	0.00211292	0.000398068	0.00037936	0.000773942	0.000143855	0.000261738	0.001034	0.00117082	0.00105981	0.0544592	0.00160699	0.000609936	0.0130924	0.000141102	0.000682376	0.00618613	0.000237894	0.00127287	0.00964491	0.00678124	0.00526768	0.00910892	0.0265687	4.72021e-05	3.27126e-05	7.26061e-05	0.00295605	0.0134548	0.000232339	0.0534077	0.000304055	6.61818e-05	0.024855	0.000409169	0.000891381
ACN-16	ACN	N063	0.00335705	0.000303609	0.00382062	0.000971245	0.000477178	0.00167771	0.0075646	0.000604286	0.00113641	0.00266064	0.000304136	0.00412748	0.0015189	0.000316307	0.000540333	0.000620385	0.00021562	0.000260102	0.000406804	0.000692279	0.000912223	0.043045	0.000529456	0.00100238	0.0148428	4.85614e-05	0.000643257	0.00476567	0.000225594	0.0039185	0.00736126	0.0125618	0.00380949	0.00698524	0.0285599	6.57329e-05	4.2537e-05	6.92292e-05	0.00354515	0.0167663	0.000353086	0.0513021	9.58045e-05	0.000101881	0.0643036	0.000650056	0.00118707
ACN-17	ACN	N066	0.0160386	0.000337869	0.0037149	0.000947438	0.000601548	0.00443712	0.00326807	0.000676416	0.00275236	0.00545077	0.000240877	0.00476689	0.00580601	0.000951381	0.000662733	0.000417027	0.000159573	0.000748921	0.00159415	0.00306519	0.000865675	0.0731537	0.000879493	0.000624415	0.0143035	0.00216561	0.00199692	0.00636089	0.000580777	0.00398767	0.00685005	0.00272847	0.00368942	0.00772922	0.027152	1.71198e-05	3.07537e-05	7.15824e-05	0.00344714	0.0111212	0.00021303	0.0627251	0.000222525	9.29166e-05	0.0339567	0.000740108	0.000917277
ACN-18	ACN	N068	0.0121766	0.000449726	0.00311485	0.000953324	0.000477009	0.0037779	0.00208905	0.00052521	0.0024939	0.0036579	0.00031756	0.00353531	0.00600937	0.000504956	0.000529353	0.000700898	0.000222132	0.000641872	0.00189323	0.00229484	0.0007718	0.0957234	0.00109179	0.000801859	0.0180112	0.00106492	0.00205723	0.00485423	0.000519904	0.00177119	0.00514247	0.00338768	0.00431247	0.00900223	0.0269069	4.25703e-05	4.44068e-05	9.78873e-05	0.00396032	0.0129397	0.000222132	0.0753763	0.000217522	0.000132218	0.0361097	0.000862153	0.000886508
ACN-19	ACN	N069	0.00175126	2.98536e-05	0.000167568	5.14439e-05	0.000673246	0.00127839	0.00332108	0.00083415	0.00559648	0.00150938	0.000375075	0.00360144	0.00175997	0.000196776	0.000566639	0.000731691	0.000596347	0.000150991	0.000743697	0.000973654	0.00125242	0.0532282	0.00136122	0.00073699	0.00958147	4.21541e-05	0.000709199	0.0074829	0.000233798	0.000801809	0.0124521	0.00749091	0.00564976	0.00566959	0.0287528	0.000106163	2.59274e-05	5.75572e-05	0.00374866	0.0158817	0.000136146	0.0516245	0.000212048	8.5477e-05	0.0263469	0.000345273	0.000710579
ACN-20	ACN	N070	0.00821816	0.000405659	0.00606817	0.00100606	0.0006557	0.00193423	0.00321189	0.000981766	0.00122882	0.00266374	0.000347461	0.0128813	0.00471456	0.000381798	0.00134212	0.000579407	0.000222464	0.000296469	0.0022563	0.00577245	0.00115401	0.04736	0.00166869	0.000792554	0.013801	0.000337167	0.00182059	0.00601382	0.000368834	0.00268702	0.00869921	0.00402365	0.00443606	0.00684081	0.0233102	3.14562e-05	3.43496e-05	6.05612e-05	0.00300415	0.00954938	0.000376206	0.0604232	0.000198443	0.000108135	0.0232322	0.00102835	0.000891519
ACN-21	ACN	N073	0.0141131	0.000670109	0.00738923	0.00181832	0.000524937	0.00301478	0.00244995	0.000525038	0.00110726	0.00425932	0.00235311	0.00528791	0.00905028	0.000671232	0.000513922	0.000528219	0.000186572	0.000895916	0.0019658	0.00468334	0.00116844	0.0832034	0.00174476	0.00267306	0.0195915	0.000331042	0.00635135	0.00510613	0.000423317	0.00102866	0.00901935	0.00425946	0.00324114	0.00567939	0.0207686	2.86734e-05	2.81931e-05	5.47448e-05	0.00245244	0.00877759	0.000249275	0.0532687	0.000200505	0.000119398	0.0305478	0.00106623	0.000772945
ACN-22	ACN	N074	0.00800028	0.00454953	0.0976186	0.0204926	0.000625842	0.00391168	0.00416916	0.00488694	0.000709551	0.00481641	0.000431279	0.00878367	0.00815264	0.000997043	0.000528104	0.000886177	0.000206262	0.00100116	0.00137525	0.00168725	0.000918646	0.0591435	0.000976199	0.00197728	0.02163	1.7838e-05	0.00623137	0.00497521	0.00015924	0.011131	0.00590171	0.00944732	0.00387161	0.00649349	0.0296977	4.64746e-05	2.79886e-05	4.89476e-05	0.00140982	0.00961838	0.000150051	0.0692863	0.000113301	4.28664e-05	0.00974406	0.000506485	0.000986393
ACN-23	ACN	N076	0.00432905	0.000158138	0.00255654	0.000945459	0.000453302	0.00152743	0.0039557	0.00134671	0.00114867	0.00453939	0.000622583	0.00547998	0.00206545	0.000538267	0.000447171	0.000616748	0.000138062	0.00143803	0.000804474	0.000868042	0.000713268	0.064012	0.000878681	0.00179869	0.0719281	0.000505015	0.000838608	0.00404171	0.000516551	0.0612174	0.00303603	0.00138256	0.00299776	0.0115183	0.0339322	3.21224e-05	3.73161e-05	0.000137134	0.00406935	0.0135758	0.000254257	0.0616505	0.000243803	0.000361369	0.0456947	0.000375557	0.00339707
ACN-24	ACN	N079	0.0047978	0.000404264	0.00459688	0.000995759	0.000884855	0.0027087	0.00661431	0.00605054	0.000719427	0.00288398	0.000239959	0.0332624	0.00677878	0.000889595	0.00028719	0.000493634	0.000254476	0.00497559	0.0015139	0.00145456	0.000918576	0.0354015	0.00186875	0.00233759	0.044426	0.000776261	0.00486697	0.00832784	0.00029652	0.0333867	0.00418939	0.00269366	0.00318205	0.0060392	0.0123514	3.64503e-05	3.34252e-05	0.000102333	0.00318581	0.0085957	0.000318876	0.0551886	0.000304767	6.92443e-05	0.0292056	0.000575766	0.0025783
ACN-25	ACN	N081	0.00781915	0.0078233	0.097571	0.0245197	0.000482337	0.00115979	0.00612574	0.00038775	0.00115731	0.00284981	0.000163753	0.0198651	0.0168418	0.000451486	0.000160681	0.000497882	0.000180628	0.00206598	0.00259796	0.00340187	0.000749579	0.0599445	0.00150488	0.000736974	0.0306128	0.000400739	0.00153036	0.00564948	0.000149943	0.0158294	0.00417553	0.00476226	0.0030813	0.00488162	0.0162274	2.41822e-05	7.25767e-05	5.4275e-05	0.00284898	0.0128935	0.000331161	0.0251425	4.14093e-05	5.9661e-05	0.00894873	0.00015076	0.000729094
ACN-26	ACN	N082	0.00679567	0.000907252	0.0158166	0.00459997	0.000429943	0.00158091	0.00324317	0.000536889	0.00128847	0.00433741	0.000141659	0.00541417	0.00281891	0.000523626	0.000364305	0.000639186	0.000201626	0.000569733	0.000637083	0.000784877	0.00078635	0.0446523	0.00150333	0.000698156	0.0765035	0.000748488	0.000715311	0.00411252	0.00037984	0.0258928	0.00403372	0.00220344	0.00308905	0.00940813	0.0224977	5.03803e-05	2.02474e-05	0.000125394	0.00381139	0.0142357	0.00012808	0.0683262	0.0002161	0.000148105	0.0480971	0.000726252	0.00331928
ACN-27	ACN	N085	0.011231	0.000472722	0.0055223	0.00148512	0.000396926	0.00119163	0.00236446	0.00066381	0.000553359	0.00458178	0.000244786	0.00573552	0.00323098	0.000310386	0.000367945	0.000646208	0.000356953	0.000341627	0.00261626	0.0045574	0.000902253	0.0712648	0.00171096	0.00101847	0.0423738	0.000581057	0.00104958	0.00492292	0.000303968	0.0203487	0.00645456	0.00274637	0.00282444	0.0076166	0.0711024	5.23131e-05	2.79166e-05	0.000115331	0.00387287	0.0172188	0.000186229	0.063946	0.000194119	0.000176536	0.0282675	0.000381688	0.00279373
ACN-28	ACN	N087	0.00412699	0.000196281	0.00304228	0.000822238	0.000483195	0.00170877	0.0037899	0.000673704	0.00047072	0.00255928	0.000251318	0.00717898	0.00327004	0.0003462	0.000655127	0.000448296	0.000167272	0.000308167	0.00115467	0.0011597	0.000769518	0.0593324	0.00135377	0.000590952	0.0198623	0.000497971	0.00177413	0.00508994	0.000331581	0.0064209	0.00696096	0.00447186	0.00386405	0.00748357	0.0200418	1.54917e-05	1.05039e-05	6.93808e-05	0.00223112	0.00799555	0.000213705	0.069829	0.000331967	0.000116926	0.0465522	0.000810306	0.000971666
ACN-29	ACN	N092	0.00633764	0.000344917	0.00644757	0.0024928	0.000554892	0.00174223	0.0035437	0.000577181	0.00232135	0.00468436	0.000236071	0.00553504	0.00164664	0.000585257	0.000681332	0.000421584	0.000296136	0.000467197	0.00078013	0.000905546	0.000835151	0.0609117	0.00136935	0.000734814	0.0197038	0.000494404	0.00152456	0.00399488	0.000525738	0.00290291	0.00573543	0.00369907	0.00295309	0.00969376	0.0333939	6.36511e-05	3.09842e-05	8.32189e-05	0.00308324	0.00958162	0.000179019	0.071516	0.000272726	0.000161373	0.0391379	0.000640715	0.00126744
ACN-30	ACN	N093	0.00203574	0.000149599	0.00656439	0.00133176	0.000500543	0.00268165	0.00390894	0.000912264	0.00058964	0.00576247	0.000289988	0.0136833	0.00148597	0.00036662	0.000664607	0.000494181	0.000326399	0.000405055	0.000417765	0.000962352	0.00080343	0.0586088	0.00136426	0.000663318	0.0383299	0.00152835	0.00316124	0.00438974	0.000368367	0.014391	0.00537038	0.00205165	0.00358875	0.00730195	0.0210596	2.9249e-05	1.76465e-05	6.62204e-05	0.00318482	0.00618678	0.000279726	0.0516732	0.000346776	0.000196573	0.0399314	0.000600465	0.00264767
ACN-31	ACN	N095	0.0038045	9.32758e-05	0.000890661	0.000220448	0.000445254	0.00245566	0.00316032	0.0012131	0.00290322	0.00716327	0.000195882	0.00485261	0.00207495	0.000890894	0.000567861	0.000676744	0.000188077	0.000461651	0.000658632	0.000684853	0.000763528	0.0663887	0.00145522	0.000853135	0.0428306	0.00108083	0.00107653	0.00462059	0.000471954	0.0189922	0.00730798	0.00332198	0.00404004	0.00792187	0.0281081	3.78345e-05	4.56897e-05	0.000116169	0.00268668	0.0102228	0.000164477	0.0561823	0.000174827	5.49117e-05	0.0362361	0.000882811	0.00216056
ACN-32	ACN	N096	0.00408396	0.000118434	0.00252469	0.00133072	0.000546241	0.0037954	0.00428687	0.00104898	0.0044866	0.00292189	0.000372078	0.00567423	0.000800195	0.000898417	0.00104726	0.000487247	0.000270963	0.000492086	0.000352621	0.000375119	0.000877651	0.0313924	0.00141747	0.000827247	0.0261542	0.0013157	0.00389807	0.00756345	0.00061051	0.00223696	0.00853279	0.00335069	0.00477551	0.00897219	0.0140733	4.06106e-05	5.77395e-05	9.12892e-05	0.00298326	0.00671578	0.000262355	0.046747	0.00033558	0.000227777	0.0595779	0.00133019	0.000807646
ACN-33	ACN	N101	0.00204744	0.000543871	0.00576836	0.000921303	0.000511021	0.00144012	0.00292575	0.000827457	0.000686324	0.00414586	0.000433645	0.00611316	0.00282873	0.000451818	0.000517646	0.000757134	0.000283076	0.000395697	0.00126681	0.00200623	0.000877621	0.0570129	0.00171625	0.000684638	0.0142983	0.000608346	0.000648937	0.00719893	0.00029084	0.00493037	0.0108801	0.00607862	0.00430749	0.00519596	0.026302	3.94554e-05	2.51577e-05	7.4384e-05	0.00384137	0.0206517	0.000246084	0.0754318	0.000380209	0.000224675	0.0428609	0.000561142	0.00112679
ACN-34	ACN	N102	0.00509967	0.000570841	0.017229	0.00392413	0.000586071	0.00350114	0.00268798	0.000987932	0.00122997	0.00461314	0.000361156	0.00659522	0.00192724	0.000489011	0.00190167	0.000351433	0.000251689	0.000228771	0.000766915	0.000763318	0.00101804	0.0473427	0.00134308	0.000497104	0.0122361	0.000404894	0.00339123	0.00640264	0.000363015	0.00108264	0.00794656	0.00290512	0.00469689	0.007203	0.0146902	7.96769e-05	2.81639e-05	7.3364e-05	0.0016245	0.00769421	0.000130297	0.0519747	0.000300445	0.000377273	0.0307361	0.00142028	0.000491549
ACN-35	ACN	N106	0.00210059	0.000131999	0.00153404	0.00044192	0.00056775	0.00177382	0.00172169	0.000628266	0.0028692	0.00570398	0.000361999	0.00273868	0.00231951	0.000800163	0.000238421	0.000728048	0.000287308	0.0002087	0.00102256	0.00156331	0.00130666	0.0721368	0.00131401	0.000554895	0.014364	3.87369e-05	0.00109587	0.00506121	0.000261563	0.00146877	0.00934455	0.00776556	0.00423018	0.00799226	0.0178889	7.61771e-05	2.3778e-05	5.65506e-05	0.00263927	0.0153038	0.000173326	0.0698525	0.000181177	0.000196674	0.0232721	0.000590501	0.000852324
ACN-36	ACN	N108	0.00748236	0.000509707	0.006684	0.00209949	0.000467195	0.00157572	0.00283149	0.000498334	0.00209387	0.00363918	0.000380881	0.00583397	0.0069251	0.000709725	0.000209289	0.000605612	0.000308987	0.000194107	0.00382949	0.00640276	0.00120823	0.0634253	0.00201074	0.000674907	0.00564269	6.25268e-05	0.00136977	0.00724871	0.000294895	0.00106505	0.0109843	0.00814065	0.006213	0.00634917	0.0269623	7.11276e-05	3.87314e-05	7.91745e-05	0.0030633	0.0113992	0.000520254	0.0532711	6.63634e-05	0.000394928	0.00802879	0.000966199	0.000699996
ACN-37	ACN	N109	0.0166129	0.00497499	0.0832452	0.0194404	0.000552873	0.00140121	0.00242837	0.000663203	0.000781324	0.00449676	0.000267792	0.0129877	0.00398504	0.000416104	0.000431443	0.000555979	0.000268214	0.000214531	0.00169801	0.00129041	0.00104551	0.0520278	0.00166264	0.000460492	0.00825739	4.19212e-05	0.00507289	0.00604256	0.000300274	0.00100604	0.00819406	0.00615166	0.00553632	0.00787637	0.0171938	7.12072e-05	2.3051e-05	6.26622e-05	0.00198239	0.00702029	0.000163939	0.0545605	0.000174968	0.000186974	0.0117803	0.000879456	0.000524926
ACN-38	ACN	N110	0.008462	0.00226349	0.0497782	0.0119825	0.000447583	0.00103823	0.00228093	0.00118553	0.000265513	0.00294361	0.000218896	0.00434916	0.00216575	0.000301416	0.000200682	0.000872067	0.000211625	0.000152577	0.000755	0.000617698	0.00123652	0.058809	0.00140651	0.000327558	0.00565926	3.32727e-05	0.00318594	0.00620169	0.000203736	0.00104612	0.010271	0.00708685	0.00552684	0.00684762	0.0265619	0.000128194	2.54729e-05	6.23443e-05	0.00297393	0.0132849	0.00029333	0.0599891	0.000343496	0.000132533	0.0279443	0.000985353	0.000666562
ACN-39	ACN	N111	0.00466325	0.00123302	0.0383346	0.00750495	0.000517835	0.0020371	0.00152126	0.00125214	0.000818709	0.00531394	0.000324524	0.00684264	0.00751763	0.000587877	0.000384248	0.000449006	0.000197399	0.000367248	0.00148653	0.00562548	0.000973888	0.0550953	0.00101728	0.000725903	0.0107404	0.000399879	0.00258393	0.0054228	0.00026158	0.00174949	0.00808118	0.00879652	0.00474524	0.00961343	0.0202366	1.26138e-05	2.34143e-05	5.01812e-05	0.00281125	0.0116651	0.00039755	0.0538307	6.81437e-05	0.000102426	0.0116007	0.000973391	0.000909025
ACN-40	ACN	N115	0.0136353	0.000225649	0.00044321	0.00019582	0.000423466	0.00108627	0.00403024	0.000928364	0.0016699	0.00327181	0.000331623	0.0044159	0.00232652	0.000395332	0.000410806	0.000524256	0.000188005	0.000198398	0.000608842	0.000758373	0.00105575	0.0723922	0.00129425	0.000581392	0.007465	0.000476518	0.00318168	0.00473093	0.000249037	0.0017902	0.0068884	0.00771177	0.00463866	0.0094355	0.026494	7.1847e-05	4.2353e-05	7.2352e-05	0.00326807	0.0112706	0.000122214	0.0508565	0.00082784	0.00028726	0.0800845	0.000738601	0.00107901
ACN-41	ACN	N116	0.0019576	0.000250642	0.00462745	0.00208247	0.000422505	0.0018981	0.00320685	0.000458649	0.00133434	0.00301753	0.000223778	0.00201537	0.00204796	0.000401748	0.000647649	0.000466255	0.000163292	0.000169244	0.000437909	0.000647783	0.000936641	0.0913756	0.00121048	0.000528168	0.00692322	0.000274463	0.00101565	0.00521106	0.00036571	0.00194454	0.00607331	0.00506629	0.00452682	0.00664261	0.0277255	3.11804e-05	4.01761e-05	8.20525e-05	0.00298227	0.0122395	0.000146842	0.0717566	0.00105887	0.000140235	0.0860711	0.000933509	0.000995919
ACN-42	ACN	N117	0.00776185	0.00195818	0.0405115	0.00847454	0.000474823	0.0017724	0.00273661	0.000789168	0.000674651	0.00355077	0.000261018	0.00794435	0.00720399	0.000293917	0.000274951	0.000524468	0.000184044	0.000300804	0.00133692	0.00106188	0.0013877	0.0560996	0.00119203	0.00070228	0.00943648	8.03622e-05	0.00208675	0.00575314	0.000205422	0.00198558	0.00874911	0.0100854	0.00474386	0.00720583	0.0279846	3.31153e-05	1.74043e-05	5.06826e-05	0.00278317	0.0110206	0.000686773	0.0596949	0.000108065	0.000102172	0.0120629	0.000615949	0.00105673
ACN-43	ACN	N118	0.000997656	0.00105379	0.0216482	0.00937853	0.000976834	0.00213005	0.0149229	0.00196044	0.00165768	0.00109572	0.000442798	0.031318	0.0044215	0.00045853	0.000217484	0.000865062	0.000303561	0.000904196	0.00038714	0.00026067	0.00159037	0.0133887	0.00138176	0.000918846	0.00860841	0.00049557	0.00218924	0.0100815	0.000178753	0.0281625	0.00426572	0.0150504	0.00641667	0.00389084	0.00818562	2.18332e-05	5.18856e-05	4.56554e-05	0.00338979	0.00469669	0.00025439	0.0320845	0.000186815	8.3219e-05	0.0158132	0.000436748	0.00123654
ACN-44	ACN	N120	0.00174457	0.000446597	0.00574439	0.0016682	0.000543619	0.0032067	0.00588652	0.00137776	0.00136734	0.0011902	0.000722488	0.00943172	0.00315436	0.000216693	0.000339466	0.000743861	0.000288777	0.000708617	0.000461561	0.000643217	0.00077699	0.0232362	0.00173083	0.000606731	0.0258199	0.00130996	0.00135965	0.00521172	0.000279226	0.00874484	0.00487612	0.00276804	0.00401753	0.00935974	0.0193693	8.62443e-05	4.41982e-05	8.24079e-05	0.00476709	0.00535259	0.000646627	0.0438396	0.000210908	0.000185325	0.0302424	0.0012091	0.00181893
ACN-45	ACN	N122	0.00626731	0.000562926	0.00690155	0.00738062	0.000540736	0.00151816	0.00317477	0.00137956	0.000873607	0.00284884	0.000262845	0.0057812	0.00188623	0.000898955	0.00017346	0.00064738	0.00032936	0.000431423	0.000262616	0.000318111	0.00122103	0.0271948	0.00205649	0.000497668	0.0234704	0.00120867	0.000495114	0.00510192	0.000337795	0.0148019	0.00630056	0.00384934	0.00426656	0.00823268	0.0172011	5.40422e-05	1.29178e-05	7.45702e-05	0.00317961	0.0089651	0.00104188	0.057994	0.000292067	0.000250692	0.0307863	0.00100358	0.00256996
ACN-46	ACN	N124	0.0154082	0.000408052	0.0035517	0.00105826	0.000545822	0.00343811	0.00237119	0.000672716	0.00183989	0.0043201	0.00027628	0.00439034	0.00217319	0.000573823	0.00114214	0.000319577	0.000101068	0.000275732	0.00121227	0.0018958	0.00115977	0.0658551	0.00116076	0.00084916	0.0220569	0.000591919	0.0021918	0.0054395	0.0004481	0.00237337	0.00491468	0.00240091	0.0035692	0.0082068	0.0227163	4.95853e-05	3.5343e-05	7.18801e-05	0.00255691	0.0107716	0.000202018	0.0624372	0.000374995	0.00016363	0.0389937	0.00090993	0.000864255
ACN-47	ACN	N126	0.00449891	0.000451989	0.00929435	0.0024434	0.000517827	0.00184296	0.00278462	0.00070974	0.000474115	0.00398101	0.000191889	0.00580451	0.00612301	0.000540072	0.000698395	0.000525552	0.000370082	0.000271976	0.00101483	0.000867111	0.000898407	0.0755455	0.0012193	0.000884448	0.0406353	0.000427397	0.00246081	0.00533199	0.000332764	0.00742505	0.00612467	0.00438513	0.00437432	0.00943973	0.0353582	2.42007e-05	3.40621e-05	6.87798e-05	0.00279331	0.011775	0.000220882	0.06309	0.000176638	0.000133902	0.0276884	0.000579439	0.00142468
ACN-48	ACN	N128	0.00201662	0.000235379	0.0046845	0.00110849	0.000529052	0.00159044	0.00175422	0.000575941	0.000676461	0.00455855	0.000387623	0.00477546	0.00189581	0.000728591	0.000741512	0.000675861	0.000288058	0.000382165	0.000581411	0.000852391	0.001034	0.0460708	0.00180097	0.00102152	0.0320501	0.00130241	0.00113125	0.00666509	0.000413401	0.00770954	0.00837476	0.00394541	0.00601319	0.0112779	0.0202492	6.74769e-05	3.67145e-05	9.21034e-05	0.00524953	0.0197427	0.000612046	0.060099	0.000225109	0.000182617	0.0350258	0.00111486	0.00190554
ACN-49	ACN	N133	0.00614418	0.000922207	0.0158404	0.00584247	0.000563002	0.00210469	0.0022629	0.000431576	0.00140918	0.0038772	0.000695884	0.0102789	0.00282486	0.000682925	0.000445532	0.000982665	0.000126774	0.000302082	0.000935062	0.000998329	0.00114421	0.0591034	0.00183908	0.000733593	0.0111764	0.000242687	0.00216002	0.0057914	0.000524491	0.0013687	0.00657793	0.00545004	0.00626082	0.00733016	0.0364989	0.000119981	5.26469e-05	0.000132426	0.00555462	0.0165768	0.000298192	0.0599804	0.000138204	0.000196021	0.0189039	0.00064271	0.000898541
ACN-50	ACN	N135	0.00137352	0.00102148	0.0172813	0.00284791	0.000561915	0.00145431	0.00159809	0.000418589	0.000788301	0.00947667	0.000416934	0.0100448	0.0121997	0.000498787	7.61042e-05	0.000411103	0.000178363	0.00117244	0.00191922	0.000798054	0.00137874	0.0625446	0.000629729	0.0013573	0.0272305	7.56648e-05	0.0010192	0.00923066	6.27144e-05	0.00740085	0.00400835	0.0114017	0.00417867	0.00866595	0.019983	1.03114e-05	2.10155e-05	3.70179e-05	0.00228073	0.0192866	0.000287267	0.0331451	0.000130391	3.96921e-05	0.0102859	0.000245311	0.000616161
ACN-51	ACN	N138	0.0121324	0.000172928	0.000347636	0.00015784	0.000467095	0.00151498	0.00263542	0.00161508	0.00240801	0.00307338	0.000382414	0.00679097	0.00527231	0.000437003	0.000798695	0.000582684	0.000185992	0.0002781	0.00184039	0.00461107	0.00120691	0.0515465	0.00149907	0.000560517	0.00704957	0.000131311	0.00397465	0.00745962	0.000306541	0.00101856	0.00995966	0.00415134	0.00439502	0.00614999	0.0248924	6.55672e-05	2.52203e-05	6.99348e-05	0.00253338	0.0132046	0.00010462	0.0599924	0.00027977	0.000174976	0.0266893	0.000822093	0.000693356
ACN-52	ACN	N140	0.0028966	5.42952e-05	0.000122825	6.87361e-05	0.000556898	0.00228977	0.0024187	0.000495289	0.00198908	0.00224734	0.000382135	0.00278342	0.00120036	0.00034772	0.000667109	0.00068274	0.000182075	0.000256577	0.000405243	0.000454268	0.00171499	0.0340097	0.00170306	0.000763904	0.0108331	5.27895e-05	0.0196367	0.00794837	0.000358492	0.00149406	0.0111398	0.00737228	0.00665473	0.00726632	0.0341515	0.000122714	2.10523e-05	8.82686e-05	0.00274196	0.00783556	0.000197901	0.0532047	0.000262225	0.00017586	0.0231035	0.00140501	0.000719042
ACN-53	ACN	N143	0.00373808	0.000121695	0.00356993	0.00160852	0.000482041	0.0028155	0.00362378	0.00105562	0.000791215	0.00434698	0.000228907	0.00437809	0.00254796	0.000602757	0.000470961	0.000605097	0.00032226	0.000229399	0.000801909	0.00138875	0.00110885	0.0694352	0.00117185	0.000501371	0.00911479	0.000405085	0.00182667	0.00579577	0.00035497	0.00117527	0.00963036	0.0058521	0.00483548	0.00909687	0.0215119	4.39714e-05	2.6571e-05	7.10424e-05	0.00379872	0.011988	0.000185146	0.0539256	0.00020279	0.000168879	0.0304928	0.000536238	0.000896052
ACN-54	ACN	N146	0.0119103	0.00120843	0.0155953	0.00338782	0.0005089	0.00391641	0.00212909	0.000659526	0.00171017	0.00405897	0.000257108	0.00240907	0.00402724	0.000442883	2.3323e-05	0.000609339	8.85987e-05	0.0010663	0.00246556	0.00283069	0.000963017	0.0845106	0.00123759	0.000629721	0.0133857	0.000745728	0.00122389	0.0047955	0.000723576	0.00362298	0.00503498	0.00121413	0.00415232	0.00534007	0.0168028	6.22238e-05	3.88533e-05	0.000169257	0.00480739	0.014473	0.000463715	0.0294429	0.00223671	0.000182534	0.149869	0.000902555	0.00097016
ACN-55	ACN	N148	0.00677023	8.71415e-05	0.000242836	0.000101107	0.000484302	0.00253362	0.00342956	0.000817936	0.000758477	0.00198624	0.000626573	0.00381338	0.00209331	0.000303847	0.000206522	0.00103335	0.000220614	0.000283814	0.000573995	0.000718952	0.00136888	0.0542571	0.00207027	0.000637697	0.00987742	9.01193e-05	0.00180729	0.00685665	0.000410106	0.00108382	0.0124847	0.00755646	0.00657279	0.00811975	0.0275163	0.000104233	2.51305e-05	6.95527e-05	0.00502092	0.0118638	0.000100719	0.0550189	0.000115899	0.000264218	0.0200244	0.00119925	0.000755629
ACN-56	ACN	N149	0.00131618	6.67982e-05	0.000751285	0.000259825	0.000444617	0.00148245	0.00447683	0.00126927	0.00313758	0.00284297	0.00034691	0.00380304	0.00158579	0.000464043	0.000182751	0.000706944	0.000249274	0.000237254	0.00043765	0.00094417	0.00119186	0.0463626	0.00139326	0.000616338	0.0104117	0.000159112	0.000613655	0.00561141	0.000328694	0.00165668	0.00921473	0.00682951	0.0038581	0.00917085	0.0232998	6.25136e-05	2.42954e-05	5.05668e-05	0.00402405	0.0145593	0.000133822	0.0586675	9.91394e-05	5.67248e-05	0.017926	0.000508357	0.00122973
ACN-57	ACN	N151	0.00755022	0.000481138	0.0104641	0.00277707	0.000626773	0.00181301	0.00401232	0.000956083	0.00181342	0.00359062	0.000247866	0.00675978	0.00891147	0.000693435	0.000178539	0.000493277	8.44536e-05	0.000711085	0.00249473	0.00720193	0.000946151	0.0720644	0.000756377	0.000493727	0.0246867	0.000990696	0.00163815	0.00403956	0.000348682	0.00927776	0.00516153	0.00269043	0.00377868	0.00801504	0.0214678	3.96103e-05	2.58489e-05	0.000113169	0.00399251	0.011405	0.000531432	0.0613864	0.000242279	0.000119471	0.029848	0.000565383	0.00109085
PAP-01	PAP	N038	0.0134903	0.000701879	0.00800779	0.002298	0.00037954	0.00140908	0.00337427	0.000518654	0.00117952	0.00373264	0.000411799	0.00315603	0.00357176	0.000619172	0.000325322	0.000355354	0.000304926	0.000562705	0.00108576	0.00147967	0.000418329	0.0650014	0.00074365	0.000690147	0.183348	0.000431916	0.00143118	0.00288266	0.000304955	0.0339498	0.00310345	0.00100034	0.00192892	0.00521536	0.0201369	2.98406e-05	3.55502e-05	0.000426664	0.00204792	0.00937046	0.000114189	0.045469	0.00020909	8.90399e-05	0.0338664	0.000661011	0.00164983
PAP-02	PAP	N055	0.00927834	0.000183116	0.00144498	0.000292261	0.000525922	0.00188996	0.00482583	0.000673681	0.00113155	0.00345631	0.000454001	0.00672174	0.00484594	0.000246888	0.0010845	0.000949644	0.000231719	0.000266019	0.00126736	0.00325471	0.000840986	0.0584081	0.00153152	0.00123765	0.0451079	0.00162253	0.00463869	0.00603553	0.000335161	0.0114621	0.00746997	0.00619062	0.00532228	0.00826013	0.0174209	5.41194e-05	4.74558e-05	0.000104221	0.00501296	0.0106488	0.000495787	0.0605734	0.000110273	5.71091e-05	0.019793	0.000739927	0.00119551
PAP-03	PAP	N057	0.0138609	0.00190421	0.0398367	0.00760472	0.000456139	0.00145115	0.00313725	0.000574821	0.00108396	0.00250447	0.000422944	0.00776437	0.00551406	0.000316647	0.000359169	0.000678404	0.000279971	0.000650017	0.00177039	0.00370449	0.000901616	0.0661579	0.00159337	0.000715248	0.0201185	0.000873379	0.000663171	0.0059131	0.000238472	0.00691417	0.00844422	0.00462081	0.00427396	0.00538829	0.0235181	4.73225e-05	4.15038e-05	5.44797e-05	0.00393537	0.0149733	0.000492962	0.0559126	0.000144523	8.47e-05	0.0186814	0.000929507	0.00127587
PAP-04	PAP	N062	0.00151261	0.000252593	0.0026498	0.000752447	0.000514329	0.00253405	0.00292979	0.000554204	0.00224225	0.00545045	0.000533433	0.00358843	0.00220914	0.000549997	0.000617073	0.000761427	0.000181267	0.000319639	0.000807459	0.00131634	0.00130857	0.0519051	0.00165923	0.000955717	0.0119772	0.000127174	0.00237463	0.00618893	0.000378518	0.00148241	0.00988111	0.00790893	0.005812	0.0105113	0.0323819	6.57334e-05	5.1726e-05	8.93348e-05	0.00497185	0.018712	0.00022575	0.0548938	7.50305e-05	0.000147423	0.0104303	0.000622191	0.00101748
PAP-05	PAP	N083	0.00838152	0.00050347	0.00725482	0.00183382	0.000455205	0.00229777	0.00353742	0.000918569	0.00106563	0.00501684	0.000229573	0.00693294	0.00198717	0.000567807	0.000449199	0.000616538	0.000211396	0.000411316	0.000632789	0.000723662	0.000798262	0.0461619	0.00150921	0.000767484	0.084019	0.00169159	0.00468426	0.0054197	0.000325395	0.025109	0.00567376	0.00162193	0.00388678	0.00763244	0.0260197	2.14952e-05	5.40097e-05	0.000117885	0.0032256	0.0121338	0.000354238	0.059984	0.000252857	0.000292174	0.0490089	0.00102519	0.00249107
PAP-06	PAP	N084	0.00320229	0.000124455	0.0026903	0.000743033	0.000541966	0.00156498	0.00317159	0.000805812	0.000472533	0.00370297	0.000366006	0.00674783	0.00250443	0.000401416	0.00033685	0.000651854	0.0005797	0.00024117	0.000584489	0.000635692	0.00115571	0.0920798	0.00131409	0.000606375	0.013361	0.000264253	0.00184022	0.00688458	0.00036166	0.00156752	0.00736219	0.00686049	0.00503024	0.00739804	0.0253163	5.28783e-05	2.53842e-05	8.72832e-05	0.00311724	0.0112458	0.00016955	0.0687314	0.000344911	0.000193169	0.0389865	0.000674841	0.00126981
PAP-07	PAP	N086	0.00526211	0.000867939	0.0173435	0.00298195	0.000408698	0.00206114	0.00321137	0.000714457	0.000927945	0.00450804	2.90661e-05	0.00402791	0.00475101	0.000540856	7.66819e-05	0.000297819	1.69591e-05	0.00103965	0.0014755	0.00308101	0.000422564	0.0512174	0.000952615	0.000472503	0.0212479	0.00232816	0.00552073	0.00282334	0.000536268	0.0300829	0.0028057	0.00111748	0.00283375	0.00682185	0.128932	3.37464e-05	2.88501e-05	0.000755568	0.00302121	0.00717419	0.00061343	0.0491591	0.000258192	7.95901e-05	0.0441763	0.00155318	0.000977678
PAP-08	PAP	N104	0.00310337	0.000723752	0.0115808	0.00294384	0.000493734	0.000814987	0.00226954	0.000609275	0.00155763	0.004798	0.000472561	0.00364015	0.00412161	0.000329394	0.000938531	0.000693169	0.000317719	0.000188899	0.000874712	0.00113933	0.000971654	0.0731131	0.00122254	0.000700932	0.00978186	8.99683e-05	0.00358287	0.00497698	0.000247748	0.00130901	0.00823884	0.00761942	0.00415107	0.0102347	0.0248348	3.97623e-05	3.82224e-05	6.21773e-05	0.0032084	0.0115651	0.000228021	0.0705047	9.244e-05	0.000238854	0.0140446	0.00087234	0.000851667
PAP-09	PAP	N105	0.00190777	9.8934e-05	0.00164487	0.000482369	0.000623027	0.00241776	0.00298197	0.000579371	0.00317323	0.00461231	0.000508397	0.00583361	0.00202028	0.00053015	0.00118033	0.00048647	0.000266409	0.00029427	0.000529738	0.000648945	0.00113616	0.0631248	0.00170347	0.000880189	0.0126546	5.67472e-05	0.0160695	0.00734099	0.000461716	0.00127423	0.00983151	0.00448929	0.00480343	0.00901595	0.0285224	5.13003e-05	3.94832e-05	6.56825e-05	0.00270011	0.0101532	0.000220439	0.0566633	0.000212398	0.000190928	0.0290687	0.000761144	0.000659693
PAP-10	PAP	N112	0.0124917	0.000319909	0.00122475	0.000417648	0.000520244	0.00139402	0.00150629	0.000676393	0.00200781	0.00236418	0.000288163	0.00534786	0.00150663	0.000332831	0.00033683	0.000406933	0.000315463	0.000508075	0.000446613	0.000853042	0.00066798	0.0511684	0.000973491	0.000684599	0.0901265	0.000923426	0.00163765	0.00370113	0.000406932	0.070165	0.00340593	0.000828771	0.00292915	0.00606708	0.0229011	2.31819e-05	2.78567e-05	0.000129392	0.00170907	0.00581923	0.000164898	0.0531445	0.000302044	0.00016013	0.0459887	0.00106232	0.00206446
PAP-11	PAP	N113	0.0053031	0.000218404	0.00515697	0.00124635	0.000520595	0.00283643	0.00379354	0.000543	0.00283929	0.00307773	0.000292196	0.00717871	0.00087046	0.000564969	0.000620429	0.000490699	0.000150879	0.000328569	0.000391319	0.000910326	0.00072813	0.0768992	0.00142903	0.000578575	0.0428189	0.000492688	0.000399694	0.00410014	0.00046528	0.0796287	0.00432676	0.00154272	0.00326053	0.00779955	0.00961667	4.09556e-05	2.93866e-05	0.000122588	0.0024996	0.00722565	0.000167945	0.0499392	0.000467619	0.000207948	0.0662234	0.000693325	0.00294876
PAP-12	PAP	N121	0.00323954	0.00043875	0.0064036	0.00232987	0.000338086	0.0010867	0.00177495	0.000716987	0.000468913	0.00642627	0.000237028	0.00287622	0.00241575	0.000650318	0.000454122	0.000469207	0.000255963	0.000376509	0.000458467	0.00072537	0.000644213	0.100018	0.00114265	0.000565418	0.0177527	0.00106778	0.00196791	0.00450645	0.000308664	0.0151316	0.00512089	0.00294417	0.00347353	0.00915085	0.0309381	3.20134e-05	2.67323e-05	9.48477e-05	0.00287823	0.0142938	0.000581043	0.0659938	0.000182243	0.00032889	0.0316824	0.000823324	0.00270878
PAP-13	PAP	N125	0.00274792	0.000299889	0.00631857	0.00253005	0.000434515	0.00151163	0.00218505	0.00142958	0.00282064	0.00265167	0.000198306	0.00297206	0.00339072	0.000340774	0.000743408	0.000689012	0.000291894	0.000315325	0.000607053	0.000885964	0.00129076	0.0602208	0.00170231	0.00100398	0.0130037	0.000855634	0.00131039	0.0069395	0.000357823	0.00419209	0.0068945	0.00400545	0.00464604	0.00570715	0.0280961	2.31248e-05	3.37753e-05	9.26322e-05	0.00373391	0.0185018	0.000355381	0.059103	0.000308235	0.000165544	0.0434444	0.000738543	0.00176737
PAP-14	PAP	N131	0.00433493	8.40081e-05	0.000752885	0.000195042	0.00052725	0.00424152	0.00239363	0.000901508	0.00310211	0.00528545	0.00071185	0.00512215	0.00195118	0.000938287	0.00155135	0.000532579	0.000258704	0.000319407	0.000871538	0.00138166	0.000768923	0.0497001	0.0012645	0.000857855	0.0415887	0.00084421	0.00639713	0.0063654	0.000617289	0.00497872	0.00659277	0.00343661	0.00491977	0.00933891	0.0150269	4.17859e-05	4.39663e-05	6.16643e-05	0.00304494	0.0110218	0.000186056	0.057931	0.000302752	7.00807e-05	0.0449601	0.00112374	0.00109828
PAP-15	PAP	N136	0.0127593	0.000158684	0.000818941	0.000578547	0.00056882	0.00183293	0.00198167	0.000844849	0.00183748	0.0037398	0.00093971	0.00473265	0.00588422	0.000341398	0.000322606	0.000678501	0.000155122	0.000339815	0.00243788	0.00442883	0.00111193	0.0888347	0.00133838	0.000911039	0.0187288	0.000220638	0.00142589	0.00657811	0.000314772	0.00156699	0.00953452	0.00539098	0.00425292	0.00756016	0.0296655	5.09424e-05	2.60753e-05	5.8405e-05	0.00304931	0.0140486	0.000138498	0.0616112	0.000265043	0.000124117	0.0258252	0.000761758	0.000875516
PAP-16	PAP	N142	0.00706642	0.000293474	0.00472716	0.00121043	0.000446223	0.0012842	0.00211357	0.000902345	0.00140361	0.00326645	0.000354251	0.00331625	0.00309219	0.000474266	0.000279785	0.000558842	0.000209568	0.000203868	0.000950011	0.00116846	0.000999991	0.0916644	0.00129665	0.000660166	0.00839441	0.000203853	0.00324654	0.00495177	0.000364408	0.000888821	0.00634348	0.00384563	0.00402043	0.00548068	0.0205393	2.97965e-05	3.3974e-05	5.99649e-05	0.00325819	0.0104353	0.000177849	0.0594404	0.000228915	0.000152976	0.0328148	0.000548413	0.000859732
PAP-17	PAP	N150	0.00454409	0.000374971	0.00337933	0.000531466	0.000508962	0.00338128	0.00468337	0.00068521	0.0020271	0.00547952	0.000430134	0.00629268	0.00387048	0.000720594	0.000340087	0.000655209	0.000190004	0.000821697	0.00164316	0.00192887	0.000713307	0.0698299	0.00126729	0.000656978	0.0288844	0.000446473	0.00177435	0.0054463	0.0003344	0.00293866	0.00609014	0.00370731	0.00475715	0.0104158	0.0382048	6.75774e-05	6.01806e-05	9.31307e-05	0.00476829	0.0145615	0.000135203	0.0730943	0.000157023	0.00015902	0.0222929	0.000545616	0.001115
SOL-01	SOL	N002	0.0092985	0.00287799	0.0396523	0.00602834	0.000381814	0.00166298	0.00323313	0.00067552	0.00100464	0.00635564	0.000151927	0.00418208	0.00406783	0.000686483	0.000251957	0.000295116	0.000162463	0.00139096	0.00124269	0.00131426	0.000342811	0.0606585	0.000686315	0.000580491	0.17068	0.000427602	0.00331446	0.00226301	0.000429739	0.071249	0.00245799	0.000759423	0.00214914	0.00663716	0.0313007	0.00010356	3.26441e-05	0.000471561	0.00283468	0.0130964	0.000187303	0.0274177	0.000768053	0.000104377	0.0739346	0.000731392	0.00283843
SOL-02	SOL	N052	0.00462466	0.00034551	0.00773633	0.00223927	0.00041029	0.0090569	0.00268522	0.000715759	0.00105566	0.00382251	0.000307519	0.00438316	0.003288	0.000445076	0.000132733	0.000969571	0.000109112	0.00086435	0.00084202	0.00110472	0.000512074	0.0492912	0.00154053	0.000772912	0.0546154	0.00404819	0.000799605	0.00662794	0.00112599	0.0334339	0.00364961	0.000995741	0.00724783	0.00765477	0.0231695	0.000129523	4.61673e-05	0.000235456	0.00705933	0.0189065	0.00172058	0.0362907	0.00031454	0.000132799	0.0429953	0.000869087	0.00236872
SOL-03	SOL	N060	0.00181588	0.000255729	0.00556605	0.00133335	0.00072397	0.00194042	0.00625222	0.000937654	0.000536146	0.00341979	0.000554782	0.00701465	0.00169408	0.00046953	0.000717484	0.000665601	0.000266068	0.000302359	0.000392469	0.00056333	0.00104426	0.0724833	0.00236027	0.000607639	0.0116362	0.000183627	0.00222748	0.00704343	0.000397322	0.00178588	0.00881474	0.00812647	0.00539696	0.00653451	0.0164914	7.08026e-05	3.29217e-05	6.13432e-05	0.00349127	0.00935275	0.000157051	0.0546922	0.000437463	0.000134111	0.0444602	0.000573724	0.00081321
SOL-04	SOL	N064	0.00313486	4.64203e-05	0.000302513	0.000178106	0.000417821	0.00158809	0.00233373	0.000445575	0.00138454	0.00110109	0.00030239	0.00184863	0.00128967	0.000201337	0.000491197	0.000463409	0.000229942	0.00017261	0.000370079	0.000495999	0.00107179	0.0879333	0.00136946	0.000804706	0.01018	8.0683e-05	0.00106564	0.00587305	0.000204348	0.000722052	0.0100708	0.00779418	0.00422853	0.00476336	0.0119009	3.33146e-05	2.35183e-05	5.20868e-05	0.00324219	0.00666813	0.000105445	0.0493979	0.000256107	0.000101005	0.032272	0.00045605	0.000919276
SOL-05	SOL	N071	0.00753657	0.000398151	0.00455432	0.000987651	0.000525591	0.00167803	0.00235111	0.000568261	0.00142053	0.00549974	0.000486154	0.00907403	0.00621369	0.000446727	0.000518814	0.000581886	0.00035716	0.000287089	0.00351153	0.0123133	0.00106785	0.048481	0.0013558	0.000569541	0.0107307	0.000163066	0.00319299	0.00633385	0.000390821	0.000919845	0.00928364	0.00489536	0.00504107	0.00870304	0.0313811	6.3602e-05	2.6938e-05	6.33127e-05	0.00293367	0.0140585	0.000175381	0.0651411	0.00012585	0.000108577	0.0181964	0.00117146	0.000640341
SOL-06	SOL	N072	0.00126025	2.82856e-05	0.000219629	6.14881e-05	0.000498065	0.0012337	0.00343664	0.00202716	0.00160779	0.00114094	0.000518233	0.00524396	0.000868939	0.000132438	0.000528089	0.00114329	0.00063788	0.000274657	0.000267232	0.000571687	0.00115318	0.0428291	0.00246708	0.000715999	0.011033	0.000113849	0.000725905	0.00726466	0.000192346	0.00117999	0.0110385	0.0111082	0.00624309	0.00676086	0.0359238	4.95679e-05	1.92205e-05	5.31716e-05	0.00480357	0.0118521	0.000225586	0.0441198	0.000274314	3.44735e-05	0.0399164	0.000475803	0.00120081
SOL-07	SOL	N075	0.0113679	0.00759035	0.131747	0.0672275	0.000533439	0.00262693	0.00475546	0.00088299	0.00098609	0.0041906	0.000194476	0.0177234	0.00666362	0.0012869	0.00014618	0.00071878	0.00033135	0.00336048	0.00099047	0.000932116	0.000710258	0.0279665	0.000818829	0.00148084	0.0258135	0.000173679	0.00198213	0.00624677	0.000108888	0.00434257	0.00313252	0.00393531	0.00309785	0.00476647	0.0119586	7.52939e-06	2.36485e-05	3.6492e-05	0.00115878	0.007313	0.000229548	0.036237	0.000146233	4.17279e-05	0.0118639	0.000355189	0.00158547
SOL-08	SOL	N078	0.00448262	0.000293585	0.00433777	0.000883866	0.00042301	0.00212997	0.00564048	0.000927444	0.000516407	0.00265785	0.000422159	0.00607557	0.00289894	0.000792403	0.00024064	0.000670186	0.000203149	0.00167273	0.00110149	0.00192136	0.000891414	0.0488513	0.00118432	0.00199662	0.0863984	0.000605686	0.000451353	0.00464525	0.000337727	0.0782277	0.00343876	0.000974254	0.00334062	0.00827358	0.0120425	2.23023e-05	2.32907e-05	0.000139419	0.00401304	0.0139686	0.000232522	0.0476273	0.00034815	0.00012991	0.0450619	0.000350663	0.00353616
SOL-09	SOL	N080	0.00133786	0.00153592	0.0472873	0.0494945	0.000548929	0.00281544	0.00381546	0.000846182	0.0044946	0.000867477	4.17943e-05	0.0203088	0.00247825	0.000912882	0.000325974	0.00114168	0.00016201	0.00810223	0.000237231	0.000452698	0.00120255	0.00642235	0.00160725	0.00105472	0.0320597	8.52704e-05	0.00312525	0.00968853	9.26068e-05	0.00628171	0.00299893	0.0082383	0.00631865	0.00432111	0.00983381	4.14555e-06	5.93869e-05	3.10179e-05	0.00243674	0.00374826	0.00083377	0.0281034	4.09783e-05	4.38649e-05	0.00676223	0.000427224	0.00105991
SOL-10	SOL	N088	0.0110149	0.00287283	0.0305525	0.00554924	0.000278408	0.00162844	0.00447653	0.000437256	0.000768082	0.00383807	0.000171925	0.00218492	0.00392419	0.000463291	0.000390257	0.00050063	0.000128739	0.00037947	0.000709846	0.00101266	0.000666507	0.0560241	0.000462724	0.000596419	0.0112339	0.000317729	0.000295954	0.00366212	0.000348922	0.00183203	0.00504891	0.00526386	0.00216658	0.00617991	0.0220721	3.85025e-05	6.01823e-05	7.73375e-05	0.00300243	0.0177643	0.000116854	0.0498614	7.3763e-05	9.29984e-05	0.0881697	0.000512753	0.000927349
SOL-11	SOL	N091	0.00246651	0.000197105	0.00315989	0.00111019	0.000509755	0.00150559	0.00224082	0.000619828	0.00303929	0.00503157	0.000355571	0.00322931	0.00307462	0.000551685	0.000756359	0.000561354	0.000245266	0.000544005	0.000474929	0.000832748	0.000900553	0.0716887	0.00124068	0.00070212	0.0622788	0.000531269	0.00263402	0.00419879	0.000240166	0.00171247	0.00413147	0.00213763	0.00274521	0.00847879	0.0299335	2.73927e-05	4.40036e-05	0.000105896	0.00272896	0.0211019	9.10743e-05	0.076599	0.000199272	0.000216104	0.0388972	0.000571007	0.00114923
SOL-12	SOL	N097	0.00317444	0.00017476	0.0033771	0.000748493	0.000559102	0.00185504	0.00372509	0.00092603	0.00127865	0.00466607	0.000204218	0.0065504	0.0026441	0.000774214	0.000578233	0.000701967	0.00030854	0.000440352	0.00109786	0.00199816	0.000802852	0.0578993	0.00102961	0.000817376	0.0334414	0.00107165	0.000943779	0.00517799	0.000271226	0.0120657	0.00633462	0.0036487	0.0037615	0.00894911	0.0327598	3.35723e-05	3.17455e-05	6.94676e-05	0.00323713	0.0157805	0.000243616	0.0674325	0.000295487	0.000137531	0.0395565	0.000431638	0.00267041
SOL-13	SOL	N100	0.00680263	8.75158e-05	0.00032702	0.000141352	0.000780502	0.00191392	0.00488538	0.000945386	0.00108351	0.00189672	0.000331173	0.0227807	0.00438579	0.000652471	0.000774583	0.000537941	0.000341584	0.000365447	0.00102764	0.00172258	0.000796186	0.0324695	0.0014876	0.000786705	0.0174974	0.0010401	0.00626143	0.00691746	0.000386361	0.0035647	0.00809519	0.00626674	0.00626818	0.00695919	0.0137857	3.36692e-05	4.80457e-05	5.17288e-05	0.00177008	0.00469415	0.000160987	0.0511273	0.000177233	0.000220218	0.0146935	0.000896769	0.000837435
SOL-14	SOL	N103	0.0131402	0.00660618	0.150002	0.0298148	0.00050491	0.00197256	0.00224954	0.00037938	0.000874254	0.00415769	0.000107366	0.00995819	0.00673563	0.000563477	0.000239348	0.000665711	0.000712327	0.000340541	0.0024781	0.00572243	0.00108703	0.0353433	0.000933241	0.000556064	0.0143363	0.00033048	0.00157545	0.00425574	0.00025534	0.00486651	0.00668954	0.00575664	0.004961	0.0062104	0.0183702	2.64852e-05	2.27989e-05	3.92561e-05	0.00256211	0.00744819	0.00036854	0.043335	3.52947e-05	0.000169909	0.00351293	0.00101957	0.000735988
SOL-15	SOL	N114	0.010165	0.00310174	0.0450144	0.00969384	0.000598114	0.0014414	0.00402033	0.000540953	0.00212066	0.00555495	0.000164065	0.0110169	0.00877735	0.000491398	0.000250606	0.00048022	0.000281859	0.000559259	0.00220076	0.00242651	0.00093428	0.0752645	0.0017538	0.000720187	0.00613157	0.000633414	0.00209456	0.00458229	0.000199245	0.00283954	0.00576299	0.00888639	0.00473359	0.00836088	0.0333673	5.35572e-05	4.18468e-05	7.58638e-05	0.00198047	0.0132431	0.000390374	0.0507106	0.000558447	0.000303169	0.0440507	0.000576437	0.00087963
SOL-16	SOL	N127	0.00507125	0.000620296	0.0103049	0.00246557	0.000411847	0.00154767	0.00229637	0.000640873	0.000638451	0.0033702	0.000233988	0.00655454	0.00700513	0.000341953	0.00059706	0.000573613	0.000191004	0.000358833	0.000877577	0.000691092	0.000711461	0.101195	0.00126883	0.000926561	0.0499896	0.00105419	0.001985	0.00378098	0.000319489	0.0254074	0.00522688	0.00332818	0.00440611	0.00687742	0.0214108	2.0582e-05	4.62019e-05	8.77333e-05	0.00348101	0.0100879	0.000321745	0.0522261	0.000212758	0.000130454	0.0343324	0.000539548	0.00229723
SOL-17	SOL	N129	0.00163329	0.000237774	0.00334733	0.000562898	0.000514951	0.00141952	0.00370601	0.000837324	0.00150973	0.00311339	0.000267414	0.00455771	0.00326464	0.000353518	0.000216905	0.000663475	0.000183451	0.00038717	0.00239632	0.00333257	0.00105407	0.0587448	0.00209448	0.000987824	0.0288903	0.000565885	0.000627874	0.0049559	0.000223621	0.010611	0.00807899	0.0051905	0.00387577	0.00800379	0.0187879	3.67652e-05	3.71441e-05	8.14491e-05	0.00309726	0.012768	0.000438394	0.0582865	0.000136979	0.000218912	0.0284931	0.000496531	0.00171623
SOL-18	SOL	N130	0.00726113	0.00106602	0.0200038	0.00675532	0.000444489	0.00222299	0.00312482	0.000708218	0.00256703	0.00418401	0.000371541	0.00299205	0.00110085	0.00044288	0.000308389	0.000453685	0.000157773	0.000231281	0.000257849	0.000433101	0.000810605	0.0294845	0.00155185	0.000858085	0.0239706	0.00064072	0.000586109	0.00461906	0.000528419	0.00226825	0.00567937	0.00193777	0.00356068	0.00773138	0.0324903	3.16323e-05	4.82774e-05	5.59932e-05	0.00414427	0.0105828	0.000233029	0.0490733	0.000216622	0.00016394	0.0567642	0.00109411	0.00105989
SOL-19	SOL	N132	0.00532403	8.02451e-05	0.000516537	0.000152307	0.000555096	0.00191823	0.00270284	0.000805061	0.00164172	0.0058746	0.000459657	0.00436017	0.00382515	0.000691335	0.0013181	0.00050622	0.000200189	0.00034508	0.00164467	0.00181562	0.00133482	0.0960473	0.00142407	0.000619307	0.0126	0.000404869	0.00136512	0.0059427	0.000450454	0.00208523	0.00871429	0.00444484	0.00446124	0.00702891	0.0179834	5.8431e-05	3.4174e-05	6.765e-05	0.00344876	0.0206962	0.000269815	0.0582033	0.000495105	0.000110584	0.0433033	0.0011084	0.000858825
SOL-20	SOL	N134	0.00618336	0.00263749	0.059674	0.0100825	0.000488823	0.00148928	0.00516181	0.000959162	0.00102874	0.00270098	0.000681054	0.00998513	0.00469372	0.000586255	0.000504135	0.000798814	0.000360276	0.00036021	0.00157562	0.00236691	0.000959915	0.0519089	0.00235021	0.000831395	0.0231155	0.000665519	0.00152882	0.00591304	0.000275242	0.0231094	0.00776893	0.00372098	0.0044748	0.00617063	0.0223274	6.36127e-05	3.65761e-05	6.40367e-05	0.0027388	0.00814713	0.000230875	0.0445284	0.000495928	0.000122647	0.0358443	0.000521229	0.00192364
SOL-21	SOL	N141	0.016711	0.00273119	0.0597206	0.00981581	0.000446067	0.00194057	0.00200452	0.000731825	0.00158499	0.00419524	0.00023061	0.00534417	0.00291711	0.000309067	8.34294e-05	0.00058905	0.000122157	0.000730575	0.0012904	0.00124968	0.000953437	0.041893	0.00142437	0.000690162	0.0210008	0.00102804	0.00651397	0.00470053	0.000439324	0.00394147	0.00386569	0.00123508	0.00400751	0.00741293	0.0272793	9.55097e-05	3.32093e-05	8.10562e-05	0.00340675	0.0137062	0.000354379	0.0438692	0.000161782	0.000213887	0.0196968	0.000827011	0.000819203
SOL-22	SOL	N144	0.00302452	0.00046768	0.0116202	0.00270787	0.000537832	0.00349244	0.00363762	0.00106367	0.000874044	0.00265805	0.000351711	0.0162171	0.00521896	0.000801526	0.00038695	0.000803344	0.000324475	0.000360914	0.000955954	0.00160918	0.00120749	0.0366366	0.00172528	0.000560425	0.00834503	0.000638248	0.0195679	0.00658925	0.00037514	0.00151201	0.00946696	0.00451346	0.00612147	0.00666314	0.0283624	4.09514e-05	4.47068e-05	6.09645e-05	0.00294359	0.00834664	0.000298453	0.0433525	0.000202476	0.000176447	0.0230498	0.00115661	0.000648542
MIP-01	MIP	N054	0.00215872	0.000223425	0.00443136	0.00165619	0.000534534	0.00180836	0.0038676	0.000873709	0.00180292	0.00292241	0.000316379	0.00781816	0.00285354	0.000476371	0.000571594	0.000906364	0.000255369	0.000247548	0.00104364	0.00203457	0.00102692	0.0811315	0.00116793	0.00086319	0.0435351	0.000610486	0.000626586	0.00521291	0.000259967	0.0170689	0.00658135	0.00569304	0.00462201	0.00492297	0.0402998	4.19043e-05	4.57946e-05	7.022e-05	0.00403708	0.0146625	0.000478941	0.0634705	0.000317965	0.000100717	0.0352536	0.000488573	0.00221581
MIP-02	MIP	N077	0.00404278	0.00294969	0.0427824	0.0114877	0.000460437	0.00608579	0.00869815	0.00121694	0.00151257	0.00918858	0.000634431	0.0197304	0.0132703	0.00224108	5.25428e-05	0.000102805	0.000193034	0.00796542	0.00103925	0.000443931	0.000506805	0.035032	0.00178063	0.004185	0.0229836	0.000482932	0.00272832	0.013978	7.29987e-05	0.0252254	0.0046652	0.00210087	0.00571908	0.0167863	0.0128876	1.42653e-05	4.19549e-05	4.8454e-05	0.00103124	0.0152372	0.000421441	0.020112	0.000135544	6.10033e-05	0.0123221	0.000293556	0.000662347
MIP-03	MIP	N094	0.0021211	0.000612368	0.0173692	0.00369185	0.000549892	0.00265972	0.00177028	0.00195404	0.000986508	0.00460505	0.000225041	0.00434233	0.00179419	0.000431201	0.0003141	0.000500091	0.000179181	0.000269008	0.000429569	0.000473484	0.000799084	0.0493119	0.00161056	0.000433853	0.0139564	0.000470377	0.00207784	0.00655802	0.00033441	0.00180179	0.00696411	0.00624401	0.00561366	0.00973804	0.0216549	4.03372e-05	1.64413e-05	5.77251e-05	0.00365842	0.0140925	0.000155898	0.0555205	0.000299595	0.000158287	0.0549366	0.000517277	0.00122355
MIP-04	MIP	N099	0.0147045	0.00171205	0.0313268	0.00613832	0.000493046	0.00151649	0.00420887	0.00101104	0.00133078	0.00636207	0.000108354	0.0150513	0.0120168	0.000558368	0.000506118	0.000481042	0.00019069	0.000331587	0.00486483	0.0063818	0.000898347	0.0764244	0.00111089	0.000600834	0.0292195	0.00131239	0.00132795	0.00538876	0.000235149	0.0232496	0.00460955	0.00384775	0.00369596	0.00691536	0.0234385	1.71701e-05	3.4437e-05	6.11751e-05	0.00282356	0.0133171	0.000289791	0.0626005	0.000201126	0.000112593	0.0258415	0.000445075	0.00190722
AAH-01	AAH	T009	0.0375407	0.0133648	0.180161	0.0378361	0.000243154	0.000826987	0.00325029	0.000391216	0.00112355	0.00201344	0.000182584	0.00248605	0.00601308	0.000273854	6.43774e-05	0.000263966	9.50915e-05	0.000784345	0.00153323	0.00268816	0.000219428	0.0709572	0.000710097	0.00054261	0.0515557	0.00128773	0.00106918	0.00142153	0.000218121	0.0496364	0.00108974	0.000643542	0.00109652	0.00682972	0.0195387	2.2576e-05	2.34395e-05	0.00155352	0.00276588	0.00457079	9.92851e-05	0.0214454	0.000214438	0.000141395	0.0179493	0.000339413	0.00134784
AAH-02	AAH	T020	0.00170519	0.000238845	0.00431924	0.000654568	0.000509337	0.00113861	0.00254956	0.000498119	0.00219284	0.00664674	0.00032854	0.00388264	0.00576449	0.000431574	0.000490328	0.000280757	0.000322749	0.000630038	0.0018136	0.00238557	0.000371659	0.0813992	0.00140311	0.00112289	0.128433	0.000336004	0.00134209	0.00335606	0.000272711	0.0298531	0.0042737	0.00299569	0.00189147	0.00825864	0.0220516	7.88064e-05	3.95634e-05	0.000306319	0.00155417	0.0083109	0.000177536	0.0439698	0.000316459	0.000140529	0.0350241	0.000471522	0.00170539
AAH-03	AAH	T252	0.0194998	0.00750868	0.0985496	0.0128015	0.0004589	0.00346686	0.00189656	0.00058371	0.00180201	0.00917988	0.000143956	0.00469639	0.00516266	0.00089994	0.00102028	0.000578326	0.000204689	0.00055636	0.00139391	0.00319976	0.000464787	0.0627333	0.000989295	0.000786063	0.0551204	0.00175693	0.00188021	0.00431366	0.000234338	0.0541402	0.00297287	0.00278083	0.00224102	0.00800284	0.0201659	1.43468e-05	4.75564e-05	0.000650844	0.00311475	0.00922066	0.000287842	0.0326197	0.000183007	3.44744e-05	0.0278656	0.000574755	0.00186373
AAH-04	AAH	T253	0.0203968	0.00727446	0.0342581	0.00562746	0.000360003	0.000245642	0.00302517	0.000608503	0.000431829	0.00637936	0.00014929	0.00209861	0.00545724	0.0002393	0.000275757	0.000120194	0.000318688	0.000478037	0.000816821	0.00104055	0.000340714	0.0741185	0.000665818	0.00077932	0.117069	0.000850444	0.0010213	0.00112893	8.4799e-05	0.0775615	0.00203352	0.00157731	0.000569427	0.00943546	0.0243324	6.35739e-06	9.37182e-06	0.000216746	0.00107091	0.0091083	5.18425e-05	0.027259	0.000185763	3.97531e-05	0.016756	0.000136585	0.00217518
AAH-05	AAH	T254	0.0338383	0.00916599	0.105145	0.0126103	0.000356924	0.000321289	0.00254903	0.00061922	0.000497494	0.0081689	0.00015301	0.00147998	0.0113851	0.000313334	0.000590821	0.000162562	8.98976e-05	0.00049083	0.00312183	0.00345689	0.000326988	0.107483	0.000600644	0.000857115	0.0605061	0.0010391	0.00176205	0.00121021	9.14262e-05	0.0609905	0.00252043	0.00184889	0.000702653	0.00803641	0.0212087	9.2537e-06	2.16142e-05	0.000402913	0.00117664	0.0114795	4.82949e-05	0.0261669	0.000167114	6.05727e-05	0.0201948	0.000119462	0.00226659
AAH-06	AAH	T262	0.0443129	0.013661	0.0765236	0.0269187	0.000319459	0.00032606	0.00126565	0.000816973	0.000824345	0.00550781	0.000176195	0.000834339	0.00208506	0.000624643	4.94153e-05	0.000244962	1.85481e-05	0.00077973	0.000598305	0.000564208	0.000308319	0.0537094	0.000579108	0.000426495	0.119396	0.000631948	0.00197984	0.00151292	0.000222125	0.0899151	0.00208658	0.000784653	0.000778475	0.00679654	0.00960535	1.45373e-05	2.97752e-05	0.000317762	0.00103932	0.00714226	5.99702e-05	0.0258788	0.000369857	8.06647e-05	0.0263167	0.000205095	0.00224077
AAH-07	AAH	T263	0.0279806	0.00940515	0.105106	0.0116948	0.000495893	0.000193329	0.00205697	0.00061845	0.000793503	0.00625165	0.000120384	0.00326595	0.0108826	0.000465909	0.000135623	9.24771e-05	6.52396e-05	0.000368639	0.00190817	0.00337498	0.000284898	0.0613151	0.000569792	0.000468567	0.0994154	0.000604942	0.00265431	0.00136217	5.45571e-05	0.0544829	0.00305401	0.00169446	0.000858785	0.008719	0.011884	5.02305e-06	1.21077e-05	8.63364e-05	0.000619293	0.0067469	4.80384e-05	0.0295585	0.000168426	3.11851e-05	0.011915	8.4753e-05	0.00180672
AAH-08	AAH	T270	0.0222102	0.00379028	0.0269369	0.00432132	0.00046215	0.00102122	0.00247766	0.000600753	0.00431279	0.0026024	0.000311273	0.00413608	0.00447922	0.000346265	0.000437337	0.000687602	9.93343e-05	0.000308277	0.00180189	0.00190936	0.000458108	0.0539228	0.000736195	0.000565036	0.072334	0.000667952	0.0027571	0.00286509	0.000325283	0.0461229	0.00417089	0.00210129	0.00247995	0.00799903	0.0172731	3.46399e-05	4.68935e-05	0.000408591	0.00185742	0.00443792	0.000163914	0.0405522	0.000227539	5.09584e-05	0.0337014	0.000448831	0.00182594
AAH-09	AAH	T272	0.0326765	0.00872237	0.0481525	0.0153578	0.000316153	0.00264166	0.0016877	0.000462983	0.00126866	0.00482516	0.000320094	0.00377038	0.00558842	0.000514403	0.000378405	0.000646759	0.000131885	0.000281677	0.00133892	0.00186728	0.000447883	0.0841894	0.000575245	0.000497857	0.106413	0.000833846	0.00103444	0.00326644	0.000287261	0.0506397	0.00268262	0.00113841	0.00298615	0.00701343	0.0230576	4.41259e-05	7.40085e-05	0.000155118	0.00204399	0.0081375	0.000157029	0.0381788	0.000149352	6.98673e-05	0.0248552	0.00039967	0.00190436
AAH-10	AAH	T277	0.0750249	0.0325467	0.291423	0.0198503	0.000253192	0.000647735	0.00185285	0.000426972	0.00105434	0.00334949	0.000144813	0.00195516	0.00406663	0.000271777	0.000141851	0.00046712	9.8984e-05	0.00101578	0.00117459	0.00174648	0.000258676	0.048363	0.000773387	0.00058333	0.0813653	0.00045725	0.00183784	0.00160509	0.000134571	0.0324518	0.00181287	0.00134061	0.0012409	0.00594164	0.0113916	1.22952e-05	4.2979e-05	0.000283518	0.00192248	0.0061363	0.000144733	0.0239396	7.72949e-05	4.76319e-05	0.0120473	0.000206322	0.00182097
AAH-11	AAH	T280	0.156708	0.0374961	0.0573994	0.00302038	0.000276972	0.00139874	0.00159625	0.000260097	0.00263225	0.0068903	0.000270499	0.00169386	0.00778664	0.000225089	0.000182988	0.000628681	0.000132023	0.000604545	0.00233298	0.00253089	0.000285353	0.0770309	0.000889354	0.00079208	0.0998893	0.000706353	0.00157582	0.00192038	9.96476e-05	0.045115	0.00183649	0.00143987	0.00151442	0.00859222	0.026839	1.80348e-05	4.03639e-05	0.00032329	0.00214346	0.0121432	0.000228849	0.022733	0.00010651	4.01009e-05	0.015571	0.000157418	0.00192798
AAH-12	AAH	T284	0.0154825	0.0035821	0.0580898	0.0118897	0.000346985	0.000630269	0.00183291	0.000261742	0.00199581	0.00269602	0.000171769	0.00267717	0.00395638	0.000637189	5.89085e-05	0.000182953	5.16269e-05	0.000581088	0.00385596	0.00100863	0.00145599	0.0721911	0.000716548	0.000361595	0.149203	0.000225328	0.00177235	0.00178864	0.000290228	0.0416555	0.00205286	0.00219089	0.000922607	0.00589816	0.0168178	1.20871e-05	3.52822e-05	0.00102575	0.00144099	0.00626411	9.14279e-05	0.0322293	0.000348457	4.11838e-05	0.0634195	0.000247584	0.00144414
AIS-01	AIS	T001	0.00613475	0.00183863	0.030851	0.00683754	0.000514844	0.00140277	0.00395294	0.000868253	0.00157544	0.00738131	0.000285053	0.00761863	0.00890286	0.000648118	0.000405322	0.000272051	0.000206346	0.000983912	0.00200565	0.00299889	0.000371782	0.0852355	0.000961818	0.000645883	0.140706	0.000273995	0.00207964	0.00290633	0.000400138	0.0522738	0.00308896	0.00164055	0.00228194	0.00523589	0.0259544	9.70837e-05	2.63676e-05	0.000264127	0.00222605	0.00832742	0.000131733	0.0396814	0.000223832	0.000163343	0.0280997	0.000494182	0.00160948
AIS-02	AIS	T003	0.00942013	0.00103243	0.0184013	0.00429928	0.000341345	0.00352038	0.00207786	0.000778434	0.0016102	0.00326666	0.000468552	0.00266703	0.00320676	0.000447247	0.000631738	0.00065883	0.000265938	0.000565851	0.00154352	0.00237405	0.000317752	0.0615271	0.000668624	0.00100595	0.256959	0.000541016	0.00314671	0.00389318	0.000361248	0.03645	0.00247429	0.0014627	0.00246908	0.00915798	0.0188744	5.94303e-05	5.16199e-05	0.000300808	0.00299035	0.00718929	0.000222732	0.0329878	0.000236008	0.000344758	0.0307652	0.000657749	0.00281263
AIS-03	AIS	T007	0.0549242	0.0221917	0.072042	0.0131496	0.000415829	0.00082157	0.00200182	0.000613925	0.000399452	0.00665481	0.000150543	0.00243431	0.00802863	0.000283119	0.000231533	0.000321203	0.000135392	0.000699357	0.00361845	0.00305834	0.000250945	0.0612352	0.000864703	0.000792003	0.131193	0.000531331	0.000398216	0.00235288	0.000124079	0.0790997	0.00204395	0.00113003	0.0016796	0.0107602	0.0250456	2.25207e-05	3.70794e-05	0.00030363	0.0020414	0.0121527	7.02762e-05	0.0331191	7.61772e-05	9.73764e-05	0.0195359	0.000616739	0.00315223
AIS-04	AIS	T010	0.081377	0.00270412	0.00533756	0.000950561	0.000481818	0.00186123	0.00525507	0.000610171	0.0021562	0.00374111	0.000554124	0.00903814	0.00327374	0.000714941	0.00056789	0.0003818	0.000175342	0.00126217	0.0013292	0.0013959	0.000342454	0.0659759	0.000664941	0.000564414	0.0877025	0.000262321	0.00133875	0.00225113	0.00102015	0.0568669	0.00347643	0.000556911	0.00161376	0.00797819	0.0313353	2.123e-05	0.000100094	0.000452802	0.00229477	0.0101474	0.000152022	0.0506783	0.000418794	0.000565747	0.0350949	0.00274794	0.00139951
AIS-05	AIS	T011	0.0429243	0.0129861	0.105568	0.0127327	0.000350004	0.000996941	0.00196363	0.000393866	0.000697375	0.0153496	0.000367285	0.00464571	0.0152621	0.00167495	0.000178693	0.000255896	0.000236773	0.000805066	0.00343386	0.00630211	0.000216579	0.0990172	0.000862461	0.00101265	0.0553906	0.000576497	0.00159761	0.00186952	0.000199352	0.0598731	0.00166416	0.000922882	0.00127453	0.00967555	0.0158747	2.18109e-05	2.59931e-05	0.000721831	0.00230513	0.0141052	0.000155966	0.026891	0.000104013	8.2795e-05	0.0123366	0.0002408	0.00139114
AIS-06	AIS	T012	0.00446132	0.00229806	0.0396767	0.00921902	0.000644479	0.00218175	0.00361742	0.000701019	0.000753653	0.00390361	0.000273464	0.00501194	0.00910379	0.000487011	0.000478537	0.000368103	0.000238405	0.0010098	0.000974147	0.000453168	0.000385942	0.0615993	0.00094387	0.00105937	0.149274	0.000345366	0.0054572	0.00194643	0.000254204	0.0293352	0.00377616	0.0017378	0.00153429	0.00972265	0.0143795	5.76936e-05	4.98076e-05	0.000533566	0.00153004	0.00543529	0.000116947	0.0637481	0.00023407	0.00022999	0.0302626	0.000725146	0.00153991
AIS-07	AIS	T014	0.00354857	0.000877067	0.0116026	0.00134852	0.000445246	0.000624311	0.00344329	0.000559326	0.000963721	0.0105438	0.000568376	0.00221775	0.00991133	0.000240096	0.000309	0.000198968	0.000188114	0.00098399	0.00105363	0.00074356	0.000182873	0.0873677	0.00138315	0.00097442	0.0698434	0.000601329	0.000434509	0.00228209	0.000102916	0.0937983	0.00227313	0.00133936	0.0014624	0.0132772	0.0280294	2.15426e-05	2.6877e-05	0.000381763	0.00230396	0.0149338	0.000198353	0.0176474	0.00014689	3.60822e-05	0.0168244	0.000326977	0.00206678
AIS-08	AIS	T023	0.011165	0.00250992	0.0452693	0.0105351	0.000355577	0.00144708	0.00282914	0.00039212	0.000805642	0.00342219	0.000213898	0.00665126	0.0073883	0.000549635	0.000240406	0.000217581	0.000203189	0.000734309	0.00172837	0.00144757	0.000296074	0.0808268	0.00061111	0.000834983	0.16047	0.000632473	0.00108712	0.00205073	0.000256669	0.0700504	0.00204188	0.000822649	0.00152017	0.00783795	0.0176911	6.28767e-05	5.93307e-05	0.000471248	0.00328665	0.00894577	0.000203294	0.0355957	0.000118895	0.000124184	0.0261078	0.000440126	0.00208823
AIS-09	AIS	T029	0.0191293	0.00316023	0.0398758	0.0105118	0.000377724	0.00127859	0.00191502	0.000502469	0.00130902	0.00609168	0.000195408	0.00441141	0.00872441	0.000661277	0.000619223	0.00041647	0.000125279	0.000547662	0.00263522	0.00211769	0.000344796	0.0921189	0.000974049	0.000710137	0.151124	0.000354442	0.00181885	0.00294611	0.0003945	0.029839	0.00398848	0.00210756	0.00206968	0.00803319	0.0162037	7.261e-05	1.42818e-05	0.000433523	0.00264678	0.00637624	0.000122284	0.048438	0.000215875	8.90369e-05	0.0230784	0.000514835	0.0016664
AIS-10	AIS	T031	0.0205948	0.00894193	0.0862755	0.0218051	0.000569157	0.000810607	0.00439898	0.000309786	0.00101778	0.00691235	0.000290108	0.00707214	0.0173566	0.000638808	0.000174129	0.000172241	0.000206167	0.00170714	0.00250177	0.00201975	0.000267314	0.0844241	0.00112018	0.000693085	0.0718713	0.000350155	0.00074127	0.00396854	0.000204289	0.0655299	0.00243121	0.00109197	0.00118321	0.00674633	0.0139984	6.13172e-05	4.60029e-05	0.000596416	0.00187412	0.00700512	0.000126969	0.0303659	6.88507e-05	0.000105635	0.00850612	0.000410213	0.0010846
AIS-11	AIS	T034	0.0148313	0.00520062	0.0701701	0.0113764	0.000418901	0.00135941	0.00513696	0.000493951	0.00134855	0.003658	0.00022196	0.00522464	0.0144888	0.000431342	8.92099e-05	0.00032282	0.000187386	0.000882746	0.00449824	0.00588477	0.000387244	0.0983304	0.000941331	0.000710083	0.0482934	0.000398475	0.00208057	0.00296681	0.000270458	0.0554609	0.00283448	0.00139541	0.00198454	0.00696318	0.0246709	3.67467e-05	4.04682e-05	0.000509108	0.00257689	0.0091543	0.000177344	0.0394665	0.000122523	6.49628e-05	0.020652	0.00152391	0.00141443
AIS-12	AIS	T036	0.00845858	0.00378357	0.064879	0.012647	0.000530296	0.00108669	0.00442898	0.000613812	0.00166557	0.00377708	0.000388504	0.00641736	0.00564019	0.000412125	0.000200852	0.000451495	0.00024933	0.00180787	0.000939653	0.000712728	0.000382131	0.053137	0.000759839	0.00110675	0.0830114	0.00049844	0.00195951	0.00384927	0.000307373	0.061297	0.00240327	0.00129581	0.00209185	0.00698931	0.0200836	5.44442e-05	5.12436e-05	0.000846451	0.00388805	0.00726273	0.000209471	0.0470381	0.000239156	6.76219e-05	0.029986	0.000731018	0.00207079
AIS-13	AIS	T043	0.0105781	0.00210256	0.0166961	0.00354128	0.000398897	0.00135269	0.00301006	0.00085057	0.000607371	0.00715452	0.000268713	0.00286398	0.00716603	0.000527912	0.000400169	0.000304701	0.000321575	0.00143787	0.0019025	0.00172344	0.000284574	0.101807	0.00124731	0.000936732	0.0738865	0.000661259	0.00101428	0.00224512	0.000175495	0.0994488	0.00214052	0.00147191	0.00157085	0.0112107	0.0229685	3.42818e-05	3.81495e-05	0.00162158	0.00305845	0.00781663	0.000174254	0.043213	0.0002198	0.000154506	0.0274327	0.000445475	0.00295938
AIS-14	AIS	T045	0.00770907	0.00115112	0.01336	0.00259421	0.000451745	0.00182742	0.00339201	0.000554675	0.00190525	0.00534601	0.000207005	0.00577043	0.00565512	0.000521083	0.000967272	0.000486225	0.000211587	0.00117789	0.0021825	0.00164422	0.000290895	0.0798548	0.000895506	0.000847573	0.097865	0.000659188	0.00169419	0.00329862	0.000397538	0.0979895	0.00269022	0.00124932	0.002473	0.0107565	0.0230856	4.6627e-05	4.26009e-05	0.00101923	0.00349571	0.00926899	0.000175244	0.0420997	0.000183141	0.000115667	0.0315533	0.000347732	0.00339157
AIS-15	AIS	T047	0.00522977	0.000779523	0.0152663	0.00455579	0.000486099	0.00218544	0.00302953	0.000674339	0.00233162	0.00581231	0.000434384	0.003718	0.00309033	0.00100591	0.000702545	0.00052055	0.000207845	0.00105835	0.000625647	0.000792113	0.000391707	0.0845644	0.000785192	0.000813641	0.0993069	0.000806594	0.000790785	0.00241756	0.000436266	0.0920671	0.00221054	0.000858114	0.00219872	0.00976501	0.0212284	9.58299e-05	2.16871e-05	0.000891257	0.00387959	0.0110206	0.000225169	0.0316592	0.000323115	0.000155364	0.039728	0.000399697	0.00295384
AIS-16	AIS	T050	0.0298705	0.0108962	0.0748342	0.0110275	0.00044713	0.00109695	0.00328033	0.000703558	0.00194722	0.0185776	0.000215876	0.00364965	0.0105556	0.0011011	0.000277201	0.000234035	0.000209625	0.00217365	0.00342409	0.00294168	0.000289681	0.0593132	0.00131992	0.00112	0.0604902	0.000582732	0.000878322	0.00368421	0.000220264	0.0800758	0.00235889	0.00213027	0.0018768	0.0100393	0.0352312	5.36234e-05	4.19078e-05	0.0014638	0.00331265	0.0103101	0.000294601	0.0316465	0.000128241	0.000104511	0.0243978	0.00022973	0.00219244
AIS-17	AIS	T051	0.0125542	0.00436351	0.0501529	0.00819493	0.000478885	0.00174385	0.00231124	0.00045304	0.000939744	0.00860194	0.000123775	0.00323705	0.00913553	0.000988832	0.000851003	0.000304488	0.000239327	0.00163067	0.00250706	0.00144532	0.000317693	0.0931157	0.000931221	0.00085121	0.102626	0.0003067	0.00283741	0.00356531	0.000216246	0.0791602	0.00273565	0.00217928	0.00205282	0.00830842	0.0177382	2.34262e-05	4.63253e-05	0.000496921	0.00247012	0.0126459	0.000249296	0.0415306	0.000166277	4.71334e-05	0.0224695	0.000332535	0.00244316
AIS-18	AIS	T257	0.0208619	0.00842141	0.0398108	0.00860419	0.000337675	0.00125792	0.00507087	0.000402674	0.000916292	0.00410249	0.000441422	0.00273722	0.00483356	0.00020897	7.31882e-05	0.000530446	6.22395e-05	0.000482411	0.000842809	0.000907499	0.000259253	0.0738601	0.000693695	0.000914238	0.112904	0.00138189	0.000584245	0.00264009	0.000121381	0.0578101	0.00271815	0.002405	0.00193147	0.0110563	0.0210691	2.18804e-05	4.28579e-05	0.000723147	0.00286299	0.0100586	0.000293181	0.0231494	0.00012573	4.41178e-05	0.022858	0.000214296	0.001872
AIS-19	AIS	T258	0.0377448	0.0161562	0.0548798	0.0201211	0.000361255	0.00114457	0.00244546	0.000448569	0.00123748	0.00697729	0.00055733	0.0068376	0.00771417	0.000502876	0.000345227	0.000567929	0.000163785	0.000490376	0.00143697	0.00169047	0.000427512	0.0625402	0.000869064	0.00128501	0.113069	0.000577956	0.00284613	0.00376864	0.000163183	0.0125218	0.00400169	0.00442719	0.00271781	0.00946819	0.0129581	1.9645e-05	3.23849e-05	0.000193888	0.00200122	0.00720734	0.000218769	0.0402787	0.000136205	5.3251e-05	0.0172973	0.00057499	0.00114146
AIS-20	AIS	T259	0.0147171	0.0024348	0.0267047	0.00541179	0.000354873	0.000490591	0.00126762	0.000312513	0.00135121	0.00530027	7.14281e-05	0.0016729	0.00847755	0.000587832	0.000285907	0.000213438	7.19005e-05	0.000525131	0.00246574	0.00475378	0.00034168	0.0911065	0.000451182	0.000551521	0.133921	0.000743777	0.00108813	0.000979175	0.000271156	0.0673336	0.00157168	0.000760593	0.000711592	0.0050883	0.0173111	8.1479e-06	2.43222e-05	0.000122694	0.00117856	0.0107905	8.04582e-05	0.0368238	0.000278093	5.43465e-05	0.035152	0.000167823	0.00216185
AIS-21	AIS	T260	0.0102397	0.00419647	0.0698157	0.0152483	0.000616516	0.00172225	0.000991067	0.000488732	0.0002572	0.00634582	0.000104395	0.000318451	0.0056814	0.000699779	0.000277069	0.000462008	5.38518e-05	0.00115568	0.000916901	0.000723902	0.000104683	0.0649166	0.000423056	0.000583255	0.121001	0.000466816	0.000300971	0.0041639	0.000150886	0.0706567	0.00321041	0.00117577	0.00537429	0.0192056	0.0206498	6.47494e-05	1.68697e-05	0.000519049	0.00388585	0.00762847	0.000187177	0.0537753	2.22775e-05	2.055e-05	0.00745492	0.00040491	0.00206618
AIS-22	AIS	T261	0.0305175	0.0104763	0.0893314	0.0127308	0.000492232	0.000298449	0.00318021	0.000294008	0.000702353	0.00503148	0.000162456	0.00250595	0.0150223	0.000392373	0.00152666	0.000169425	7.73623e-05	0.000553261	0.00375857	0.00499952	0.000311592	0.0893603	0.000661592	0.000584456	0.0992372	0.000842846	0.00273111	0.00112827	0.000158715	0.0475107	0.00227601	0.00096558	0.000593057	0.0047712	0.0149623	9.61246e-06	1.82475e-05	0.000355225	0.00107872	0.00891227	5.19076e-05	0.0333469	0.000207017	4.91378e-05	0.0221807	0.000100124	0.00145498
MIA-01	MIA	T255	0.0110148	0.00426559	0.0424005	0.00763972	0.000378567	0.00022573	0.00207046	0.000257223	0.00113767	0.00391405	6.50087e-05	0.00194967	0.00305965	0.000205707	8.62046e-05	0.000105794	5.724e-05	0.000620303	0.000378032	0.000307031	0.000289903	0.049843	0.000707256	0.000559782	0.147255	0.00141982	0.000885044	0.000972257	7.91883e-05	0.0397033	0.00111515	0.0011192	0.000458784	0.00626403	0.0136108	3.41815e-06	2.26049e-05	0.000211825	0.00120164	0.00912069	7.03818e-05	0.021426	0.000144378	3.20478e-05	0.0174119	0.000109666	0.00202513
MIA-02	MIA	T256	0.0268393	0.00659043	0.0613789	0.0116723	0.000336728	0.000421213	0.00258266	0.00036795	0.000698133	0.00573905	0.00012175	0.00147439	0.00625455	0.000687661	2.03088e-05	0.000208802	5.99213e-05	0.000735962	0.00157994	0.0020347	0.000297961	0.0685288	0.000433186	0.000478132	0.193342	0.000655239	0.000495864	0.00129422	0.000428002	0.0436618	0.00161137	0.000673434	0.000692335	0.00576734	0.0198314	1.74863e-05	2.60577e-05	0.000132932	0.00113084	0.00930699	4.20791e-05	0.0296171	0.000161911	4.92624e-05	0.0203719	0.000130051	0.00178014
MIA-03	MIA	T264	0.0239118	0.00800139	0.0410574	0.00398155	0.000377005	0.000283433	0.00337937	0.000457683	0.000364612	0.0106144	0.000487831	0.00141733	0.0104097	0.000367137	9.7055e-05	0.000122462	8.90704e-05	0.000451381	0.00191894	0.00314456	0.000275038	0.0811453	0.000658449	0.00100551	0.13398	0.000727813	0.000765027	0.00139422	6.72296e-05	0.0691795	0.00291854	0.0022656	0.000749474	0.010302	0.0178775	6.00513e-06	1.55439e-05	0.000201523	0.00111017	0.0159331	8.55761e-05	0.0192351	0.000135833	3.61464e-05	0.0101689	7.3777e-05	0.00190166
MIA-04	MIA	T265	0.0325984	0.0136208	0.0302511	0.0206321	0.000404414	0.00136436	0.00532523	0.000724116	0.000941131	0.00320733	0.000171717	0.00420034	0.00456966	0.00028083	0.000217958	0.000593381	0.000142316	0.000383034	0.000915628	0.00106447	0.000406091	0.0468315	0.00100862	0.000797352	0.0941832	0.00160418	0.0013501	0.00404341	0.000154964	0.0674268	0.00319566	0.00141438	0.00210565	0.0108308	0.0180006	3.03581e-05	4.40491e-05	0.000405273	0.00231729	0.00602862	0.000261934	0.0371076	0.000138051	5.49892e-05	0.0204296	0.000329258	0.00239281
MIA-05	MIA	T266	0.0192403	0.00459932	0.0548419	0.00760796	0.000470502	0.00040326	0.00212158	0.000467599	0.00083921	0.00443738	0.000183142	0.00204589	0.00323286	0.000750827	0.000128117	0.000151288	0.000106795	0.000621562	0.000655716	0.000767317	0.000372797	0.0812385	0.000593499	0.000467968	0.0976736	0.00033729	0.000988766	0.00129961	9.17008e-05	0.0723543	0.00187456	0.000935589	0.000498996	0.00405797	0.0126173	7.39906e-06	3.96632e-05	0.000239915	0.00110934	0.00685113	6.5847e-05	0.0307538	0.000296382	5.57831e-05	0.0251072	0.000107251	0.00200814
MIA-06	MIA	T267	0.0402692	0.0145145	0.0970979	0.013807	0.000312899	0.000361029	0.00178742	0.000361658	0.000751764	0.00614198	0.00020821	0.00145422	0.0117851	0.000260672	0.000152486	0.000128342	7.38805e-05	0.000510437	0.00321464	0.00504724	0.000243602	0.0875489	0.000646298	0.000596745	0.124357	0.000475373	0.00139168	0.00102457	7.56638e-05	0.0304526	0.00171749	0.00120457	0.00043156	0.0058012	0.0156534	6.48176e-06	1.49539e-05	0.000205291	0.000644816	0.0096994	4.2323e-05	0.0230423	0.000118211	1.95133e-05	0.00975888	9.38629e-05	0.00102522
MIA-07	MIA	T268	0.0306568	0.0085764	0.0816486	0.0188317	0.000467461	0.000387526	0.00248341	0.00029246	0.00107516	0.00305347	0.000376917	0.00300045	0.00805011	0.000388765	0.000358063	0.000156345	8.74223e-05	0.000244308	0.00197939	0.00277345	0.000339849	0.0908672	0.000602919	0.000616983	0.0958002	0.000667613	0.00139519	0.00163855	0.000161147	0.0421109	0.00333356	0.00191126	0.000653774	0.00545387	0.0128178	5.51679e-06	1.9138e-05	0.000235493	0.000863584	0.00611257	8.01325e-05	0.0368013	0.000321109	4.41014e-05	0.0277251	0.000240249	0.00165819
MIA-08	MIA	T269	0.0246969	0.0112812	0.0679646	0.0103854	0.000440856	0.000365869	0.00242665	0.00057025	0.00248968	0.00679803	8.77079e-05	0.00302863	0.00715959	0.000433788	0.000208089	0.000195439	0.000104595	0.000345674	0.000947578	0.000685085	0.000414981	0.0986579	0.000536958	0.000742013	0.0875597	0.000563648	0.00218015	0.00200507	9.04682e-05	0.0586264	0.00220794	0.00206188	0.000808094	0.00631612	0.019275	1.83652e-05	2.73372e-05	0.00064896	0.000913247	0.00715036	7.48849e-05	0.0367968	0.000251436	2.7882e-05	0.0211189	0.000436749	0.00160642
MIA-09	MIA	T271	0.0263729	0.0112524	0.204244	0.04515	0.000258124	0.00115189	0.00167516	0.00046994	0.00125419	0.00190548	0.000334565	0.00264843	0.00515391	0.000436755	0.000178969	0.00046392	0.000132722	0.000336969	0.000962429	0.00123939	0.000338353	0.0637782	0.00055622	0.000881199	0.119168	0.000836087	0.00174577	0.00394662	0.000177008	0.0223035	0.00229173	0.00142277	0.00166139	0.00413209	0.0147009	3.90675e-05	2.30791e-05	0.000161161	0.00181945	0.00395799	0.000286338	0.0231766	9.83452e-05	6.64361e-05	0.0182929	0.000337478	0.00159005
MIA-10	MIA	T273	0.0205098	0.0101036	0.0710923	0.0177413	0.00046989	0.000558662	0.00319719	0.000408261	0.00126653	0.00592017	6.43595e-05	0.00769935	0.0108322	0.000931247	0.000744554	0.000175442	0.000121148	0.00104262	0.00175419	0.00125533	0.000294512	0.0780859	0.000638813	0.00104342	0.0820912	0.000287928	0.00321682	0.00336485	9.37129e-05	0.0302658	0.00194469	0.0023452	0.00112703	0.00813921	0.0111228	9.29094e-06	3.80911e-05	0.00019997	0.000925655	0.0123697	0.000119973	0.0343914	0.000144054	2.7454e-05	0.0144741	0.000102058	0.000710949
MIA-11	MIA	T274	0.0472077	0.0223615	0.167811	0.071095	0.000312449	0.00079579	0.00277656	0.000355957	0.00124029	0.00270288	0.000203695	0.0037592	0.00449295	0.000381231	0.000266207	0.000496102	0.000117619	0.000436198	0.00121674	0.00239597	0.000369703	0.0480891	0.000786484	0.000645646	0.0423249	0.00164793	0.000712524	0.0025158	0.00011756	0.0493288	0.00174369	0.00210727	0.00167695	0.00603834	0.0147064	2.02498e-05	7.51127e-05	0.00045726	0.00315705	0.0090897	0.000184649	0.0288876	0.000179976	8.40535e-05	0.026761	0.000283786	0.00188506
MIA-12	MIA	T275	0.0580215	0.0271519	0.0928688	0.00423578	0.00060728	0.00140228	0.00397516	0.000320249	0.00053526	0.00810875	0.000127836	0.0104527	0.00845881	0.000542855	0.000413915	0.000424891	0.000209098	0.000984026	0.00166499	0.00134344	0.000459329	0.0601663	0.0011279	0.00124241	0.0747525	0.000151189	0.00269844	0.00414851	0.000157299	0.0215894	0.00327283	0.00520117	0.00242036	0.00842796	0.0228181	2.16122e-05	5.62915e-05	0.000184304	0.00228975	0.0100339	0.000163134	0.0433587	0.000134049	6.59209e-05	0.0172753	0.00030587	0.00108017
MIA-13	MIA	T276	0.0210901	0.00600694	0.0487602	0.00831402	0.000398774	0.000263838	0.00392055	0.000340993	0.00284821	0.00457001	0.000217201	0.00289411	0.0105175	0.000421154	0.000659797	0.000159829	9.02798e-05	0.000611719	0.00250882	0.00382494	0.00037756	0.0832507	0.00163451	0.000807564	0.112412	0.00104351	0.000898861	0.00156236	8.9075e-05	0.0597797	0.00238359	0.00153308	0.000708522	0.00587254	0.0170076	1.21531e-05	2.36412e-05	0.000167189	0.00128303	0.00982653	6.10315e-05	0.0332247	0.000263389	4.02009e-05	0.0272265	0.00022988	0.00275094
MIA-14	MIA	T278	0.0318793	0.0145989	0.0784027	0.0445677	0.0003378	0.001612	0.00150141	0.000388716	0.000923861	0.00301549	0.000636128	0.00289604	0.00167662	0.000428656	0.000501343	0.000853205	0.000133348	0.000397505	0.000592643	0.000459875	0.00119203	0.0647535	0.00103517	0.000883452	0.017663	0.000131477	0.00109146	0.00488747	0.000180445	0.000639559	0.00939417	0.00833079	0.0037645	0.00829224	0.0252613	5.53498e-05	4.25981e-05	2.7501e-05	0.00284739	0.00710988	0.000245704	0.0343148	0.000254873	6.88395e-05	0.0271996	0.00066201	0.000643603
MIA-15	MIA	T279	0.0154383	0.00889904	0.0166527	0.0270702	0.000902965	0.00176237	0.00268246	0.00075041	0.00165485	0.00316023	0.000342642	0.00241906	0.0022285	0.000637168	5.65158e-05	0.000490181	0.000101601	0.000672763	0.000319591	0.000185113	0.00123912	0.0505206	0.00131313	0.000831084	0.0177417	7.165e-05	0.000480464	0.0049687	0.000114988	0.00245843	0.00814324	0.00892728	0.0038327	0.0152109	0.0144613	3.28993e-05	4.35008e-05	5.78927e-05	0.00141908	0.010357	0.000269768	0.0621382	8.45945e-05	3.73153e-05	0.00968759	0.000251472	0.000825666
MIA-16	MIA	T281	0.0161157	0.0106435	0.570819	0.209624	0.000107983	0.00111031	0.00114532	0.000137532	0.000759018	0.000430738	0.000155419	0.00153626	0.000758377	0.000120571	3.74373e-05	0.000493402	3.09093e-05	0.000195184	0.000234004	0.00030778	0.000137953	0.00665377	0.000181225	9.45303e-05	0.0119941	0.00031073	0.00118433	0.000684623	0.000393446	0.00273064	0.00109312	0.000142297	0.000695856	0.00109062	0.00417742	3.43023e-05	1.28071e-05	0.000205572	0.000232383	0.000760582	4.00125e-05	0.0098315	3.19519e-05	3.87077e-05	0.00422196	0.000169993	0.000188982
MIA-17	MIA	T282	0.0813759	0.0425585	0.125651	0.1498	0.000298098	0.00138997	0.00241873	0.000900147	0.00154991	0.00458884	9.73759e-05	0.00294088	0.00387241	0.000261311	0.00024736	0.000614484	0.000129903	0.000737012	0.000710688	0.00057346	0.000286832	0.0479729	0.000527948	0.0005331	0.0527972	0.000656938	0.000869035	0.00200021	0.000167234	0.0238957	0.00204979	0.00104572	0.00158594	0.00503238	0.0182922	9.26469e-06	2.9129e-05	0.00029067	0.00186416	0.00860716	0.000133135	0.024828	8.82309e-05	6.15712e-05	0.00948136	0.000210256	0.000781519
MIA-18	MIA	T283	0.0164311	0.0040161	0.0360417	0.00751716	0.000376124	0.000428585	0.0016974	0.000248742	0.00274089	0.00537539	9.14405e-05	0.000996746	0.00259437	0.000608537	0.00026426	0.000215344	0.000134991	0.00152592	0.000843643	0.000876574	0.000359662	0.0689904	0.000508862	0.000425708	0.130029	0.00083237	0.000721837	0.000960822	0.00018577	0.0995727	0.00140269	0.000443776	0.0006256	0.00609209	0.0227658	1.01304e-05	2.70408e-05	0.000400342	0.00112399	0.0120359	5.91492e-05	0.0352638	0.000380444	6.65533e-05	0.0340567	0.000201419	0.00253147
MIA-19	MIA	T285	0.118305	0.0607859	0.101461	0.00942776	0.000381586	0.000856551	0.00326016	0.000506994	0.000513362	0.00349345	0.000160332	0.0105267	0.005421	0.00080463	5.8674e-05	0.000534159	0.00012651	0.000835984	0.00138132	0.00232232	0.000236054	0.0407967	0.000628525	0.000651201	0.0792335	0.000776179	0.00182781	0.00394532	0.000102109	0.042455	0.00195105	0.00237392	0.00182798	0.00632627	0.0126057	1.2283e-06	4.99185e-05	0.000373919	0.00264539	0.0069617	0.000150766	0.0311289	5.87611e-05	3.45672e-05	0.00867515	0.000132736	0.000982413
LEP-01	LEP	T004	0.0144659	0.00554419	0.0836408	0.0130976	0.000361308	0.00136798	0.00405915	0.000465288	0.00119509	0.00900237	0.000137115	0.00467115	0.0181406	0.000439896	0.000122693	0.000284912	0.000173355	0.00124445	0.00249943	0.00442575	0.00032756	0.126011	0.00129001	0.00100231	0.0543788	0.000797798	0.00159973	0.00418371	0.000103925	0.0619814	0.00221429	0.00297336	0.00314961	0.0112253	0.043769	2.12301e-05	3.48879e-05	0.000131012	0.00301747	0.0160354	0.000142156	0.0226563	0.000106778	9.64151e-05	0.0144935	0.00020268	0.0013955
LEP-02	LEP	T005	0.0188776	0.00543114	0.0761259	0.0213322	0.000542697	0.00118789	0.0027866	0.000721567	0.000751128	0.00548951	0.000135836	0.00525364	0.00734672	0.000304604	0.000213433	0.000384722	0.000155017	0.000733829	0.00148398	0.00106395	0.000323865	0.0816918	0.000681015	0.00104269	0.133549	0.000364542	0.00128116	0.0042713	0.000163069	0.0200813	0.00239547	0.00326874	0.00267553	0.00947802	0.0159762	2.81107e-05	5.89241e-05	0.000473981	0.00223968	0.00889723	0.000168185	0.0522308	0.000101635	0.000191546	0.0169927	0.00026063	0.00130178
LEP-03	LEP	T006	0.0212586	0.00889975	0.14961	0.0431792	0.000644648	0.000769625	0.00450788	0.000403147	0.000529486	0.00222436	9.77482e-05	0.00917294	0.0107757	0.000540144	5.0893e-05	0.000203324	0.000179824	0.000710978	0.00196244	0.00237433	0.000323014	0.0431812	0.000788141	0.000777918	0.0700092	0.000183935	0.00336265	0.00256528	0.00016649	0.0285692	0.00298902	0.00247842	0.0016046	0.00595426	0.0212743	1.66296e-05	3.29266e-05	0.000141262	0.00169523	0.00573183	0.000220875	0.0363818	8.73412e-05	0.000191468	0.0101094	0.000400186	0.000919999
LEP-04	LEP	T008	0.0100923	0.00386573	0.0618469	0.00905365	0.000435102	0.00165694	0.00392071	0.000474907	0.00109353	0.00651657	0.000310196	0.00274586	0.00574903	0.000766983	0.000295444	0.000306807	0.000254728	0.000659514	0.00107325	0.00136884	0.00027877	0.0837807	0.000925452	0.000956867	0.0877589	0.000882926	0.000501552	0.00495132	0.00025414	0.0881009	0.00260089	0.00169434	0.00181135	0.0062989	0.0203268	5.16471e-05	9.78614e-05	0.000472803	0.00245284	0.0129278	0.000297088	0.0310828	0.000217682	0.000174382	0.0335613	0.000312229	0.00303336
LEP-05	LEP	T016	0.0475672	0.0207577	0.257656	0.039771	0.000357275	0.00103457	0.00219339	0.00041492	0.000519185	0.0095133	7.84119e-05	0.00465929	0.00746737	0.000760539	0.000105187	0.000220213	0.000151807	0.00112666	0.00496061	0.0138612	0.000180087	0.0666604	0.000507547	0.000686499	0.0611256	0.000447319	0.000853727	0.0028309	0.000149666	0.0501745	0.00138449	0.000689495	0.00119414	0.00361689	0.0164784	1.45562e-05	3.3097e-05	0.000529838	0.00207088	0.0132738	0.000123455	0.0225028	0.000100451	4.51792e-05	0.0135463	0.000248159	0.00090417
LEP-06	LEP	T017	0.022516	0.0119764	0.141594	0.0258546	0.000732108	0.000910674	0.0021098	0.00042967	0.000930442	0.00382819	0.000213797	0.00630944	0.00770846	0.000609038	7.58366e-05	0.000297724	9.67848e-05	0.00085328	0.00116086	0.00149115	0.000201217	0.0567311	0.000483846	0.00162783	0.108286	0.000748954	0.00435049	0.0044824	8.8831e-05	0.0416207	0.00180441	0.00216784	0.00158357	0.00530522	0.0145329	6.91178e-06	3.20911e-05	0.000329425	0.000898412	0.00837047	0.000163574	0.0386357	8.03023e-05	3.32603e-05	0.00964765	0.000149413	0.00101513
LEP-07	LEP	T018	0.00763079	0.00342432	0.0553994	0.00818423	0.00046665	0.00101401	0.0027407	0.00079557	0.000580337	0.00306173	0.000109814	0.00630675	0.00626098	0.000207927	0.000156779	0.000588208	0.000197678	0.00102176	0.00130222	0.00168184	0.000462328	0.0479766	0.000755716	0.00127249	0.183822	0.000527837	0.00191846	0.00354224	0.000126859	0.042474	0.00228447	0.0026436	0.00242634	0.00967576	0.0135097	1.4583e-05	6.626e-05	0.000434635	0.00165355	0.00876612	0.000137508	0.0571565	9.9126e-05	4.20097e-05	0.01586	0.000575694	0.00146372
LEP-08	LEP	T019	0.0100475	0.00664073	0.143349	0.0115246	0.000759162	0.00085363	0.00136295	0.000400378	0.0010348	0.00318415	0.000155748	0.00468521	0.00568323	0.00020909	0.000197855	0.000224513	0.000154508	0.00128955	0.00149146	0.00435434	0.000290865	0.0609348	0.000747194	0.0011083	0.120517	0.000220486	0.00127413	0.00284606	0.000179044	0.0358096	0.00278553	0.00318821	0.00155458	0.00884101	0.0360125	3.98343e-05	2.3905e-05	0.000413504	0.00217296	0.0107117	0.000135478	0.0461345	0.000168192	5.24549e-05	0.0253399	0.000279156	0.0016585
LEP-09	LEP	T021	0.0129839	0.00605058	0.0788741	0.0092777	0.000395648	0.00120789	0.00256173	0.000328559	0.000394227	0.0302322	9.43262e-05	0.00267878	0.00568202	0.000553333	8.64063e-05	0.000199423	0.000123359	0.00209084	0.00203147	0.00329751	0.000375151	0.072285	0.000820853	0.0012662	0.0692431	0.000604391	0.000556646	0.00340721	9.23121e-05	0.106925	0.00159678	0.00147924	0.00194188	0.0203159	0.0169492	1.97223e-05	2.48347e-05	0.000523961	0.00237011	0.0180755	0.00016925	0.0211339	0.000120063	5.32318e-05	0.0198826	0.000145583	0.00154576
LEP-10	LEP	T022	0.0070629	0.0044662	0.0994385	0.0187372	0.000427994	0.00170723	0.00534809	0.000709375	0.00168217	0.00275185	0.000162437	0.00761341	0.0108744	0.000913801	0.000203623	0.00043369	0.000207549	0.00181191	0.00165698	0.00181309	0.00034623	0.0431714	0.000775652	0.00135384	0.15324	0.000573534	0.00383629	0.00258598	0.000334865	0.0417878	0.0020595	0.00120541	0.00169633	0.0100991	0.0138092	3.42657e-05	4.33965e-05	0.000250487	0.00185216	0.00503569	0.00022363	0.0429504	0.00011561	5.53651e-05	0.0152636	0.000393801	0.00119948
LEP-11	LEP	T025	0.00733682	0.00354949	0.0654341	0.00917234	0.00053685	0.00275771	0.00202277	0.000549324	0.000581996	0.00416741	0.000162943	0.00633558	0.00697158	0.00056887	0.000214543	0.000361467	0.00017824	0.00208641	0.00118528	0.000993334	0.000264566	0.052621	0.00108031	0.00117475	0.0833611	0.000477256	0.00134199	0.00239962	0.000412095	0.0673598	0.0023622	0.000873815	0.00224426	0.00770276	0.014977	3.41695e-05	2.25888e-05	0.000532547	0.0030904	0.0106782	0.000188167	0.0311845	0.000104801	9.41572e-05	0.0143352	0.000281651	0.00111101
LEP-12	LEP	T033	0.0040383	0.00253875	0.046827	0.00902225	0.000520063	0.00197107	0.00345906	0.000610067	0.000949554	0.00419789	0.000143664	0.008467	0.0137475	0.00144071	0.000115253	0.000393419	0.000222765	0.00160948	0.00128606	0.000647369	0.000378877	0.0621504	0.00131647	0.00144103	0.0934218	0.000226214	0.00110171	0.00497662	0.000199813	0.0469295	0.00308885	0.00418701	0.00314474	0.00800999	0.0205504	4.64108e-05	5.57951e-05	0.000302513	0.00347006	0.00816326	0.000364088	0.0378474	0.000118854	5.61439e-05	0.0163524	0.000341349	0.000913243
LEP-13	LEP	T035	0.00944866	0.00447996	0.0529894	0.0113733	0.000890088	0.000620233	0.00348828	0.00200864	0.000683767	0.00596945	0.00011878	0.013008	0.00992086	0.000582509	0.000202783	0.000321125	0.000179284	0.00227368	0.00204654	0.00231249	0.000331078	0.0454593	0.000805432	0.000924078	0.0758338	0.000310557	0.00231911	0.00408863	0.000196506	0.0742153	0.00220175	0.00145264	0.00204931	0.00399862	0.0232572	3.76584e-05	5.79263e-05	0.000309303	0.00222728	0.00832667	7.98556e-05	0.0449187	0.000111529	3.96891e-05	0.0148014	0.000154898	0.00172531
LEP-14	LEP	T037	0.00643707	0.00307593	0.0332642	0.00844023	0.000546266	0.00121706	0.00487786	0.000594398	0.000769577	0.00508704	0.000112493	0.0038322	0.00752755	0.000480322	0.000221997	0.000294534	0.000269425	0.000771858	0.000798706	0.000781761	0.000317757	0.0823922	0.00167334	0.00089858	0.117732	0.000405562	0.00236238	0.00283295	0.000219198	0.0686527	0.00235834	0.00195304	0.00183316	0.00998211	0.0162409	2.47685e-05	5.09925e-05	0.0005253	0.00274277	0.00998292	0.0001474	0.0406002	6.87952e-05	6.00615e-05	0.0172542	0.000274698	0.0019874
LEP-15	LEP	T040	0.00475455	0.00270483	0.050773	0.00609619	0.000579216	0.00100373	0.00314997	0.000405905	0.000966484	0.00477245	6.93675e-05	0.0118951	0.00982023	0.000904756	0.000305836	0.00030527	0.000148691	0.00312982	0.00148972	0.00339604	0.000275746	0.0532398	0.000634716	0.000945558	0.0917415	0.00058176	0.00196809	0.0056626	0.000162645	0.0683779	0.00193727	0.00251406	0.00269128	0.00940582	0.0152241	1.83039e-05	5.36143e-05	0.000476152	0.00271727	0.00933077	0.000131693	0.0371212	5.6072e-05	4.79436e-05	0.0112041	0.000356857	0.00106441
LEP-16	LEP	T041	0.00623363	0.00387634	0.0437342	0.00645799	0.000580417	0.000875365	0.00312208	0.00061202	0.00138727	0.00777762	0.000148007	0.0048256	0.0109306	0.000557732	0.000264303	0.000254531	0.000252017	0.00241458	0.0031167	0.00452419	0.000391825	0.0612226	0.000850277	0.00124237	0.0616522	0.000221206	0.0023906	0.00541883	0.000153103	0.0545438	0.00347645	0.0030243	0.00318918	0.00639528	0.0275155	2.86468e-05	6.12026e-05	0.000236257	0.0031346	0.0109186	0.000240181	0.0471965	8.56759e-05	6.14344e-05	0.017618	0.000249307	0.00161065
LEP-17	LEP	T044	0.00300121	0.000996098	0.013292	0.00220835	0.000461764	0.000936865	0.00254419	0.0033459	0.000727969	0.00314582	0.00015469	0.003628	0.00901632	0.00090383	0.000105554	0.000185719	0.000672211	0.00170421	0.00129851	0.00125528	0.000323895	0.0591606	0.00154099	0.000789998	0.0718376	0.00081299	0.000636371	0.00521275	0.000124918	0.100054	0.00219753	0.00275456	0.00240292	0.0170429	0.0162384	2.47112e-05	3.52677e-05	0.000896569	0.00272923	0.00553723	0.00030799	0.0297929	0.000139016	8.22433e-05	0.0208608	0.000330286	0.00277708
LEP-18	LEP	T053	0.0157555	0.00575409	0.0981196	0.0221085	0.000575325	0.00104413	0.00507029	0.00115574	0.000719333	0.00742301	0.000135369	0.0253216	0.00903207	0.000368572	0.00034909	0.000460702	0.000256953	0.00219812	0.00347715	0.00761439	0.000652026	0.0545546	0.000604946	0.0010607	0.0222732	0.000381461	0.0023231	0.00406256	0.000199721	0.0185705	0.00343844	0.00348292	0.00310797	0.00436897	0.0208784	4.19394e-05	8.03008e-05	5.87895e-05	0.00397617	0.0155278	0.000426301	0.0471844	7.47421e-05	8.1469e-05	0.0110636	0.000552983	0.000630991
LEP-19	LEP	T065	0.00123749	0.00195579	0.0331437	0.00725991	0.000955663	0.000813296	0.00464991	0.000610178	0.00121972	0.00327659	0.000285927	0.00893034	0.0104396	0.000676722	0.000192972	0.000469173	0.000146897	0.00045846	0.000690082	0.000299948	0.00167382	0.0372209	0.000677757	0.00104247	0.0380965	7.56734e-05	0.00222033	0.00672368	9.57073e-05	0.00445613	0.0076171	0.0101792	0.00361892	0.00942235	0.00710235	1.83378e-05	1.63603e-05	3.96322e-05	0.000943003	0.00559543	0.000332063	0.0876929	8.46899e-05	3.28305e-05	0.00975061	0.000261371	0.000716784
LEP-20	LEP	T067	0.00367962	0.00379822	0.0680415	0.0120461	0.00054577	0.00105831	0.00288734	0.000420761	0.000555423	0.00242008	0.000386149	0.00471612	0.0165425	0.00102532	0.000190448	0.000363543	0.000135311	0.00192804	0.00180172	0.00156024	0.000902845	0.069238	0.00106823	0.000803033	0.0416975	0.000382699	0.0013264	0.00649841	9.33398e-05	0.0267853	0.00614085	0.00794138	0.00288458	0.00794836	0.019396	3.62442e-05	4.02549e-05	4.49768e-05	0.00187178	0.00919928	0.000271426	0.0353634	0.000113398	9.80163e-06	0.0116007	0.000309919	0.00113848
LEP-21	LEP	T089	0.00120614	0.000318321	0.0058283	0.000838367	0.000607935	0.00177275	0.00691592	0.00139971	0.00140904	0.00412695	0.000263577	0.010288	0.00251043	0.000875491	0.000574214	0.000623638	0.000216567	0.00139109	0.000942703	0.00124309	0.00112273	0.0320646	0.00113025	0.000781328	0.029544	0.000625351	0.000959349	0.00635491	0.000270271	0.0349875	0.00435463	0.00669173	0.00337948	0.00746185	0.0123194	2.75581e-05	4.12404e-05	7.72921e-05	0.00448698	0.00920854	0.000351724	0.0475124	0.000139919	6.8991e-05	0.0399928	0.000463107	0.00236219
LEP-22	LEP	T090	0.0178752	0.0104106	0.120104	0.0388239	0.000493109	0.000761056	0.00299505	0.00058182	0.0010381	0.00709594	0.000261189	0.0105307	0.0162263	0.00169695	0.000124657	0.000337863	0.00011627	0.00165887	0.00174734	0.00259041	0.000812289	0.0472635	0.000989124	0.000736735	0.013845	0.00045144	0.000964924	0.00768547	8.0729e-05	0.0258025	0.0035277	0.00681438	0.003173	0.00479259	0.0139083	1.03177e-05	9.60222e-05	4.90516e-05	0.00181284	0.00891863	0.000335742	0.0304505	0.000111187	4.81945e-05	0.00773661	0.000235787	0.000667065
LEP-23	LEP	T107	0.00153317	0.00105951	0.0158145	0.00388095	0.000540992	0.000944568	0.00327964	0.000488904	0.000478185	0.00364865	0.000470996	0.0055521	0.0073056	0.000306363	0.000263305	0.000405251	0.000206504	0.000503048	0.00108447	0.000544838	0.00118745	0.0658623	0.00166681	0.000863977	0.0256735	0.000283957	0.000998267	0.00624097	0.000158454	0.0258589	0.00658994	0.00971405	0.00503679	0.0108623	0.0190702	6.36315e-05	2.39044e-05	5.94124e-05	0.00288376	0.00906556	0.000407061	0.053005	0.000120347	8.18013e-05	0.0147495	0.000405084	0.00200389
LEP-24	LEP	T119	0.0102351	0.000636733	0.00975945	0.00240498	0.000628774	0.00137447	0.00159308	0.000433104	0.00067513	0.00360121	0.000328147	0.00277315	0.00202475	0.000769779	0.000467439	0.000492171	0.000295104	0.000367682	0.000481946	0.00074284	0.000838897	0.0789969	0.00128013	0.0005978	0.0119822	0.000967411	0.0015049	0.00421935	0.000509045	0.0019139	0.0069401	0.00206419	0.00304837	0.00516433	0.0217282	2.93863e-05	1.88536e-05	7.51376e-05	0.0024964	0.0153178	0.000115838	0.068077	0.000197957	0.000173176	0.0254384	0.001029	0.000718615
LEP-25	LEP	T123	0.0017865	0.000457464	0.0101699	0.0019911	0.000455979	0.00353268	0.00769383	0.000961359	0.00293324	0.00149816	0.000470257	0.00860283	0.00658874	0.000431805	0.000230715	0.000475174	0.000633924	0.00225302	0.00112213	0.00175212	0.0012058	0.0504367	0.00165175	0.00108746	0.0229231	0.0015223	0.00141958	0.00469688	0.000345589	0.00429165	0.00685877	0.00406422	0.00355391	0.0060005	0.0220479	4.22964e-05	4.38166e-05	3.9416e-05	0.00343332	0.00447504	0.000374088	0.0388024	0.000147104	5.63677e-05	0.025361	0.000612599	0.000866145
LEP-26	LEP	T137	0.00300271	0.000102378	0.000418999	0.000127988	0.000537656	0.00204607	0.00750607	0.00118694	0.0021085	0.00142728	0.000521346	0.0246063	0.00495857	0.000850238	0.000210636	0.000648353	0.00034335	0.000869713	0.000595	0.000416919	0.00101611	0.0325479	0.00271192	0.000945765	0.0225553	0.0021869	0.00297057	0.0064643	0.000409833	0.0121157	0.00719942	0.00456342	0.00516576	0.00815718	0.0269887	7.34965e-05	5.45185e-05	6.27897e-05	0.00383783	0.00549471	0.000261819	0.0477742	0.000255731	0.000122402	0.030093	0.000655528	0.00111702
LEP-27	LEP	T145	0.00670463	0.000167701	0.000887983	0.000237153	0.000445279	0.00124233	0.0043699	0.000619131	0.000857004	0.00250339	0.000582145	0.00708827	0.0136199	0.000273525	0.000139334	0.000610797	0.000134967	0.000395417	0.00210004	0.00150497	0.00119048	0.067661	0.00144663	0.00144576	0.00870895	0.000148042	0.00143587	0.00821949	0.000184872	0.000798804	0.00920867	0.0128728	0.00577233	0.00535406	0.0132503	6.31582e-05	2.6019e-05	4.17204e-05	0.00372412	0.00696502	0.000367067	0.0331719	7.97603e-05	5.30172e-05	0.00982652	0.000379312	0.000532077
LEP-28	LEP	T147	0.00197185	0.00053763	0.00721363	0.0020021	0.000478772	0.00114756	0.00417898	0.00106398	0.000520694	0.00286328	0.000415951	0.00737775	0.00711411	0.000487954	0.000156436	0.000480273	0.000245441	0.000753491	0.00070012	0.000649472	0.00130638	0.0533613	0.00156768	0.000676139	0.0172171	0.000510845	0.000414219	0.00772928	0.000208491	0.0175052	0.00820951	0.00697896	0.00450574	0.00598071	0.0114967	4.19755e-05	2.89763e-05	5.42642e-05	0.00271249	0.00704345	0.000372539	0.0419206	0.000167806	4.57203e-05	0.0164332	0.000637471	0.00150741
ACN-01	ACN	T013	0.00435184	0.00254689	0.0458365	0.00556769	0.000617168	0.00237181	0.00418581	0.000727066	0.00271799	0.00671815	0.000354436	0.00689237	0.00685972	0.00074383	0.000231506	0.0002699	0.00016364	0.000953819	0.0016413	0.00170819	0.000388839	0.077455	0.000823363	0.0010831	0.104355	0.000354476	0.00326235	0.00322585	0.000284891	0.0463211	0.00174575	0.00168668	0.00160367	0.00777242	0.0120224	2.46338e-05	5.6627e-05	0.00118174	0.00338954	0.011207	0.000284547	0.0382415	0.000160724	0.000235393	0.027397	0.00029977	0.0019643
ACN-02	ACN	T015	0.0122744	0.00452013	0.0533293	0.0140626	0.000375849	0.00148702	0.0017392	0.00258696	0.000718343	0.00397944	0.000148493	0.00266061	0.0110915	0.000445313	0.000163341	0.000261973	0.00056321	0.00127202	0.000916165	0.000558556	0.000247186	0.113876	0.000962737	0.00118269	0.14195	0.000428332	0.000457857	0.00448308	0.00023156	0.0539228	0.00249988	0.00161456	0.00234843	0.00396514	0.0170586	3.30562e-05	4.63221e-05	0.000693262	0.00247006	0.0105147	0.000184576	0.0235278	0.000102392	6.80822e-05	0.0137187	0.000189595	0.00180345
ACN-03	ACN	T024	0.00535173	0.0021262	0.0300055	0.00665603	0.000405956	0.00206787	0.00362262	0.00122263	0.00114579	0.00594351	0.000144775	0.00559166	0.00311721	0.00302245	0.000113721	0.000417669	0.000347337	0.00251988	0.000854993	0.00114108	0.000461495	0.0359464	0.00112018	0.00125219	0.088557	0.00139549	0.000258837	0.00398779	0.000179299	0.106894	0.00158169	0.00165419	0.00354741	0.00977879	0.0115953	3.33262e-05	4.02708e-05	0.000560201	0.00361234	0.00817236	0.000519961	0.0179559	0.000104333	5.39777e-05	0.0172783	0.00048086	0.0030963
ACN-04	ACN	T027	0.0100841	0.00647877	0.104024	0.0482939	0.000459142	0.00215299	0.00830588	0.000977082	0.0013097	0.00424102	0.000140005	0.0221928	0.00640029	0.0015392	0.000169787	0.00134077	0.000178173	0.00347082	0.000974845	0.00139324	0.000486923	0.0329153	0.00125796	0.00056909	0.0426514	0.000745317	0.00239248	0.006387	0.000220668	0.0526086	0.0023309	0.00235878	0.00464941	0.00461499	0.00936455	3.9042e-05	2.45573e-05	0.00017483	0.00250559	0.00593069	0.000380073	0.0152234	0.000130663	7.79743e-05	0.0134512	0.000276345	0.000713175
ACN-05	ACN	T028	0.0209374	0.00626761	0.0785965	0.0160617	0.000499908	0.0114147	0.00164488	0.000606594	0.00122419	0.0105792	0.000153249	0.00235231	0.00356848	0.000526221	0.000892471	0.000269311	9.17323e-05	0.000936367	0.000751474	0.000712995	0.000286632	0.0705527	0.000474929	0.000777127	0.103568	0.000398143	0.00311325	0.00453085	0.000281232	0.0741267	0.00262281	0.00102049	0.00311255	0.0109399	0.0162601	5.0171e-05	4.17449e-05	0.00108266	0.00210313	0.0182325	0.000563049	0.0326568	0.000212351	0.000203417	0.0227628	0.000344831	0.0023544
ACN-06	ACN	T032	0.0057674	0.00354084	0.0679234	0.0121787	0.00050633	0.00154907	0.00353482	0.000703241	0.00303454	0.00239751	0.000203988	0.00975633	0.00999685	0.000663189	0.000304244	0.0002882	0.00017231	0.00175455	0.00171861	0.00175545	0.000406578	0.0534643	0.000959021	0.000905272	0.0756475	0.000838112	0.00102666	0.00385284	0.000196712	0.09969	0.00222573	0.00168587	0.00272667	0.00475981	0.0100291	1.50591e-05	4.30436e-05	0.000483644	0.00323878	0.00526932	0.000792366	0.024352	0.000195331	2.36494e-05	0.0246672	0.000530961	0.00163882
ACN-07	ACN	T039	0.008666	0.00505807	0.108555	0.0192454	0.000524541	0.00185933	0.00253009	0.000456217	0.000641139	0.027806	0.000128113	0.00600772	0.00869052	0.00466481	0.000331092	0.00023828	0.00121804	0.00315801	0.00299654	0.00480307	0.000319261	0.0788745	0.000772424	0.00152417	0.0717383	0.00030515	0.0016503	0.00421662	0.000226712	0.0491618	0.00263671	0.00213562	0.00243397	0.00403182	0.0256429	3.66155e-05	2.52882e-05	0.000248516	0.00327024	0.0176763	0.000189593	0.0299457	4.14812e-05	7.36011e-05	0.00827312	0.000406564	0.00101977
ACN-08	ACN	T042	0.00424354	0.00159237	0.0373974	0.00500988	0.000583155	0.00206498	0.00301008	0.000488823	0.000649431	0.0306906	0.000180693	0.0068388	0.00981112	0.00543568	0.000295838	0.000303562	0.000838577	0.00353186	0.00278514	0.0055077	0.000319464	0.0869982	0.000888662	0.00166255	0.0774347	0.000396474	0.00169965	0.00477691	0.000227224	0.0501837	0.00312807	0.00245141	0.00267068	0.00450064	0.0259076	2.06652e-05	3.31686e-05	0.00027066	0.00361629	0.0175078	0.000184998	0.0340443	5.42774e-05	8.55756e-05	0.00902081	0.00034817	0.0010221
ACN-09	ACN	T046	0.00847907	0.00327553	0.0513374	0.00999712	0.000724924	0.000937806	0.00550477	0.00059222	0.000745175	0.00992976	0.000134027	0.00712418	0.0201751	0.000381905	0.000301113	0.000307728	0.000166785	0.00152787	0.00290857	0.00194835	0.000296448	0.047853	0.000810059	0.00130338	0.0846653	0.000454557	0.00146224	0.00484388	0.000154572	0.0607773	0.00233216	0.00274442	0.00183921	0.0108384	0.0153617	3.21484e-05	2.45217e-05	0.000666032	0.00309745	0.0110804	0.00022464	0.0356197	9.62317e-05	7.78615e-05	0.0165957	0.000179115	0.00153138
ACN-10	ACN	T048	0.016499	0.00507105	0.0640038	0.0102938	0.000380557	0.00110745	0.00426286	0.000475983	0.000292911	0.0105621	0.000210285	0.0025931	0.0238617	0.000370846	0.000214841	0.000282751	0.000219664	0.00198795	0.00257609	0.00189362	0.000250397	0.107691	0.00116158	0.000773362	0.0537062	0.000290716	0.00124994	0.0026266	9.43851e-05	0.0770568	0.00176209	0.00124759	0.00205537	0.00943286	0.0352829	3.25611e-05	3.92575e-05	0.000504461	0.00258076	0.0216055	0.000172251	0.0209636	6.7855e-05	6.84184e-05	0.0106077	0.000162617	0.00130989
ACN-11	ACN	T049	0.00589294	0.00152903	0.0168857	0.00281463	0.00047995	0.00230108	0.00251833	0.00138708	0.00122261	0.00927604	0.000161961	0.00726971	0.0064802	0.00156695	0.000178048	0.000456842	0.000236094	0.00143574	0.00217822	0.00332599	0.000437176	0.0679607	0.000998286	0.00111561	0.109034	0.000420638	0.000720033	0.00680104	0.000173365	0.115967	0.00233254	0.00266144	0.00356565	0.0065919	0.0156782	4.80667e-05	3.99845e-05	0.000847441	0.00342147	0.0187769	0.000267756	0.0279214	0.00010993	8.13492e-05	0.0245632	0.000295932	0.00317774
ACN-12	ACN	T056	0.00369695	0.00202605	0.069579	0.00891264	0.000508638	0.00147384	0.00241616	0.000410653	0.00715189	0.00269082	0.00043064	0.00704724	0.00658555	0.000294941	0.000175398	0.000375721	0.00020692	0.00276023	0.00154021	0.00186001	0.000722613	0.0313421	0.000980713	0.000752401	0.0294456	0.000638133	0.000687349	0.0091978	0.000216609	0.0268148	0.00670787	0.00750996	0.0034601	0.00638115	0.00864692	4.06819e-05	3.48934e-05	5.50029e-05	0.00230884	0.00754387	0.000267562	0.0280187	9.06128e-05	1.38474e-05	0.0126316	0.000858122	0.00122703
ACN-13	ACN	T058	0.000949723	0.00243001	0.0356621	0.00657362	0.000589375	0.00155753	0.0065859	0.00390875	0.000577939	0.000591172	0.000609853	0.0110232	0.00350627	0.000414302	5.14089e-05	0.000397322	0.000242106	0.00254066	0.000200225	4.88187e-05	0.00122128	0.0141138	0.00139516	0.00105389	0.0151386	2.47345e-05	0.00138434	0.0122161	0.000131612	0.0297613	0.00615519	0.0128883	0.00512205	0.00415696	0.00355498	2.0404e-05	3.96098e-05	2.83614e-05	0.00398611	0.0042402	0.000284031	0.0293058	0.000284781	5.40572e-05	0.0265932	0.000848762	0.00379535
ACN-14	ACN	T059	0.00445906	0.00474962	0.0651987	0.0213743	0.000790736	0.00369779	0.00742736	0.000879053	0.000722764	0.00263901	0.00025449	0.024314	0.00740974	0.000357358	9.52579e-05	0.000279239	0.000168959	0.00413415	0.00178132	0.000935666	0.000687771	0.0427637	0.000512585	0.00075832	0.0118232	0.00116141	0.00107528	0.0161601	2.46749e-05	0.0404903	0.00332056	0.00463902	0.00667626	0.00920076	0.0140924	7.67913e-06	8.38189e-05	5.47419e-05	0.00288871	0.0126061	0.00160078	0.00952063	5.83943e-05	3.42092e-05	0.00354311	0.000154436	0.000903582
ACN-15	ACN	T061	0.00714111	0.000941701	0.0197037	0.00568233	0.000456557	0.0019793	0.00309503	0.000517271	0.00351935	0.00450943	0.000271254	0.0108121	0.0037218	0.000397749	0.000414124	0.000829329	0.000190586	0.000527856	0.00145925	0.00301908	0.000951909	0.0393769	0.00225273	0.000894963	0.0117553	0.000223886	0.00208287	0.00691336	0.000341616	0.00233101	0.00893097	0.00860207	0.00624898	0.00790957	0.0201297	6.30501e-05	3.99705e-05	6.49469e-05	0.00358597	0.0109574	0.000224152	0.0484578	7.65735e-05	9.1192e-05	0.0132562	0.000554835	0.000665503
ACN-16	ACN	T063	0.00131774	0.000951115	0.0179631	0.00659021	0.000643425	0.00158047	0.00369082	0.00628688	0.000695987	0.00685893	0.000152512	0.0168077	0.0101178	0.00130829	0.00017423	0.000917567	0.00033685	0.00394298	0.000659294	0.0001593	0.00121108	0.0361995	0.000949598	0.00121411	0.0141222	0.000173221	0.00456418	0.00836617	0.000137861	0.0107621	0.00825774	0.010322	0.00835357	0.0114674	0.0112407	2.08131e-05	4.84213e-05	4.50762e-05	0.00433133	0.0121763	0.000721208	0.0215718	4.19715e-05	5.86954e-05	0.00370801	0.000185438	0.000709759
ACN-17	ACN	T066	0.00471994	0.00267484	0.0512608	0.0198868	0.000596669	0.00218037	0.00562459	0.000785837	0.00157308	0.00719081	0.000882502	0.0144572	0.0109917	0.00315183	0.000173757	0.000747251	0.000210443	0.00388376	0.00205689	0.00216178	0.000835027	0.049614	0.000720425	0.000776985	0.0178542	0.00192574	0.00502335	0.00623977	0.000165102	0.038003	0.00396212	0.00376704	0.00397849	0.00540445	0.00916873	1.97491e-05	4.50886e-05	5.6701e-05	0.00307963	0.00832046	0.000214583	0.025391	0.00010287	5.46854e-05	0.0119355	0.000365205	0.00152312
ACN-18	ACN	T068	0.0110469	0.000771264	0.00869019	0.00142605	0.000632659	0.00286692	0.00197041	0.00069747	0.00130461	0.00447402	0.000445775	0.00625743	0.0117555	0.000558627	0.000306427	0.000402143	0.000230831	0.00240551	0.00231614	0.00405576	0.000687006	0.084977	0.00127413	0.000857001	0.0688051	0.00106025	0.00197524	0.0047565	0.000245832	0.0331314	0.00441455	0.00471341	0.00323731	0.0125002	0.0152851	1.40986e-05	3.51619e-05	7.23795e-05	0.00278858	0.0138313	0.00029894	0.0423277	0.000124099	6.02291e-05	0.0210425	0.000538896	0.00162234
ACN-19	ACN	T069	0.000914019	0.0011309	0.0214593	0.00735188	0.000799387	0.00161037	0.00672572	0.000659918	0.00575707	0.00154629	0.000339382	0.026101	0.00687321	0.000525364	0.000253441	0.000563587	0.000407024	0.000864011	0.000654939	0.00021222	0.00140027	0.0351923	0.000805475	0.00179301	0.0122417	4.32366e-05	0.00136766	0.0109779	0.000159429	0.0052811	0.00932165	0.0149686	0.00746245	0.00413292	0.0133602	6.67895e-05	3.71316e-05	2.84109e-05	0.00305508	0.00872414	0.00021553	0.0400998	4.59683e-05	3.64503e-05	0.00688878	0.00024144	0.000605038
ACN-20	ACN	T070	0.00505334	0.00329541	0.0564592	0.0185107	0.00051361	0.00132198	0.00656193	0.000920298	0.00092545	0.00142717	0.0009512	0.0327535	0.00705946	0.000489522	0.000259025	0.000722106	0.000446724	0.00176191	0.000789854	0.000466234	0.00162992	0.0229578	0.00178387	0.00104462	0.0199943	0.000146083	0.00451371	0.00853174	0.000259462	0.00657307	0.00460463	0.00946307	0.00539091	0.0056874	0.0132327	4.41082e-05	5.87314e-05	7.48995e-05	0.00285346	0.00511245	0.000310011	0.0604206	0.000119935	0.000107527	0.0084396	0.000408488	0.00088523
ACN-21	ACN	T073	0.00672167	0.00633128	0.0947533	0.022713	0.000437447	0.00143124	0.00531184	0.000804216	0.000605458	0.00418282	0.000123128	0.021017	0.0191664	0.000657422	0.000120451	0.000441073	0.00017818	0.0045065	0.00249551	0.00263952	0.000686099	0.0534792	0.000774701	0.0024065	0.0419085	0.000172604	0.00269041	0.00502828	0.00011566	0.0178681	0.00392039	0.00424848	0.00245308	0.00363082	0.0240594	9.66962e-06	4.95189e-05	4.46107e-05	0.00163075	0.014657	0.000220578	0.0329512	3.43908e-05	4.45354e-05	0.00372164	0.000218515	0.000712343
ACN-22	ACN	T074	0.0066452	0.00252228	0.0836601	0.0100935	0.000445429	0.00168274	0.00340017	0.001124	0.000780443	0.00361671	0.0011829	0.00631195	0.00723434	0.000359915	0.00042266	0.000796443	0.000183994	0.00184464	0.00338259	0.00984682	0.000940475	0.0605042	0.00167691	0.00197944	0.0294053	0.000618651	0.000811238	0.00472349	0.000277759	0.0589494	0.00570277	0.00304973	0.00304718	0.00857148	0.0227479	5.82365e-05	3.03707e-05	7.88643e-05	0.00373043	0.0155089	0.00030635	0.0427339	0.000173363	8.21779e-05	0.0226286	0.00118925	0.00233196
ACN-23	ACN	T076	0.00663939	0.00429834	0.0643082	0.021553	0.000769705	0.00131121	0.0073126	0.0023809	0.000720004	0.00345396	0.000299003	0.0201927	0.00586612	0.000359278	8.47539e-05	0.00040068	0.000146657	0.00579476	0.000777446	0.000418558	0.000656313	0.0214702	0.00080193	0.00334683	0.0369364	0.000240254	0.00249528	0.0104326	0.000120209	0.0116788	0.00375269	0.00448103	0.00391171	0.00642372	0.00604976	1.91886e-05	2.91194e-05	3.29907e-05	0.00107113	0.00701235	0.000478144	0.049163	6.74514e-05	4.86344e-05	0.00739331	0.00018515	0.00119162
ACN-24	ACN	T079	0.00554784	0.000131107	0.00148675	0.000495731	0.000580473	0.00239168	0.00272713	0.00152234	0.00113169	0.00540709	0.000638261	0.0105414	0.00466661	0.000727132	0.000580007	0.000716561	0.000261107	0.00195213	0.00180886	0.00171181	0.00122764	0.0360368	0.00149171	0.00214826	0.0260686	0.000633606	0.00139097	0.00531553	0.00057588	0.00785688	0.0052259	0.00160413	0.00346901	0.00761903	0.0295911	3.16037e-05	1.73823e-05	0.000104906	0.00414781	0.0197789	0.000170465	0.0683108	0.000202845	0.000151784	0.0359822	0.000816733	0.00244583
ACN-25	ACN	T081	0.0019368	0.000686977	0.00666872	0.00289354	0.000559344	0.00225786	0.00484918	0.000844198	0.00158734	0.00273375	0.000187053	0.00573585	0.00271263	0.000388763	0.000242647	0.000905257	7.61674e-05	0.000591967	0.000945273	0.00131208	0.000986279	0.0515965	0.000633785	0.000674703	0.021857	0.00034877	0.00136053	0.00397372	0.00030542	0.0231505	0.00435646	0.00394458	0.00314317	0.00715254	0.027899	2.64638e-05	5.31445e-05	9.75276e-05	0.00414577	0.0166795	0.000490089	0.0597583	0.000256409	0.000182397	0.0585273	0.000486607	0.00361104
ACN-26	ACN	T082	0.00379285	0.00283328	0.0431054	0.0136898	0.000399835	0.000822945	0.00475254	0.000566953	0.000624817	0.00377718	0.000594635	0.0128739	0.00841023	0.000409076	0.000118411	0.000440407	0.000248145	0.00157456	0.000690022	0.000609288	0.00119243	0.0363051	0.00129875	0.00120429	0.0162892	0.000512418	0.00128892	0.00828429	0.000188499	0.011853	0.00496896	0.00696415	0.00280565	0.00751276	0.0162006	1.67286e-05	2.54212e-05	5.53449e-05	0.00311531	0.00706426	0.000304476	0.0400568	0.000164154	6.41994e-05	0.0166095	0.000325231	0.00107263
ACN-27	ACN	T085	0.00702566	0.00422277	0.183049	0.0185446	0.000464682	0.000741283	0.0021769	0.000376547	0.000272756	0.00264069	0.000656772	0.0226169	0.0126634	0.000211506	0.000168513	0.000170816	0.000153606	0.00098235	0.00169161	0.00269995	0.000777142	0.0508846	0.000815157	0.00121335	0.0176624	0.00053364	0.00341325	0.00463803	0.000112721	0.0153624	0.00277176	0.00700286	0.00264606	0.00737413	0.0172232	3.26775e-05	4.26387e-05	6.15458e-05	0.00185571	0.0088285	0.000189501	0.0331057	4.91169e-05	7.78133e-05	0.00597603	0.000145462	0.000364463
ACN-28	ACN	T087	0.00973182	0.00350343	0.0866388	0.0137318	0.000401267	0.00113203	0.00465834	0.000438515	0.000347586	0.00341109	0.000187203	0.00961361	0.00964372	0.000408469	0.000312047	0.000461301	6.83961e-05	0.000800854	0.00199641	0.00402323	0.000566299	0.0600592	0.000965864	0.000450587	0.0102158	0.000287453	0.00126996	0.00330662	0.000210277	0.00377188	0.0063713	0.00392887	0.00246608	0.00723303	0.0161916	1.28467e-05	2.92764e-05	6.33336e-05	0.00193354	0.00845183	0.000180971	0.0541842	9.01763e-05	3.37543e-05	0.0272222	0.00149609	0.000821885
ACN-29	ACN	T092	0.00733789	0.00629787	0.0910194	0.0202118	0.000502401	0.00116359	0.00694137	0.000706127	0.00110553	0.00234104	0.000231091	0.0141161	0.00577005	0.000883344	0.000211348	0.000405822	0.00018041	0.0020724	0.000823142	0.000869559	0.000848228	0.0340074	0.00140025	0.000882928	0.0251343	0.000748666	0.000707796	0.00536384	4.96138e-05	0.0856534	0.00304651	0.00420414	0.00338387	0.00705511	0.0167868	1.90516e-05	2.60118e-05	9.29626e-05	0.00250596	0.00569774	0.000280864	0.0258395	0.000190244	3.67637e-05	0.0142421	0.000293836	0.00138331
ACN-30	ACN	T093	0.0142725	0.00635285	0.159764	0.0316637	0.000582337	0.000776011	0.00459306	0.000573863	0.000275188	0.00815955	0.000276386	0.0258257	0.00958026	0.00082761	0.000320537	0.000473248	0.000187057	0.00166524	0.00174683	0.00337286	0.00068305	0.0463794	0.000980425	0.000680896	0.0303473	0.000768489	0.00194147	0.00266877	0.000213773	0.0339247	0.00404464	0.000814124	0.00269896	0.00729503	0.0165038	4.04321e-05	1.94915e-05	6.78365e-05	0.00226672	0.00916888	0.000129825	0.0375327	0.000167262	0.000101642	0.0282587	0.00024726	0.00114494
ACN-31	ACN	T095	0.00341044	0.00342507	0.0770012	0.022438	0.000472733	0.00158855	0.00728115	0.000667453	0.0018054	0.00127974	0.000347421	0.0226928	0.00608859	0.000933681	0.000138279	0.000949444	0.000174675	0.00145923	0.000678702	0.000379846	0.000806923	0.0242791	0.00147594	0.000932932	0.0409463	0.000542123	0.00171692	0.00708039	0.000184511	0.0448379	0.00296228	0.00621519	0.00302761	0.00413758	0.0166696	1.28971e-05	5.35318e-05	7.29549e-05	0.00295668	0.00493036	0.000320557	0.0382168	9.39412e-05	2.31973e-05	0.0132421	0.000234976	0.00155973
ACN-32	ACN	T096	0.00345453	0.00196795	0.0389652	0.0114661	0.000768248	0.00168477	0.00862739	0.00218813	0.00255869	0.00159792	0.000136961	0.0119198	0.00475922	0.00113054	0.000232835	0.000512633	0.000241586	0.0016433	0.000561774	0.000220978	0.000997687	0.030316	0.00108455	0.000828688	0.052633	0.00036242	0.00437408	0.00847013	0.00028339	0.0227144	0.00342655	0.00388075	0.00338175	0.00603377	0.0106649	3.11128e-05	3.75751e-05	8.0748e-05	0.0026831	0.00368872	0.000262881	0.0560204	8.71854e-05	6.48179e-05	0.0164801	0.00040628	0.00153059
ACN-33	ACN	T101	0.00330465	0.00637728	0.0740867	0.0285909	0.000709483	0.00130577	0.0122944	0.00137459	0.000639767	0.001324	0.000225509	0.0263216	0.00618293	0.000671556	0.000198389	0.00078919	0.000297792	0.00169605	0.000729094	0.000562676	0.000898836	0.0138814	0.00125939	0.000771968	0.0298481	8.2359e-05	0.00356823	0.0108091	0.000116512	0.0340864	0.00391514	0.00418186	0.00514871	0.005842	0.00722773	1.58942e-05	4.21271e-05	4.94486e-05	0.00179573	0.0039063	0.000274622	0.0369518	4.29743e-05	6.17961e-05	0.004151	0.00033551	0.00190709
ACN-34	ACN	T102	0.0018818	0.00136597	0.0222584	0.0082891	0.00109872	0.00202664	0.00659251	0.000403437	0.000419831	0.0142812	0.000211232	0.0217453	0.0159819	0.00145433	8.64892e-05	0.00048921	0.000161824	0.00158963	0.00166357	0.00047531	0.000689709	0.0433352	0.000885454	0.000730934	0.0230543	0.00842165	0.00168154	0.00768077	8.78066e-05	0.040279	0.00362563	0.00412693	0.0044646	0.00393025	0.0198686	1.13516e-05	4.7472e-05	4.85115e-05	0.00399247	0.0194782	0.000455564	0.0144834	4.70747e-05	9.62075e-05	0.0048248	0.000256821	0.00068135
ACN-35	ACN	T106	0.00223198	0.00261314	0.0674623	0.00938612	0.00057476	0.00213334	0.00588501	0.00416001	0.0021966	0.021852	0.000173672	0.0157317	0.0142848	0.000569734	0.000109939	0.000416529	0.000143292	0.000764163	0.00190118	0.00212813	0.000795984	0.0857353	0.000585081	0.000633957	0.0240443	0.00225062	0.00220716	0.00567655	9.02241e-05	0.0425822	0.00311273	0.00717947	0.00415944	0.00726951	0.0334132	7.93393e-06	6.67462e-05	5.92403e-05	0.00313515	0.0262272	0.000257531	0.0330555	3.24059e-05	7.41151e-05	0.00425917	0.000173133	0.000525365
ACN-36	ACN	T108	0.00819833	0.009164	0.13381	0.0805149	0.000658945	0.00124482	0.00340738	0.000417492	0.000894342	0.00159364	7.65003e-05	0.0131244	0.0036691	0.000601538	8.32432e-05	0.000275865	0.000284834	0.00141737	0.000628883	0.000680322	0.000831456	0.0140634	0.000627541	0.000395361	0.00671995	7.41854e-05	0.00150602	0.0118575	0.000113605	0.00836237	0.00398511	0.0134007	0.00555663	0.00605313	0.00946392	1.53103e-05	3.79769e-05	3.62791e-05	0.00219848	0.00407323	0.000236289	0.026014	3.02835e-05	8.44784e-05	0.0039674	0.000282803	0.000392561
ACN-37	ACN	T109	0.0043773	0.00407707	0.0775134	0.0372563	0.000676846	0.00143451	0.00459953	0.000534923	0.00102565	0.00254662	0.000166752	0.0134817	0.00604954	0.000811222	7.04078e-05	0.000343566	0.000226305	0.00126307	0.000978763	0.00111968	0.000995558	0.0222847	0.000761187	0.000594949	0.0108339	0.000305042	0.00146911	0.0119616	0.000105013	0.0105655	0.00540789	0.0175012	0.00625697	0.00695016	0.0142018	3.52813e-05	3.19029e-05	4.16776e-05	0.00260096	0.00583762	0.000292225	0.031337	3.95954e-05	0.000105026	0.00402587	0.000282276	0.0005537
ACN-38	ACN	T110	0.0121738	0.00225483	0.109556	0.0432476	0.00040879	0.000949514	0.0085174	0.000819403	0.000219875	0.00272785	0.000382074	0.0132152	0.00531767	0.00170115	0.000107105	0.000576871	0.000214115	0.000762262	0.000525861	0.000232242	0.000792596	0.0420235	0.00150006	0.000530169	0.00721343	9.75799e-05	0.00166187	0.0058767	0.000135405	0.0279194	0.00455032	0.00644256	0.00403828	0.0047742	0.0106917	4.88316e-05	3.77668e-05	5.09448e-05	0.00302555	0.00889059	0.00028425	0.0234401	0.000141157	8.95996e-05	0.0103695	0.000832086	0.00210084
ACN-39	ACN	T111	0.00292309	0.0035839	0.117758	0.179402	0.000406525	0.00140799	0.00470298	0.000680062	0.000591801	0.00225395	0.000157425	0.00595408	0.0046758	0.000582163	0.000107072	0.000312109	0.000163151	0.00109059	0.000317371	0.00024473	0.001243	0.0119798	0.00115864	0.000890073	0.00387956	2.63802e-05	0.000551641	0.00945957	8.35787e-05	0.0155212	0.00442986	0.00961239	0.00606329	0.00413868	0.00501647	9.92167e-06	1.97556e-05	1.80689e-05	0.00230762	0.003171	0.000463399	0.0205417	0.000109785	5.58419e-05	0.00845846	0.000458021	0.000975986
ACN-40	ACN	T115	0.0162378	0.00913628	0.113719	0.0338987	0.000363202	0.00126597	0.00541084	0.00144517	0.00208229	0.00236512	0.000132798	0.0124126	0.009257	0.000502049	0.000257468	0.00082731	0.000169943	0.000562089	0.000891176	0.000514928	0.00129395	0.0373107	0.00141697	0.000496624	0.0104195	0.000466281	0.00112736	0.00571545	0.000153444	0.0201265	0.00461116	0.00520851	0.00509323	0.00387203	0.0125774	1.75295e-05	3.46462e-05	5.33611e-05	0.00282489	0.00800684	0.000355674	0.0304532	0.000174012	7.77213e-05	0.0212553	0.000380423	0.00184249
ACN-41	ACN	T116	0.00496663	0.00487736	0.0943434	0.0337693	0.000571354	0.00530712	0.00535742	0.00141108	0.00212944	0.00582083	0.000172278	0.0132145	0.00530784	0.000890932	0.000166703	0.000597354	0.000258956	0.00112243	0.000868835	0.000610472	0.00107253	0.0270123	0.000871279	0.00064677	0.0116855	0.00015507	0.00176267	0.0088497	0.000118858	0.00845649	0.00663885	0.00859036	0.00636324	0.00806895	0.0218833	2.28211e-05	2.61463e-05	4.8605e-05	0.00233882	0.00756508	0.000291723	0.0398658	0.000165723	0.000118409	0.0144691	0.000418357	0.000835874
ACN-42	ACN	T117	0.00357062	0.00265413	0.0456311	0.0159783	0.00095128	0.00186953	0.00473645	0.000645257	0.000702621	0.00370384	0.000290506	0.0138648	0.00891688	0.000407946	0.000382828	0.000382043	0.000288558	0.000360741	0.000806985	0.000324679	0.00151772	0.0551267	0.000937185	0.00117229	0.00899474	8.39501e-05	0.00220286	0.0103784	0.000209087	0.00280959	0.00793198	0.0133112	0.00478336	0.00501801	0.00914085	2.1982e-05	2.71398e-05	4.41488e-05	0.00296187	0.00764139	0.000484445	0.0505107	0.000178184	0.000104353	0.0179856	0.000334141	0.000846173
ACN-43	ACN	T118	0.00465676	8.34633e-05	0.00066232	0.000135899	0.000901136	0.00250437	0.0038842	0.000689347	0.00169613	0.00727828	0.00038973	0.0127225	0.00793503	0.00154875	0.00108829	0.000285449	0.000338859	0.00042507	0.00214983	0.00429862	0.000980033	0.0609888	0.00115226	0.000568255	0.01061	0.000183744	0.00225491	0.00555978	0.000354469	0.00121527	0.00714487	0.00603929	0.00493195	0.00793617	0.0222025	6.46406e-05	4.83728e-05	4.52118e-05	0.00163922	0.00857982	0.000117238	0.0643619	9.50428e-05	0.000133131	0.0125568	0.000962192	0.000595269
ACN-44	ACN	T120	0.0012789	0.000667407	0.0111633	0.00226175	0.000594731	0.00186803	0.00271047	0.000734059	0.00103203	0.00195529	0.000422161	0.00559706	0.00153595	0.000224918	0.00069033	0.00060804	0.000225467	0.000390881	0.000297152	0.000498005	0.00125726	0.0293726	0.00159318	0.000886456	0.0135887	0.000855363	0.00133576	0.0052771	0.00037563	0.00573105	0.00864637	0.00585385	0.00595679	0.00848383	0.049186	0.000107023	4.87937e-05	8.73838e-05	0.00410928	0.0124035	0.000584216	0.0578285	0.000199946	0.000144171	0.0257704	0.00102473	0.00134947
ACN-45	ACN	T122	0.010195	0.00490888	0.0874613	0.0239755	0.000399445	0.00178344	0.00342565	0.00135255	0.00107592	0.00481635	0.000163699	0.0123321	0.00709511	0.00217902	0.000102009	0.000725324	0.000333073	0.001957	0.000933672	0.000658603	0.000763483	0.0483715	0.000852868	0.000600282	0.0317734	0.000959173	0.00115645	0.00680651	0.000137646	0.0486066	0.00259744	0.00460966	0.00469996	0.00592896	0.0344177	2.59561e-05	3.96782e-05	6.11451e-05	0.00240167	0.0116299	0.000417525	0.0265994	9.98411e-05	4.98741e-05	0.0134452	0.000358976	0.00191429
ACN-46	ACN	T124	0.00240902	0.00244487	0.0594292	0.0137689	0.000682378	0.00289376	0.00469417	0.000616276	0.000633437	0.00302186	0.000258924	0.0116557	0.00525044	0.00073728	0.000140978	0.000341004	0.000143264	0.00111333	0.000676235	0.000388324	0.00161346	0.0259118	0.000936423	0.00130073	0.0419171	0.000264519	0.00119696	0.0119076	9.19735e-05	0.0212582	0.00667034	0.0133529	0.00472326	0.00825662	0.0125294	2.25517e-05	3.38034e-05	3.07825e-05	0.00187994	0.00722253	0.000656949	0.0443598	0.000140357	3.14121e-05	0.0165632	0.000273894	0.00121052
ACN-47	ACN	T126	0.020348	0.0138306	0.207324	0.100022	0.000415384	0.00232303	0.00251285	0.00552854	0.000443966	0.00110988	0.000158867	0.0195734	0.00621764	0.000466935	0.000109242	0.000309552	0.000257649	0.00148453	0.000784202	0.000579902	0.000596714	0.0129181	0.000806687	0.000486884	0.0286728	0.000192746	0.00112595	0.00638697	0.000235053	0.008399	0.00283652	0.00242956	0.00256971	0.00201675	0.00496139	4.94639e-06	2.25463e-05	2.52208e-05	0.00155465	0.0030399	0.000136608	0.0232915	0.000110839	6.37171e-05	0.0220749	0.000439814	0.00162241
ACN-48	ACN	T128	0.00144508	0.000927236	0.0173423	0.00254354	0.00062836	0.000956021	0.00436016	0.00075597	0.000617813	0.00776376	0.000415265	0.0157056	0.00589476	0.00146318	0.000429019	0.000536545	0.000286539	0.000688207	0.000690613	0.00081517	0.000790993	0.0554067	0.000765044	0.00120151	0.0768911	0.000987701	0.00321695	0.00404448	0.000340568	0.0243699	0.00367766	0.00324696	0.00308957	0.00824341	0.0180924	1.58965e-05	5.85053e-05	9.90647e-05	0.00240183	0.00939716	0.000517515	0.080721	0.000123032	8.77754e-05	0.0193676	0.000543177	0.00182737
ACN-49	ACN	T133	0.0224165	0.016357	0.229548	0.0545057	0.000786552	0.000807305	0.00331334	0.000283081	0.000754308	0.00174185	5.52421e-05	0.0171757	0.00470177	0.000611899	7.2007e-05	0.000319941	2.47721e-05	0.00160044	0.000789741	0.000574461	0.000708318	0.016155	0.000826139	0.000686483	0.0169971	0.000174583	0.00129797	0.00616776	0.000131463	0.0113694	0.00363477	0.00786559	0.0037903	0.00463976	0.012711	4.1916e-05	2.24119e-05	5.05112e-05	0.0016622	0.00567986	0.000243344	0.0277799	5.10311e-05	5.72263e-05	0.00517223	0.000193074	0.000734329
ACN-50	ACN	T135	0.004289	0.00244247	0.0389219	0.0216751	0.00078182	0.00194926	0.0104387	0.000592667	0.000697609	0.000968356	0.000291246	0.0294869	0.00870797	0.000489636	0.000193644	0.000470264	0.000217723	0.00165303	0.00101748	0.000709975	0.000923634	0.0233283	0.000948238	0.00110489	0.0282374	0.000573159	0.00443797	0.00868393	0.000204033	0.0275257	0.00397864	0.00585407	0.00586921	0.00449167	0.0086852	1.9834e-05	3.37458e-05	3.92609e-05	0.00248439	0.00389041	0.000344977	0.0374526	3.85017e-05	5.11109e-05	0.00451889	0.000441839	0.00157138
ACN-51	ACN	T138	0.0044558	0.000246258	0.00283144	0.000946705	0.000510967	0.000909818	0.00409506	0.000724666	0.00139976	0.00838395	0.000372408	0.00680661	0.00726041	0.000758638	0.000259885	0.000614207	0.000144008	0.000520009	0.00254825	0.00304127	0.000999855	0.0658555	0.00114418	0.000871459	0.0317515	0.000205524	0.00226643	0.00805004	0.000227148	0.0155876	0.0063	0.0113514	0.00396928	0.00514041	0.030509	6.40499e-05	3.96171e-05	6.05896e-05	0.00305489	0.0105094	0.000240539	0.045091	0.000100717	0.000101473	0.0137041	0.000456277	0.00156592
ACN-52	ACN	T140	0.00310125	0.000907191	0.0213153	0.004405	0.000655303	0.00209561	0.00288953	0.000816911	0.00147906	0.00320044	0.000995294	0.00304856	0.00636994	0.000590345	0.00046945	0.000382902	0.00011062	0.000698421	0.00172425	0.00230186	0.00150479	0.0534782	0.00131141	0.000722264	0.0402662	6.18865e-05	0.00382198	0.00736077	0.000247293	0.00486212	0.00723169	0.011697	0.00605652	0.0152338	0.0223196	3.9055e-05	3.18989e-05	3.0617e-05	0.00383079	0.0105662	0.00052091	0.0473026	7.70448e-05	0.000144739	0.00713937	0.000716665	0.000865352
ACN-53	ACN	T143	0.00214373	0.000454132	0.00786643	0.0020377	0.000485123	0.00211968	0.00491314	0.00106494	0.000543801	0.00844634	0.000184003	0.0165689	0.0114634	0.000937026	0.000382162	0.000426983	0.000287042	0.000714425	0.00145282	0.00110171	0.00151171	0.064521	0.00072884	0.000896573	0.011282	6.63031e-05	0.00199901	0.0068354	0.000145291	0.00880645	0.00659985	0.0115511	0.00567998	0.00850828	0.00983681	3.77439e-05	4.88159e-05	6.87329e-05	0.00274416	0.0125077	0.000843248	0.0552015	6.01201e-05	6.8954e-05	0.0105377	0.000211904	0.00132892
ACN-54	ACN	T146	0.00692486	0.00189425	0.0313972	0.00548152	0.000615018	0.00246918	0.00604123	0.000732717	0.00107571	0.00563435	0.000199314	0.0088891	0.00751056	0.00121627	2.77224e-05	0.000326373	4.48778e-05	0.0024894	0.00117923	0.00153835	0.00044869	0.0624084	0.000828498	0.000817768	0.0520646	0.00523996	0.000461936	0.00484317	0.00044683	0.0498608	0.00210137	0.00240913	0.00199254	0.00419083	0.0119079	2.96166e-05	2.59986e-05	0.000259252	0.00324459	0.00952862	0.000230143	0.0307612	0.000804793	0.00010307	0.0469154	0.000277008	0.00174484
ACN-55	ACN	T148	0.00688657	0.000179379	0.00177568	0.000791482	0.000511186	0.00172514	0.00209111	0.000484082	0.000723955	0.0032911	0.000406957	0.00659638	0.0035367	0.000562876	0.000296428	0.000474846	0.000205018	0.000253082	0.00133075	0.00146963	0.00153621	0.0711941	0.00167964	0.000572247	0.00652692	5.60525e-05	0.00430709	0.00596613	0.000366235	0.000994319	0.0104905	0.0100334	0.00538117	0.00794662	0.0203219	5.06447e-05	3.55207e-05	8.25616e-05	0.00375739	0.0111135	9.00049e-05	0.0648034	0.000112427	0.000159613	0.0147587	0.000947884	0.000760301
ACN-56	ACN	T149	0.00132625	0.00138731	0.0296271	0.00620055	0.000743267	0.00547398	0.00637949	0.000751373	0.00210682	0.0137862	0.000122426	0.0237945	0.0166223	0.00203588	7.45223e-05	0.000502895	0.000207646	0.00207618	0.00219801	0.00102844	0.000907442	0.0362411	0.000974206	0.000960871	0.0140105	0.000129756	0.0025741	0.00817415	7.8475e-05	0.0182639	0.00541459	0.00969476	0.00606044	0.00461187	0.0209221	9.9816e-06	3.97404e-05	4.91813e-05	0.00257639	0.019336	0.000424203	0.0318539	0.00016178	3.78549e-05	0.0133546	0.000302355	0.000916786
ACN-57	ACN	T151	0.00553747	0.00136552	0.0326554	0.00736837	0.000560636	0.00137277	0.00350069	0.00048948	0.00117113	0.0055606	0.000137729	0.0197477	0.0117729	0.000871893	4.3036e-05	0.000416785	9.41971e-05	0.00222178	0.00207789	0.00640011	0.000699646	0.0501648	0.000865148	0.000820855	0.0443862	0.000558678	0.00174009	0.00758908	0.000270649	0.0253406	0.00330326	0.004063	0.00418752	0.0104228	0.0198891	4.01728e-05	3.50687e-05	9.07796e-05	0.00262686	0.0104721	0.00077104	0.041708	7.08127e-05	0.000136655	0.0101343	0.000437737	0.00095341
PAP-01	PAP	T038	0.00793227	0.00189464	0.0268804	0.00503424	0.000481228	0.00152197	0.00243435	0.000544767	0.000791348	0.00488153	0.000210619	0.00313675	0.00417504	0.000496075	0.000153903	0.000422561	0.000271228	0.0019045	0.000836668	0.000968959	0.000442519	0.0959254	0.00113502	0.0012705	0.0686292	0.000567497	0.000523757	0.00429041	0.000145066	0.0987313	0.00204595	0.00109709	0.00224861	0.015753	0.0188401	3.09652e-05	2.66419e-05	0.000491107	0.00347262	0.0130128	9.17675e-05	0.0330844	0.000335279	6.30633e-05	0.0394999	0.000361091	0.0031239
PAP-02	PAP	T055	0.010469	0.00648125	0.0936679	0.0105593	0.00050848	0.00083225	0.0032868	0.000395975	0.000740678	0.0108451	0.000391636	0.0124293	0.00712838	0.000494209	0.000304516	0.000409585	0.000328938	0.00100483	0.00226129	0.00258136	0.000859624	0.0600412	0.000936838	0.00101981	0.0208208	0.000101599	0.0236672	0.00508929	0.000144304	0.00727768	0.00441477	0.00849532	0.00336814	0.00529773	0.066347	5.20721e-05	4.98508e-05	6.46899e-05	0.00326118	0.0222759	0.000277501	0.0432959	9.63026e-05	3.47926e-05	0.015041	0.000261201	0.000881337
PAP-03	PAP	T057	0.00524844	0.00247278	0.0528808	0.0088558	0.000600024	0.00147037	0.00592574	0.000834307	0.00101829	0.0059219	0.000368499	0.0178304	0.00659292	0.00115393	0.000194542	0.000563353	0.000210492	0.00197488	0.00138546	0.00341988	0.00100857	0.0461652	0.00162946	0.00138348	0.0280299	0.000877448	0.00130982	0.00592395	0.000172213	0.0333765	0.00413268	0.00426633	0.00424504	0.0080471	0.0170085	3.55251e-05	6.40954e-05	0.000108082	0.00432592	0.0162385	0.000386877	0.0339232	0.000139091	5.12139e-05	0.01951	0.000552712	0.00144349
PAP-04	PAP	T062	0.00414529	0.00240196	0.0944555	0.0156482	0.000420252	0.000942056	0.00251926	0.00602788	0.000816277	0.00152206	0.000378244	0.0118156	0.00344079	0.000464935	0.000125975	0.000261157	0.000188864	0.00173266	0.000592492	0.000566321	0.000947514	0.0248189	0.000773676	0.00044871	0.0143829	0.000107407	0.00110432	0.00911007	3.2843e-05	0.0439438	0.00395826	0.00958556	0.00390904	0.00558666	0.00716114	3.02755e-05	2.8616e-05	5.35604e-05	0.00205749	0.00452482	0.000301111	0.0187652	6.09543e-05	2.14655e-05	0.00639793	0.000276252	0.00147029
PAP-05	PAP	T083	0.00462881	0.00416171	0.0616526	0.0136609	0.000710924	0.00186933	0.0055658	0.000391775	0.000535513	0.00619901	0.000106716	0.018699	0.00634346	0.00037721	0.00012268	0.000360933	0.000141697	0.00233013	0.000712581	0.000476157	0.000648496	0.0347676	0.000739647	0.00175357	0.0115214	0.000657805	0.00144766	0.00676943	8.54343e-05	0.0309842	0.00502371	0.00378234	0.00327606	0.0149557	0.0112294	7.61937e-06	3.61474e-05	4.76964e-05	0.00192798	0.0127217	0.000506478	0.0235822	0.000105053	3.51897e-05	0.021475	0.000887338	0.000829998
PAP-06	PAP	T084	0.0131899	0.00493369	0.101936	0.0835079	0.000530219	0.0012839	0.00554748	0.00266363	0.000289659	0.0031524	0.000118236	0.0272988	0.005868	0.00150712	0.000100826	0.000615015	0.000298943	0.00326393	0.000568905	0.000218047	0.000497858	0.0199752	0.000730051	0.000298212	0.0385624	0.00030405	0.00401899	0.0136975	7.51528e-05	0.0257206	0.00270131	0.00356654	0.00403014	0.0030668	0.00355149	1.04515e-05	3.07563e-05	4.48167e-05	0.00192954	0.00560846	0.000199192	0.015064	0.000100574	5.38346e-05	0.0105944	0.000361792	0.00144102
PAP-07	PAP	T086	0.0131154	0.00721125	0.113226	0.0292672	0.000455031	0.00212382	0.0041472	0.00472408	0.000471023	0.00689853	0.000149775	0.0135555	0.013442	0.0016991	0.000118248	0.000814212	9.61278e-05	0.00211306	0.00275178	0.00396507	0.000863621	0.0335899	0.00149343	0.000419125	0.0122234	9.66697e-05	0.00681413	0.00674007	0.000100693	0.0172928	0.00509698	0.00803351	0.00606369	0.00622252	0.0155526	2.51893e-05	3.40744e-05	6.46649e-05	0.00280057	0.00979452	0.00028465	0.0315383	6.81944e-05	2.03124e-05	0.0106503	0.000265579	0.00112728
PAP-08	PAP	T104	0.00237888	0.000778142	0.0148751	0.00437658	0.000496306	0.00110429	0.00490242	0.00185537	0.00182464	0.00271131	0.00102158	0.0173114	0.00395075	0.000469341	0.000472972	0.00066368	0.00030902	0.00089647	0.000710383	0.000640754	0.00116175	0.032258	0.00248429	0.000724358	0.038017	0.00112199	0.00166783	0.0070323	0.000266308	0.021363	0.00561494	0.00498531	0.0046028	0.0122945	0.0130515	4.49192e-05	5.71991e-05	6.81564e-05	0.00469522	0.00720389	0.000195636	0.0388774	0.000201623	0.000134599	0.0253861	0.000621753	0.00203053
PAP-09	PAP	T105	0.00271222	0.0034334	0.0292936	0.0108842	0.000465733	0.00162456	0.00747434	0.000817315	0.00158371	0.00168819	0.000457109	0.00336134	0.00643456	0.000278767	5.9981e-05	0.000149699	0.000291853	0.00101274	0.000412779	0.000118302	0.000905057	0.0183925	0.000854245	0.000142308	0.0116562	0.000901527	0.000368522	0.00952641	8.07339e-05	0.0301644	0.00326835	0.00789276	0.00132463	0.00417149	0.00506227	1.81354e-05	5.37599e-05	7.31956e-05	0.00150469	0.00278575	0.000217601	0.0300448	6.17736e-05	3.08249e-05	0.00541393	0.000246634	0.000675034
PAP-10	PAP	T112	0.0068651	0.00326143	0.0590696	0.0273049	0.000680522	0.000854763	0.0079449	0.000603463	0.00109905	0.00235706	0.00027168	0.0191146	0.00813199	0.000273318	0.000136763	0.000328617	0.000394632	0.00147046	0.000713405	0.000754211	0.000639394	0.0190162	0.000687466	0.00127002	0.0150143	0.00109221	0.00142067	0.0109132	9.38341e-05	0.0356366	0.00349107	0.00379257	0.00476335	0.0107754	0.0143368	3.31678e-05	3.51563e-05	7.25645e-05	0.00283224	0.00671441	0.000434484	0.0326238	0.000111121	7.37927e-05	0.0109189	0.000305288	0.00132042
PAP-11	PAP	T113	0.00766519	0.00720742	0.187425	0.0760011	0.000802409	0.00143169	0.00944807	0.0012529	0.00132258	0.00150349	0.00015173	0.0251767	0.00501028	0.000365824	0.000153238	0.000467673	0.000210432	0.00116523	0.000674991	0.000680624	0.000514041	0.0138618	0.000810429	0.000434821	0.0311548	0.000408931	0.00179459	0.00727438	7.77246e-05	0.0240809	0.00311934	0.00490126	0.00365235	0.0047034	0.00469497	1.57064e-05	2.72434e-05	4.29882e-05	0.000513066	0.00299874	0.000146008	0.0408223	0.000351216	4.72204e-05	0.0181098	0.000279816	0.000704785
PAP-12	PAP	T121	0.0070319	0.00464329	0.063328	0.010453	0.000353618	0.000609024	0.00192148	0.00060683	0.000218978	0.0105583	5.27636e-05	0.012294	0.0162082	0.0014795	4.73127e-05	0.000429505	0.00017503	0.00303727	0.00168962	0.0020974	0.000675661	0.0392878	0.000534812	0.00130355	0.0285969	0.000488447	0.00179826	0.00592247	5.16696e-05	0.0476882	0.00232603	0.00372756	0.0029211	0.0191517	0.0153982	1.15668e-05	2.02402e-05	6.36024e-05	0.00334634	0.022335	0.000196582	0.0177468	3.00272e-05	8.25468e-05	0.00501225	0.000106015	0.000689375
PAP-13	PAP	T125	0.00995924	0.00384248	0.0903894	0.0145337	0.000491154	0.00230629	0.00334007	0.000784002	0.000964115	0.00421138	0.000265753	0.00993185	0.00521134	0.000682136	0.000452731	0.000531166	0.000182881	0.000348682	0.00159658	0.00611524	0.00114716	0.0411155	0.00106736	0.000777873	0.0106615	0.000596978	0.00204959	0.00565289	0.000438273	0.00230739	0.00728119	0.00611071	0.00544284	0.00763684	0.0215101	3.1041e-05	3.49099e-05	6.05897e-05	0.00251662	0.0089125	0.000199014	0.0510285	0.000153894	0.000136728	0.0224979	0.0010303	0.00084598
PAP-14	PAP	T131	0.00203815	0.000604436	0.021713	0.0029674	0.000506235	0.00256896	0.00832555	0.00149994	0.00247888	0.0017238	0.0004041	0.0135583	0.004408	0.000541518	0.000269571	0.000580641	0.000119498	0.000718501	0.000641398	0.000869418	0.000796472	0.0215829	0.00129146	0.000759099	0.0261813	0.00175316	0.00217627	0.00849381	0.000450787	0.00519743	0.00548478	0.00338615	0.00482938	0.00680644	0.00746656	3.71865e-05	4.80698e-05	7.27369e-05	0.0044071	0.00427231	0.000339737	0.0365993	0.000245642	6.29734e-05	0.0244687	0.000717071	0.000975615
PAP-15	PAP	T136	0.0139971	0.0140762	0.160831	0.0785915	0.000407083	0.0014511	0.00323588	0.000382048	0.00116951	0.00393809	0.000518863	0.0160876	0.00591313	0.000511343	7.02496e-05	0.000334768	0.000110707	0.00242901	0.00221271	0.00223239	0.000912185	0.0221036	0.000411901	0.000573986	0.0187298	0.000559071	0.00392308	0.00738967	5.64225e-05	0.00550124	0.00355235	0.00875497	0.00474324	0.014852	0.008787	8.6545e-06	1.80126e-05	1.69927e-05	0.00267881	0.0127103	0.000309602	0.0198401	4.44685e-05	6.2601e-05	0.00551021	0.000590164	0.000717522
PAP-16	PAP	T142	0.00565577	0.00635884	0.119183	0.0276106	0.000614177	0.000736074	0.00381929	0.00338437	0.00081997	0.00123075	0.000266934	0.0106625	0.00732416	0.000995323	7.39813e-05	0.000320003	0.000131817	0.00204667	0.000633974	0.000576657	0.000729332	0.0170463	0.000895205	0.0004105	0.0109966	0.000647691	0.0360339	0.00825934	9.29343e-05	0.0393884	0.00189559	0.00436599	0.00327122	0.00373054	0.00648096	2.64119e-05	2.20697e-05	3.46969e-05	0.00245746	0.00369411	0.000295714	0.0235354	7.46542e-05	5.95466e-05	0.00757795	0.000335079	0.00184179
PAP-17	PAP	T150	0.00224851	0.00234729	0.0405863	0.0074003	0.000557429	0.00426034	0.00351979	0.00114007	0.00106682	0.00518269	0.000126528	0.022081	0.00578925	0.000499097	0.000234254	0.000456398	0.000360136	0.00272851	0.00109136	0.000978349	0.00109959	0.0391843	0.00093517	0.000848446	0.0259077	0.000131725	0.00161651	0.0101974	9.50312e-05	0.0536371	0.00460189	0.0125185	0.00568989	0.00937959	0.0168792	1.76212e-05	3.58107e-05	6.60361e-05	0.00260362	0.0125638	0.000230559	0.0403219	0.000106939	7.3435e-05	0.012429	0.000200766	0.00204787
SOL-01	SOL	T002	0.0196875	0.00973611	0.103466	0.0357739	0.000338426	0.00175867	0.00485379	0.00120696	0.00127451	0.00257513	0.000251275	0.0138187	0.00839157	0.00101309	0.000101225	0.000323138	0.000243715	0.00302751	0.00105803	0.00075597	0.000504495	0.0385221	0.00114499	0.000404114	0.0463299	0.0012674	0.00176522	0.00442537	0.000207441	0.0973583	0.00211733	0.001341	0.00293102	0.00357914	0.0155053	6.0802e-05	3.07544e-05	0.000447975	0.00306034	0.00424742	0.00031147	0.0160759	0.000120968	7.42568e-05	0.0151249	0.000624239	0.00166573
SOL-02	SOL	T052	0.00946127	0.00777948	0.132716	0.0342325	0.000459656	0.00129676	0.00441163	0.00100998	0.000408749	0.0030888	0.000261685	0.0131533	0.00660091	0.00198171	8.23755e-05	0.000540646	0.000118221	0.00407489	0.00100059	0.000820945	0.000752712	0.0197273	0.00162108	0.000583707	0.0175862	0.000234054	0.00576959	0.00515873	0.000132024	0.0349004	0.00346671	0.00846839	0.00379028	0.00557381	0.0105786	2.0835e-05	3.00016e-05	4.6867e-05	0.0034131	0.00405833	0.000403846	0.0289363	0.000163818	3.5557e-05	0.0118717	0.000253731	0.00107939
SOL-03	SOL	T060	0.00744833	0.00522943	0.0722322	0.027098	0.000396295	0.00144224	0.00590779	0.000500644	0.000367888	0.00193744	0.000130296	0.0221663	0.0123541	0.00111272	0.000157847	0.000500898	0.000294	0.00134751	0.00118419	0.00114754	0.00126274	0.023051	0.00153333	0.000529369	0.00940713	4.60688e-05	0.000969383	0.0076211	0.000183428	0.02838	0.00540123	0.00849797	0.00676252	0.00493228	0.0082897	3.22266e-05	2.37493e-05	5.1982e-05	0.00238701	0.0047068	0.000111634	0.0377178	3.93235e-05	6.00585e-05	0.00751953	0.000324895	0.00114338
SOL-04	SOL	T064	0.00420886	0.00253382	0.0434437	0.0160316	0.000634144	0.00183735	0.00618615	0.00181492	0.00134859	0.00378031	0.000442749	0.0304122	0.00562637	0.00111824	0.000261413	0.000360499	0.000156979	0.00221762	0.000540229	0.000419057	0.000664111	0.021725	0.00103406	0.000760776	0.0185783	0.00043761	0.00742464	0.00435651	0.00018672	0.00407964	0.00394275	0.0121477	0.00306285	0.00315658	0.0083674	3.0273e-05	6.33937e-05	3.95488e-05	0.00299904	0.00412103	0.000300071	0.0394207	0.000193542	7.99039e-05	0.0376555	0.000435403	0.00112975
SOL-05	SOL	T071	0.00198991	0.000421847	0.00538009	0.00140789	0.000947543	0.000851355	0.00495091	0.00221396	0.00091686	0.00290461	0.000300837	0.0190597	0.00739366	0.000850119	0.000237292	0.000300709	0.000291383	0.00213975	0.00202056	0.00230527	0.00100516	0.0244646	0.000750012	0.00064287	0.0547875	0.000172807	0.00246895	0.00728311	0.000127469	0.0209647	0.00696189	0.00515056	0.00205058	0.00491636	0.0124718	1.95865e-05	2.47085e-05	4.72653e-05	0.00122947	0.00507807	0.000288246	0.0520618	0.000139106	4.85971e-05	0.0109357	0.00149302	0.00177898
SOL-06	SOL	T072	0.00381899	0.0020558	0.0600921	0.0128878	0.000527282	0.00101472	0.00845537	0.00166541	0.0011529	0.00190714	0.000165737	0.0232924	0.00738922	0.000459186	0.000399308	0.00111511	0.000275063	0.00304632	0.000941548	0.00138473	0.000887234	0.0276571	0.00251008	0.000653458	0.0316314	0.000551063	0.000792581	0.00802676	0.000156195	0.0414579	0.0057033	0.00677228	0.00626485	0.00455484	0.0265676	4.59642e-05	2.56196e-05	4.72426e-05	0.00351086	0.00595123	0.000269255	0.0344749	0.000130825	7.08611e-05	0.0135021	0.000248319	0.00148823
SOL-07	SOL	T075	0.00942741	0.000430525	0.00861469	0.00167577	0.000446591	0.00282987	0.00329093	0.000745391	0.00200043	0.00499725	0.00193605	0.0189266	0.00201084	0.000740819	0.000540124	0.000336334	0.000226054	0.00109998	0.00102135	0.00138775	0.000882283	0.0307721	0.00196211	0.00135247	0.0323963	0.000407182	0.00139704	0.00437409	0.000899188	0.0597738	0.00505764	0.00139711	0.00354715	0.00539651	0.0152683	7.04347e-05	1.79551e-05	4.50082e-05	0.00104052	0.00607978	0.000325236	0.055793	0.000679708	0.000163133	0.0423264	0.000871355	0.000902386
SOL-08	SOL	T078	0.00982423	0.00431768	0.103192	0.0229038	0.000527122	0.00148231	0.00619769	0.00130246	0.000300995	0.00412459	0.000299798	0.0202997	0.0117175	0.00156808	9.0793e-05	0.000705268	0.000156403	0.00376237	0.00181465	0.00266977	0.000661853	0.0382636	0.00149045	0.0021262	0.0345288	0.000338867	0.00212739	0.00529891	0.000139919	0.0236094	0.00349982	0.00282551	0.00420017	0.00590572	0.0330949	2.72063e-05	3.32927e-05	5.37185e-05	0.00301092	0.0104336	0.000186567	0.0424198	0.000121903	8.94038e-05	0.0137455	0.000251995	0.00112804
SOL-09	SOL	T080	0.0102976	0.000208436	0.00173131	0.000325693	0.000461991	0.00362405	0.00174834	0.00171809	0.00501561	0.00606408	0.0006168	0.00488221	0.0048948	0.00118905	0.000445153	0.000777345	0.000131302	0.00123664	0.00332714	0.00794811	0.000800273	0.0476561	0.00144046	0.00225527	0.0420219	0.000843723	0.0020469	0.00522887	0.000408345	0.00345702	0.00449158	0.00234172	0.00381578	0.00664053	0.0233223	3.64484e-05	3.31e-05	7.24375e-05	0.00333475	0.0114757	0.000548147	0.0380485	0.000215122	0.000206935	0.0465101	0.00102906	0.00112293
SOL-10	SOL	T088	0.00957773	0.0107988	0.163306	0.0368869	0.000543899	0.00235416	0.00446375	0.000939223	0.000590094	0.00668044	0.000144751	0.016594	0.00557434	0.000484381	0.000188746	0.000534879	0.00023751	0.000974179	0.000402535	0.000257988	0.000645895	0.0310145	0.000844177	0.000705009	0.0626375	0.000560633	0.00120281	0.00360547	0.000118167	0.041941	0.00184311	0.00391055	0.00223862	0.00669121	0.0141919	1.93671e-05	3.6759e-05	8.84528e-05	0.001458	0.00770282	0.000121366	0.0479448	9.71022e-05	2.06487e-05	0.0142966	0.000226315	0.00177654
SOL-11	SOL	T091	0.00733378	0.00314688	0.0644522	0.0164409	0.000437865	0.00105415	0.00594849	0.00155336	0.00150895	0.00338208	0.000167797	0.018448	0.00800631	0.000939217	0.000226518	0.000558484	0.000173714	0.00290169	0.00186953	0.00257256	0.000733701	0.0389779	0.00120703	0.000891772	0.0216868	0.000742325	0.00722742	0.00669299	0.000130168	0.0420233	0.00346394	0.00546775	0.00388486	0.00513795	0.013106	1.71915e-05	2.53062e-05	6.87192e-05	0.00233982	0.0076123	0.000342778	0.0454584	0.000158385	2.94976e-05	0.0197158	0.000613458	0.00193321
SOL-12	SOL	T097	0.00723603	0.0120207	0.215319	0.209094	0.000228435	0.00123438	0.00392586	0.000301178	0.00066943	0.000789051	0.00016192	0.0262454	0.00626679	0.000516894	2.4759e-05	0.000459122	8.7528e-05	0.00180688	0.000305354	0.000432342	0.000376069	0.00958115	0.00055541	0.000204261	0.0122377	0.000513216	0.00304354	0.00732873	0.000114695	0.015325	0.00180051	0.000554677	0.00295863	0.00421512	0.00314698	3.03916e-06	1.2438e-05	1.95337e-05	0.00109374	0.00255713	0.000303841	0.0095894	8.83051e-05	3.95062e-05	0.00662825	0.000296847	0.00104213
SOL-13	SOL	T100	0.00228209	0.0013149	0.0327255	0.0213748	0.000826752	0.00284423	0.0100171	0.000822252	0.000785906	0.000797726	4.67993e-05	0.0315824	0.003783	0.00107884	6.46596e-05	0.00131289	0.000190339	0.00132304	0.000247835	0.000181221	0.000715897	0.011557	0.00126604	0.000175939	0.0294005	0.00148022	0.00138446	0.00905989	0.0001309	0.00356175	0.00370201	0.00574575	0.00602514	0.00368051	0.0112773	8.97388e-06	4.6971e-05	5.31663e-05	0.00322069	0.00329066	0.000350579	0.0308724	6.78571e-05	0.000124181	0.00561989	0.000459609	0.000962556
SOL-14	SOL	T103	0.00271038	0.00162783	0.0453953	0.00994331	0.000503574	0.00236803	0.00787858	0.00100098	0.00085146	0.00671248	0.000309572	0.0181871	0.0056415	0.00185213	0.000344881	0.00117479	0.000392501	0.000559262	0.000842316	0.000903906	0.001057	0.0264563	0.00121655	0.000568741	0.0176122	0.00226882	0.00170297	0.00591234	0.00020727	0.0296388	0.00552997	0.00721901	0.0081405	0.0079684	0.0100449	1.30704e-05	2.16964e-05	5.56565e-05	0.00321108	0.00464017	0.000329504	0.0311419	7.24013e-05	8.04807e-05	0.00910163	0.00104665	0.00153717
SOL-15	SOL	T114	0.00900338	0.00577214	0.113816	0.0721517	0.000435563	0.00113415	0.00537682	0.000556641	0.00235563	0.00305446	0.000497741	0.0105218	0.00652062	0.000557229	7.48174e-05	0.000325428	8.34944e-05	0.00174872	0.000818516	0.000697427	0.000911123	0.0276403	0.00118473	0.000286339	0.0146689	0.00074087	0.00135632	0.00598317	7.37575e-05	0.00563689	0.00364663	0.0079569	0.00372492	0.0064827	0.0176771	1.98615e-05	4.03286e-05	2.91297e-05	0.00193719	0.00562239	0.000209996	0.0296732	0.000175475	6.85191e-05	0.00984286	0.000423063	0.00102695
SOL-16	SOL	T127	0.00448588	0.00400982	0.0476177	0.0132478	0.00052674	0.000920081	0.0039096	0.000585524	0.00053662	0.00207342	0.000126469	0.0233284	0.00469621	0.000740678	0.000110132	0.000338426	0.000174305	0.0033682	0.000218391	0.000117442	0.00089448	0.0165205	0.00110144	0.00130342	0.0131166	0.00131246	0.00543962	0.00669197	0.000112194	0.0670771	0.0032069	0.00622768	0.00324099	0.00339934	0.00502498	1.35397e-05	5.82346e-05	5.53038e-05	0.00249991	0.00432093	0.000256497	0.0269349	4.87514e-05	4.88395e-05	0.00887197	0.000365365	0.00222046
SOL-17	SOL	T129	0.00125162	0.000441322	0.011799	0.00215285	0.000587906	0.00179461	0.00505166	0.00119344	0.00134813	0.00238969	0.000579124	0.0188592	0.00536023	0.000308655	0.00021613	0.000554086	0.000278197	0.00153271	0.00104326	0.00118077	0.00135559	0.0303882	0.00180308	0.00139213	0.0360441	0.00260363	0.000939206	0.00714722	0.000247283	0.0276611	0.00503094	0.00403677	0.00393526	0.0122968	0.0132223	2.72092e-05	3.57891e-05	7.4299e-05	0.00448012	0.00622285	0.000364808	0.0310653	0.000203162	0.000134725	0.0271335	0.00033974	0.00176815
SOL-18	SOL	T130	0.00576795	0.00392277	0.0392019	0.00969542	0.000388162	0.00614674	0.0054076	0.00166458	0.00124006	0.0109141	0.000254763	0.0160675	0.0227763	0.00145391	4.51882e-05	0.000745248	0.000203427	0.00329479	0.00140239	0.000415544	0.000892265	0.031876	0.00152323	0.00105618	0.0141533	0.000320664	0.00172891	0.0122846	8.33947e-05	0.0238505	0.00795503	0.00909834	0.00675937	0.00771143	0.00852259	6.23125e-06	2.10608e-05	2.17953e-05	0.00164964	0.00938009	0.000763657	0.0186821	6.45459e-05	3.54884e-05	0.00725087	0.000327711	0.000645102
SOL-19	SOL	T132	0.00299808	0.00163277	0.0302494	0.00984782	0.000434492	0.00206273	0.00810021	0.00440336	0.000914991	0.00213674	0.000849143	0.031561	0.0064701	0.000750684	0.00010157	0.000575503	0.00024256	0.00266423	0.00125204	0.00182836	0.000884115	0.0288361	0.000794036	0.00108011	0.0160575	0.00172191	0.00120119	0.00872878	0.00014623	0.0217987	0.00433536	0.0078042	0.00615349	0.00303267	0.00722212	1.64894e-05	8.98135e-05	3.27721e-05	0.00431052	0.00865669	0.000611934	0.0213881	4.54655e-05	6.66474e-05	0.00509211	0.00078218	0.00130349
SOL-20	SOL	T134	0.00328639	0.00148143	0.0279466	0.00674878	0.000510199	0.00228678	0.00299882	0.00212767	0.000887291	0.0083119	9.35278e-05	0.0137652	0.013921	0.00356645	0.000115061	0.000491209	0.000210614	0.00249708	0.00212701	0.00236782	0.00124048	0.0771844	0.00170836	0.000574402	0.0173467	0.000593832	0.00143116	0.00805259	9.46689e-05	0.0308248	0.00597882	0.00964411	0.00771283	0.00451425	0.0209557	1.80952e-05	4.3023e-05	4.61947e-05	0.00290606	0.0140607	0.00053492	0.0236967	0.000263169	6.55541e-05	0.0175856	0.00025958	0.000952923
SOL-21	SOL	T141	0.0681471	0.0429481	0.311849	0.0923787	0.000366854	0.000872518	0.00163183	0.0011403	0.000735113	0.0049052	0.000126886	0.00743634	0.0040769	0.000385746	8.30515e-05	0.000202247	0.000111757	0.000888782	0.000737755	0.000356037	0.000564704	0.0333143	0.000972684	0.000786059	0.00549428	5.38282e-05	0.000783642	0.00390709	0.0001007	0.00502334	0.00275313	0.00363206	0.00180672	0.00223094	0.0139744	1.77566e-05	1.86706e-05	3.04887e-05	0.00158527	0.0129165	0.000128028	0.0192647	4.48862e-05	4.25412e-05	0.00487351	0.000253866	0.000534015
SOL-22	SOL	T144	0.00233633	0.00128073	0.0281689	0.00584812	0.000460717	0.00193102	0.00568013	0.00131412	0.000750517	0.00225662	0.000341862	0.0165315	0.00478207	0.00250488	0.000738801	0.00077379	0.00032836	0.000604064	0.000750393	0.00055382	0.00144493	0.0328711	0.00176671	0.000493385	0.00966134	0.000515894	0.00460524	0.00567135	0.00021262	0.0055127	0.00674782	0.00760973	0.00535876	0.0072761	0.0187719	4.76128e-05	4.10679e-05	4.38046e-05	0.00372576	0.00669909	0.000615922	0.0460963	0.000265979	0.000141141	0.0250803	0.000577615	0.00110842
MIP-01	MIP	T054	0.00281712	0.00283819	0.0561703	0.021316	0.000688765	0.00120137	0.00674912	0.00065424	0.000954016	0.0162552	0.000185905	0.0144867	0.0223147	0.0015944	6.97602e-05	0.000698735	0.000184432	0.00516493	0.00206662	0.00258941	0.000827224	0.0442975	0.000724767	0.000659526	0.00829704	0.000176745	0.00310547	0.00537663	4.20183e-05	0.0325586	0.00476676	0.00334132	0.00423166	0.00424267	0.0247717	1.0432e-05	3.21808e-05	2.78054e-05	0.00194803	0.0155985	0.000325248	0.0297196	4.92104e-05	3.78524e-05	0.00512848	0.000239104	0.000807973
MIP-02	MIP	T077	0.00293806	0.000147591	0.00233566	0.000817164	0.0004951	0.00282209	0.00149083	0.000823626	0.00158639	0.00389788	0.000465177	0.00531441	0.00411685	0.000453824	0.000225207	0.000744732	0.000262713	0.00170098	0.000447946	0.000772276	0.00101485	0.0388238	0.00160125	0.00217854	0.0826139	0.000593498	0.000863042	0.00516707	0.000756039	0.0473383	0.00525244	0.0012604	0.00343106	0.00938638	0.0223077	7.19787e-05	1.34146e-05	0.000126156	0.00350728	0.0228042	0.000362143	0.0653329	0.000189002	0.000198865	0.0358374	0.00100181	0.00371213
MIP-03	MIP	T094	0.00725238	0.0112682	0.115121	0.0298949	0.00046858	0.00126482	0.00451993	0.00171799	0.000361008	0.049961	5.63788e-05	0.0146412	0.0142252	0.00107315	8.22308e-05	0.000498354	0.000211365	0.00282599	0.000873801	0.000370436	0.000393499	0.0583483	0.000797769	0.000819299	0.0119412	0.000243444	0.00344286	0.00560253	1.79373e-05	0.019586	0.004693	0.00468157	0.00447472	0.00395659	0.0125827	6.35684e-06	2.46779e-05	5.40487e-05	0.00180385	0.0304208	0.000326463	0.0203092	0.000113225	4.33714e-05	0.00519892	0.000119943	0.000748742
MIP-04	MIP	T099	0.001216	0.00120387	0.0238251	0.00767649	0.00108958	0.00144646	0.00868951	0.000379118	0.00103392	0.00150772	4.29023e-05	0.0293124	0.0143956	0.000421366	5.94593e-05	0.000160031	0.00018893	0.000615417	0.00105424	0.000461394	0.000728033	0.0259349	0.000846644	0.000115326	0.0751826	0.000708097	0.00244776	0.00861916	0.000121578	0.0529019	0.00290477	0.00943923	0.00291514	0.00388931	0.00895496	5.69471e-06	3.13585e-05	5.29743e-05	0.00202367	0.00702703	0.000326219	0.053292	7.34574e-05	4.66369e-05	0.0120035	0.00023869	0.00248036
[truncated: 111 more columns]

## Sheet: plasma sample
Normalized data of metabolomics of plasma from 92 patients across varying histological grades (n = 10 for benign diseases, n = 32 for AIS, n = 22 for MIA and n = 28 for IAC)
Patient	Subgroup	Sample	Lipoate	1-Methyladenosine	1-Methylhistidine	2-Ketohexanoic acid	5:0-Carnitine	3-Chlorotyrosine	3-Methyl-2-oxovaleric acid	4-Hydroxybenzoic acid	Hydroxyproline	4-Pyridoxic acid	5-Hydroxyindoleacetate	5-Hydroxytryptophan	5-Hydroxylysine	5-Methylcytosine	5'-Methylthioadenosine	Adenosine	AMP	AICAR	Allantoin	alpha-Ketoisovaleric acid	2-Aminoadipic acid	Argininosuccinic acid	Betaine	Biotin	4:0-Carnitine	Cholic acid	Choline	cis-Aconitic acid	Citrate	Citrulline	Cortisol	Cortisone	Creatine	Creatinine	cAMP	cGMP	Cytidine	dAMP	Deoxycytidine	Deoxyuridine	Galactose	Dimethylglycine	2-Aminooctanoic acid	Homocystine	12:0-Carnitine	FAD	Fructose 1,6-bisphosphate
Benign-01	Benign	P04	5.98104e-07	0.00120666	0.00134622	0.00122667	0.000797868	3.4845e-05	0.00075241	5.1133e-05	0.00147507	0.000261375	0.0012896	0.000187962	0.000514903	0.000100608	0.00171485	0.00153653	0.000394648	0.000225863	4.8193e-05	0.000253307	0.000254143	4.71292e-05	0.0183645	3.74866e-05	0.00117161	2.62251e-05	0.00669245	0.000611652	0.0137304	0.00115005	6.43637e-05	0.000106112	0.00716777	0.0195117	0.000126797	1.44341e-05	0.00016152	0.000473191	0.000184783	1.74872e-06	0.000279856	0.00126377	0.000190099	4.84174e-05	0.000717895	0.00015322	2.9883e-05
Benign-02	Benign	P07	2.43958e-07	0.000964411	0.00105528	0.000841841	0.00085042	2.58027e-05	0.000588597	6.35862e-05	0.000887083	0.000264257	0.000916833	0.000190216	0.000277072	7.1272e-05	0.00125509	0.00119783	0.00100155	4.44337e-05	1.41133e-05	0.000163197	0.000567924	1.94847e-05	0.015067	2.66334e-05	0.00116512	0.000149178	0.0070234	0.000770233	0.00738142	0.00136214	3.03837e-05	5.01235e-05	0.00976631	0.011579	7.94495e-05	1.00033e-05	4.10149e-05	0.000220456	3.3745e-05	1.59701e-06	0.000315448	0.000978267	0.000266131	2.29391e-05	0.000381484	0.000146308	1.60398e-05
Benign-03	Benign	P08	4.51342e-07	0.00125135	0.0013687	0.00117216	0.000882575	3.85974e-05	0.000671547	4.5428e-05	0.000795604	0.000429437	0.000770644	0.000193594	0.000402854	8.10335e-05	0.00148787	0.00204552	0.000505895	6.59914e-05	1.64753e-05	0.000223839	0.000356297	2.57099e-05	0.0259042	3.89517e-05	0.000786961	3.62442e-05	0.00683082	0.000513735	0.0084197	0.00123102	9.08017e-05	0.000100673	0.00623015	0.0226046	0.000134842	1.32491e-05	2.71817e-05	0.000608122	3.40053e-05	3.19939e-06	0.000443015	0.000959519	0.000254483	0.000249461	0.000407743	0.000231076	1.17647e-05
Benign-04	Benign	P11	2.3548e-07	0.00108822	0.000987023	0.00083689	0.000872531	3.60355e-05	0.000535689	4.6713e-05	0.000455276	0.000296956	0.00107166	0.000172532	0.000448743	7.89678e-05	0.0013669	0.0025531	0.000791657	0.000152091	3.44465e-05	0.00019041	0.00026732	1.52273e-05	0.0375891	2.94839e-05	0.00187989	0.000119817	0.00962101	0.000536338	0.00901701	0.00141161	5.75492e-05	0.000119189	0.0137465	0.0122489	0.000113275	1.6639e-05	3.95633e-05	0.000750429	2.55446e-05	1.9378e-06	0.000293428	0.00153152	0.00069351	2.24959e-05	0.000513295	0.000192923	2.0497e-05
Benign-05	Benign	P33	3.47612e-07	0.00115505	0.00158996	0.00109017	0.000979282	6.19177e-05	0.000713226	6.8314e-05	0.000658508	0.00190892	0.00102983	0.000147162	0.00036837	5.55267e-05	0.00190699	0.00153544	0.000578345	2.04245e-05	2.00099e-05	0.000198189	0.000466431	1.85497e-05	0.0218679	4.78444e-05	0.00214246	7.91011e-05	0.0079711	0.000590061	0.00723613	0.000822651	6.41949e-05	6.794e-05	0.0105417	0.0188036	0.000122363	8.4383e-06	4.92928e-05	0.000287745	4.20165e-05	2.00774e-06	0.000473105	0.000967915	0.000936651	2.23827e-05	0.000399591	0.00015708	1.70599e-05
Benign-06	Benign	P40	3.81937e-07	0.000870025	0.00119027	0.00117662	0.00207395	2.90103e-05	0.000774607	6.41088e-05	0.000939406	0.000502259	0.00111709	0.000145259	0.00037424	4.71879e-05	0.00280359	0.00333265	0.000487401	7.49813e-05	3.7888e-05	0.000207376	0.000710356	6.60391e-05	0.0337599	4.60435e-05	0.00113584	5.77529e-06	0.00889256	0.000542665	0.0105409	0.00143071	6.64154e-05	9.94397e-05	0.0113274	0.0122509	0.000106078	1.15389e-05	7.66283e-05	0.000515581	7.11996e-05	1.84722e-06	0.00027535	0.0011311	0.00048879	4.42041e-05	0.000447271	0.000124006	2.00291e-05
Benign-07	Benign	P53	3.43209e-07	0.00123624	0.00097187	0.00080244	0.00123421	4.58459e-05	0.000462838	3.03596e-05	0.000818804	0.000263867	0.00111972	0.000172659	0.000378763	3.6865e-05	0.00299977	0.00232967	0.000722703	0.000199618	9.20256e-06	0.00018994	0.00025415	2.30139e-05	0.0218569	2.67344e-05	0.00127334	5.82815e-05	0.0121889	0.000544477	0.00816534	0.0015814	3.36211e-05	5.44184e-05	0.0110659	0.0128938	8.19555e-05	2.25147e-05	3.81243e-05	0.000488061	3.14286e-05	3.02126e-06	0.000408687	0.00176908	8.77904e-05	4.13545e-05	0.000338332	0.000141409	1.02625e-05
Benign-08	Benign	P54	3.43343e-07	0.00108888	0.00121996	0.000935751	0.00167687	2.73249e-05	0.000604957	2.68734e-05	0.000759076	0.00050653	0.00110285	0.000125437	0.000441526	9.3915e-05	0.00246874	0.00266509	0.000372785	0.000228664	3.12135e-05	0.000171596	0.000389752	3.76296e-05	0.0279368	4.70655e-05	0.00120196	3.88701e-05	0.00895922	0.000523439	0.00709085	0.00129471	5.24912e-05	6.0752e-05	0.0149713	0.0110237	8.28568e-05	2.42323e-05	6.33039e-05	0.000416514	7.45201e-05	2.13737e-06	0.000249799	0.000931766	0.000298239	4.29014e-05	0.000206966	0.000179873	1.8238e-05
Benign-09	Benign	P69	2.91115e-07	0.00084888	0.00115201	0.00105451	0.00141999	4.88245e-05	0.000579962	6.76542e-05	0.000637774	0.000482186	0.00107028	0.000148801	0.000381318	5.64689e-05	0.00210003	0.00149651	0.000357225	9.83992e-05	3.16526e-05	0.000178576	0.000614177	2.59812e-05	0.0242212	3.87242e-05	0.00114768	3.72306e-05	0.00628072	0.000469213	0.00933416	0.0013428	7.60964e-05	0.000113655	0.0143445	0.0144945	9.16646e-05	1.26125e-05	0.000173142	0.000406677	0.00018993	2.67865e-06	0.000435001	0.00105687	0.000429486	2.99695e-05	0.000350832	0.000142918	2.35613e-05
Benign-10	Benign	P76	4.07136e-07	0.00148408	0.00163984	0.00055093	0.000935937	2.52765e-05	0.000373148	6.89078e-05	0.000509108	0.000689276	0.001055	0.000126057	0.000346277	7.20227e-05	0.00367693	0.00156575	0.000360703	7.43515e-05	3.67237e-05	0.000125249	0.000307234	3.62597e-05	0.0224847	3.0332e-05	0.00159262	9.20222e-06	0.0123526	0.000721942	0.00915736	0.00171601	5.87804e-05	5.82468e-05	0.0102205	0.0185687	0.000113201	2.19005e-05	0.000103144	0.000175027	9.85274e-05	1.67545e-06	0.000298231	0.00135324	0.000525761	3.59705e-05	0.000305917	0.000132571	2.05254e-05
AIS-01	AIS	P02	5.21508e-07	0.00124191	0.00124761	0.000788601	0.00161078	4.27452e-05	0.000564074	2.91566e-05	0.000915816	0.000597926	0.00111332	0.000184876	0.000362342	8.52137e-05	0.00176825	0.0021292	0.000305698	0.000645932	2.15577e-05	0.000160844	0.000362719	5.18235e-05	0.0276715	2.9842e-05	0.00253245	0.000746129	0.0113808	0.000428312	0.00810372	0.00216313	6.30918e-05	7.49961e-05	0.0123249	0.0178633	0.000148172	2.4057e-05	7.87978e-05	0.000367019	8.63492e-05	2.59995e-06	0.000357833	0.00103707	0.000990124	2.49166e-05	0.000124005	0.000224351	2.25394e-05
AIS-02	AIS	P03	4.54916e-07	0.00128483	0.00115944	0.00105334	0.000781033	6.29334e-05	0.000549319	6.39438e-05	0.000644691	0.000726374	0.00144583	0.000173788	0.000387819	7.21432e-05	0.00147418	0.00211084	0.000245913	0.000633651	2.09734e-05	0.000184337	0.00027807	2.62385e-05	0.0277625	4.42257e-05	0.00121457	3.61867e-05	0.00886305	0.000426065	0.0105701	0.00137138	4.8821e-05	6.12496e-05	0.00737484	0.0167818	8.11156e-05	1.30219e-05	7.82607e-05	0.000308151	5.70124e-05	2.40388e-06	0.000314262	0.000965482	0.000601625	2.23899e-05	0.000498708	0.00019063	1.84581e-05
AIS-03	AIS	P05	5.20476e-07	0.000948791	0.0010331	0.000936758	0.00084567	5.90083e-05	0.00060221	8.85122e-05	0.00154923	0.000316797	0.000604908	0.00015472	0.00036672	3.43052e-05	0.00117175	0.00285073	0.000362052	0.00015893	1.21191e-05	0.00018062	0.000293504	2.8365e-05	0.0247883	2.8993e-05	0.000949401	0.000302548	0.0059534	0.000411822	0.00952118	0.00106168	4.27102e-05	8.4797e-05	0.017625	0.0121652	7.69298e-05	1.13888e-05	2.55083e-05	0.000723571	3.75229e-05	1.70128e-06	0.000364169	0.000941332	0.000495914	1.55678e-05	0.0004633	0.000184403	1.25158e-05
AIS-04	AIS	P06	3.4119e-07	0.00110296	0.00110516	0.00111883	0.000392603	4.16855e-05	0.000774598	3.64083e-05	0.000564743	0.000573822	0.0157717	0.000160817	0.000375703	8.42615e-05	0.00137138	0.00242649	0.000233466	0.000160837	3.36377e-05	0.000213112	0.000273442	3.04283e-05	0.0314413	3.55347e-05	0.00104661	3.21282e-05	0.00925683	0.000438183	0.0104484	0.00130128	5.27125e-05	8.77274e-05	0.0126505	0.0137094	0.000107737	1.68176e-05	0.000114277	0.000276128	0.000153706	3.25109e-06	0.000529081	0.00140334	0.000337238	1.55207e-05	0.000339238	0.000168546	2.02537e-05
AIS-05	AIS	P12	3.23639e-07	0.00110557	0.00165369	0.000755708	0.000810486	6.089e-05	0.00054414	9.41269e-05	0.000856628	0.000424132	0.000803117	0.000208129	0.000426875	6.79448e-05	0.00128671	0.00161742	0.000230452	8.43884e-05	4.104e-05	0.000146811	0.000351421	5.23187e-05	0.0151817	2.49378e-05	0.00101028	1.90212e-05	0.00798192	0.000487055	0.0101738	0.00142688	3.1265e-05	5.92966e-05	0.0124313	0.0181919	0.000129487	2.0627e-05	7.8587e-05	0.00024954	0.00010703	2.03086e-06	0.000264964	0.000827706	0.000551934	2.44082e-05	0.000285582	0.000170142	2.8577e-05
AIS-06	AIS	P15	4.82896e-07	0.000990077	0.00108548	0.000877745	0.000669728	2.49463e-05	0.000547809	7.71133e-05	0.000596101	0.00049948	0.000925205	0.000157565	0.000479155	4.82392e-05	0.00200481	0.0016619	0.000642577	3.80483e-05	2.85009e-05	0.000157974	0.000264847	1.92862e-05	0.0266684	5.31375e-05	0.00107895	1.45828e-05	0.00704803	0.000462314	0.00870022	0.00123753	4.42158e-05	5.89234e-05	0.0136206	0.0149865	9.37997e-05	2.03552e-05	5.70286e-05	0.000406912	4.17503e-05	3.49396e-06	0.00033346	0.000649342	0.000776515	3.08355e-05	0.000380853	0.000189456	1.84359e-05
AIS-07	AIS	P17	3.02056e-07	0.000972556	0.00116724	0.00123162	0.00124757	4.16291e-05	0.000822689	8.45553e-05	0.00194123	0.000247253	0.000773878	0.000126011	0.00034825	5.77774e-05	0.00192605	0.00130167	0.00089513	0.000353207	2.37198e-05	0.000243831	0.000448235	2.36368e-05	0.0150198	3.62513e-05	0.00133749	2.77888e-05	0.00751735	0.000650832	0.00814561	0.000788164	6.8693e-05	9.67466e-05	0.00742911	0.0180107	9.48519e-05	1.376e-05	6.56656e-05	0.000888203	4.72836e-05	7.50269e-07	0.000321233	0.00117734	0.000692092	4.98314e-05	0.000563213	0.000176676	1.94245e-05
AIS-08	AIS	P19	4.035e-07	0.000946454	0.000920508	0.0012596	0.0006509	3.37754e-05	0.000828033	5.39761e-05	0.0005516	0.000278784	0.000794647	9.24683e-05	0.000391279	6.37074e-05	0.00186255	0.00144049	0.00118775	8.79071e-05	3.11632e-05	0.00026139	0.000185103	2.60484e-05	0.0282036	3.32719e-05	0.000936946	0.000147374	0.00872731	0.000635119	0.0118635	0.00119386	8.1754e-05	8.60181e-05	0.0127958	0.0156894	9.19965e-05	1.45812e-05	6.19669e-05	0.000478205	7.71398e-05	2.14101e-06	0.000331529	0.00115322	0.000229318	3.34257e-05	0.000257743	0.000145649	1.99119e-05
AIS-09	AIS	P24	2.32861e-07	0.0009811	0.00130024	0.000955663	0.000830084	5.22332e-05	0.00055159	0.000106565	0.00091517	0.000286912	0.000603919	0.000148908	0.000333439	5.0279e-05	0.00200728	0.00396885	0.000413819	3.30759e-05	2.91839e-05	0.000159421	0.000425431	2.35837e-05	0.0154727	3.34611e-05	0.00127438	4.81785e-05	0.00813652	0.000500263	0.00880171	0.00119045	6.02016e-05	8.30216e-05	0.0096539	0.0140369	8.22569e-05	7.95964e-06	9.07625e-05	0.000342258	5.71003e-05	2.07808e-06	0.000285167	0.000726118	0.000264723	2.53198e-05	0.000762864	0.000153031	2.52185e-05
AIS-10	AIS	P25	4.51839e-07	0.00117949	0.00125031	0.000955667	0.000787571	3.48487e-05	0.000569114	3.56196e-05	0.00155351	0.00102062	0.00125266	0.00014872	0.000341779	7.22605e-05	0.00272586	0.00135491	0.000545133	0.000279177	4.37746e-05	0.00016809	0.000390808	6.40773e-05	0.0172157	4.94085e-05	0.00188587	2.28669e-05	0.00914685	0.000570491	0.0086427	0.00104108	3.98431e-05	6.55098e-05	0.0150771	0.0208853	0.000125979	1.40391e-05	6.0815e-05	0.000440163	5.19064e-05	1.31405e-06	0.00038416	0.00168808	0.000253155	1.69124e-05	0.000468291	0.000174173	2.78435e-05
AIS-11	AIS	P28	2.79269e-07	0.000830587	0.000593635	0.000681188	0.0010562	6.38186e-05	0.000492481	9.09486e-05	0.00146797	0.000149554	0.000578959	0.000132883	0.000328402	3.10741e-05	0.00224581	0.00134725	0.000301149	0.00045523	2.53441e-05	0.000147484	0.000296854	3.96994e-05	0.016278	1.99853e-05	0.000672122	4.99961e-05	0.00984554	0.000389338	0.00679663	0.00112753	2.05982e-05	4.48985e-05	0.0124387	0.0123513	5.83944e-05	1.07063e-05	4.71375e-05	0.000479067	8.95525e-05	2.52232e-06	0.000409683	0.00146131	0.000287481	1.26146e-05	6.20001e-05	0.00011886	1.58479e-05
AIS-12	AIS	P29	6.33543e-07	0.00114022	0.0011296	0.000968249	0.000476116	5.13476e-05	0.000696123	8.57638e-05	0.000908047	0.000262831	0.00112978	0.000291044	0.00045745	7.17177e-05	0.0020508	0.00184478	0.000514279	0.000306118	6.64574e-05	0.000222185	0.000222223	2.40204e-05	0.0165303	1.98063e-05	0.00139361	6.37883e-05	0.00744914	0.000557357	0.00925872	0.00120913	7.6653e-05	7.87049e-05	0.00887915	0.0180583	0.000131295	2.46178e-05	0.000288623	0.000441689	0.000274091	2.1058e-06	0.000295137	0.00102089	0.000376237	4.40409e-05	8.01809e-05	0.000164919	2.85325e-05
AIS-13	AIS	P32	2.30465e-07	0.000691103	0.000504381	0.000572449	0.000857287	3.2156e-05	0.000420103	6.55924e-05	0.000749955	0.000254039	0.00071119	0.000122374	0.000335203	3.44533e-05	0.00186497	0.00157489	0.000253084	6.92019e-05	2.99193e-05	0.000109006	0.000196542	2.16855e-05	0.0265321	2.11359e-05	0.000533338	5.27695e-05	0.0127158	0.000413036	0.00723873	0.00146197	3.41689e-05	5.80283e-05	0.0124574	0.00917946	6.73409e-05	9.15161e-06	0.000484313	0.000243468	0.000563384	1.94445e-06	0.000281409	0.00114569	0.000341997	1.0952e-05	3.46463e-05	0.000127686	2.09147e-05
AIS-14	AIS	P38	3.40649e-07	0.000838066	0.000877402	0.000795235	0.00112792	7.80172e-05	0.000524889	3.91614e-05	0.000854999	0.000181849	0.000543686	9.7796e-05	0.000484402	5.3995e-05	0.00235028	0.00182904	0.000839159	0.000119556	2.77855e-05	0.00015945	0.000309815	2.84415e-05	0.0324993	2.71574e-05	0.000986524	0.00011224	0.00800304	0.00038995	0.00687886	0.000899538	3.16493e-05	6.47846e-05	0.0120829	0.010841	5.30476e-05	1.01066e-05	3.99756e-05	0.000721835	6.55439e-05	1.73726e-06	0.000303753	0.0013214	0.000252337	2.03789e-05	0.000205462	0.000122303	2.04828e-05
AIS-15	AIS	P41	5.11219e-07	0.00105694	0.0014989	0.000844623	0.00125474	3.82894e-05	0.000602546	3.77317e-05	0.000649928	0.000319204	0.000932546	0.000147992	0.000304964	4.1731e-05	0.00261449	0.00121856	0.000272725	0.000284028	2.22248e-05	0.000203515	0.000499778	2.94572e-05	0.0338802	2.95913e-05	0.00123452	8.64866e-05	0.0169026	0.000495995	0.00801163	0.00137394	4.07678e-05	7.10027e-05	0.00607135	0.0196262	8.6245e-05	1.11269e-05	6.10475e-05	0.000211045	4.3639e-05	2.96926e-06	0.000279254	0.00247777	0.000465129	4.10175e-05	0.000275756	0.00012536	1.80542e-05
AIS-16	AIS	P42	3.711e-07	0.00109635	0.00159076	0.000915063	0.000919776	4.58122e-05	0.000544629	7.09581e-05	0.000671359	0.00037067	0.000943576	0.000149659	0.000403241	4.45625e-05	0.00266822	0.0014204	0.00042714	0.000191323	3.08902e-05	0.000230985	0.000394649	3.57236e-05	0.0179939	4.01092e-05	0.00123494	3.78958e-05	0.00792096	0.000542773	0.00943962	0.00163346	4.07343e-05	6.81233e-05	0.0155273	0.0150639	9.95747e-05	1.5539e-05	5.21857e-05	0.000825189	5.37064e-05	4.0736e-06	0.000298599	0.00107172	0.000352054	2.98449e-05	0.000313736	0.000198138	1.67044e-05
AIS-17	AIS	P49	5.73055e-07	0.00120649	0.00130925	0.00091883	0.000835835	9.92301e-05	0.000592949	6.95075e-05	0.00104155	0.000369916	0.00125654	0.000193897	0.000481963	8.9008e-05	0.00350227	0.0029964	0.000452668	8.02906e-05	1.68911e-05	0.000180568	0.000287376	3.50709e-05	0.0368078	3.03003e-05	0.00122968	2.97497e-05	0.0109143	0.000480243	0.00954483	0.00148492	4.62515e-05	8.51968e-05	0.0131313	0.0179214	0.000105177	1.66596e-05	5.25212e-05	0.000430176	3.60757e-05	3.28156e-06	0.000331233	0.00132049	0.00067607	2.46324e-05	0.000464735	0.000210651	1.38306e-05
AIS-18	AIS	P50	6.89039e-07	0.00115985	0.00101769	0.00108235	0.000734934	6.25547e-05	0.000682898	0.000352532	0.00119446	0.000321987	0.000841537	0.000225288	0.000410406	7.34036e-05	0.00237214	0.0016489	0.000514	0.000170748	4.38476e-05	0.000225889	0.000325694	5.18886e-05	0.0247762	4.3707e-05	0.00096175	5.40702e-05	0.00709951	0.000569724	0.0119755	0.00129696	5.99254e-05	0.000144202	0.0216627	0.0165953	0.000126496	1.18662e-05	5.0891e-05	0.000161086	8.37271e-05	4.47623e-06	0.000340236	0.00129588	0.000304278	3.17569e-05	0.000295139	0.000162088	2.08677e-05
AIS-19	AIS	P57	5.17373e-07	0.00108073	0.00136434	0.00100254	0.000995528	4.38046e-05	0.000624813	0.00011357	0.00060315	0.00300999	0.00100509	0.000142486	0.000476919	8.3727e-05	0.00281494	0.00177519	0.000367069	0.000100711	4.93919e-05	0.000196142	0.000313565	3.24415e-05	0.012777	3.18229e-05	0.00145294	5.2547e-05	0.00800736	0.000818728	0.0121974	0.00144283	3.41587e-05	5.27485e-05	0.0109289	0.0182201	0.000108554	1.41672e-05	0.000133074	0.000398515	0.000119692	5.38934e-06	0.00034283	0.000758931	0.000650446	2.92726e-05	0.000185042	0.000181882	2.56069e-05
AIS-20	AIS	P58	4.22769e-07	0.00099641	0.000985978	0.00117818	0.0012461	3.77504e-05	0.000701741	5.18528e-05	0.000784639	0.000411944	0.00102575	0.000199584	0.000466036	6.40864e-05	0.00202157	0.0022941	0.00029004	0.000162925	4.12771e-05	0.000215316	0.000258065	3.16106e-05	0.0328931	4.72622e-05	0.000728126	0.00171427	0.00800596	0.000430027	0.00994182	0.00132243	7.89426e-05	0.000104145	0.00858091	0.0139701	0.000126395	1.78293e-05	6.21171e-05	0.000517672	5.537e-05	3.00386e-06	0.000260682	0.001489	0.000630866	1.80428e-05	0.000207664	0.00019666	2.73731e-05
AIS-21	AIS	P61	2.69932e-07	0.000782779	0.00180334	0.0007257	0.00148806	6.12734e-05	0.000609476	0.000153671	0.00139181	0.000181909	0.000552347	8.67302e-05	0.000369874	6.4246e-05	0.00151943	0.00218857	0.000650553	0.000234195	7.1495e-06	0.000155792	0.000244748	2.30965e-05	0.0254143	2.19951e-05	0.00110357	0.000106901	0.00778711	0.000380158	0.00626945	0.00115191	5.35758e-05	6.04692e-05	0.0169963	0.0093412	5.46658e-05	1.43148e-05	5.61401e-05	0.000422721	4.86743e-05	1.17214e-06	0.000280161	0.000886653	0.000595365	5.87232e-05	6.4441e-05	0.000166411	6.88429e-06
AIS-22	AIS	P62	3.45705e-07	0.00112089	0.00166018	0.000676137	0.00124405	6.83103e-05	0.000442361	6.59509e-05	0.00144724	0.000337671	0.00119214	0.000177028	0.000363552	5.78289e-05	0.00187374	0.00152418	0.000375018	0.000132582	3.97545e-05	0.000175337	0.000287449	2.12731e-05	0.0217123	3.00567e-05	0.000805356	0.000690991	0.00988772	0.000506103	0.00890179	0.0015329	0.000100889	7.18654e-05	0.0150779	0.0121278	7.84716e-05	1.34402e-05	7.41834e-05	0.000291865	4.12402e-05	1.44547e-06	0.000277991	0.00120879	0.000254552	3.32868e-05	0.000145294	0.000147204	2.17642e-05
AIS-23	AIS	P65	2.96246e-07	0.00152769	0.00135503	0.000638754	0.00150081	8.2744e-05	0.00046194	6.0141e-05	0.000923635	0.000270712	0.000938937	0.000154668	0.00037336	9.18672e-05	0.00288037	0.00193246	0.000755547	0.000244019	1.34338e-05	0.000194085	0.00033221	3.15705e-05	0.0277866	3.4527e-05	0.000857958	0.000172618	0.0131768	0.000506834	0.00692017	0.00127058	3.59069e-05	6.6001e-05	0.00544696	0.021655	0.000110859	1.96939e-05	6.64223e-05	0.000272999	0.000191163	1.77487e-06	0.000349518	0.00223335	0.000475775	0.000474901	0.000237653	0.000106375	2.24798e-05
AIS-24	AIS	P66	4.20577e-07	0.00111898	0.00131758	0.000607828	0.000798242	4.52828e-05	0.000530475	9.54118e-05	0.00120002	0.000191576	0.000744028	0.000362031	0.000368337	8.03481e-05	0.00238535	0.00171626	0.000325567	0.000217457	3.28882e-05	0.00016047	0.000317021	2.35812e-05	0.0268676	2.70565e-05	0.000886932	0.00388954	0.00807863	0.00061449	0.00799567	0.00131351	4.1055e-05	6.04694e-05	0.0126657	0.0108802	6.92484e-05	8.77321e-06	0.000133346	0.000908996	9.50077e-05	1.44942e-06	0.000320186	0.00101331	0.000742037	3.55265e-05	0.000112002	0.000160828	2.4266e-05
AIS-25	AIS	P68	4.27555e-07	0.00113995	0.00104094	0.000804453	0.00140923	5.33424e-05	0.000505415	5.82951e-05	0.000445585	0.000377098	0.00107342	0.000153514	0.000414494	5.96989e-05	0.00318509	0.0015453	0.000220672	0.000255279	3.69329e-05	0.000170112	0.000357949	3.68502e-05	0.0259732	4.81787e-05	0.00141624	0.000122491	0.00825052	0.000515065	0.00937145	0.00127905	2.88504e-05	5.94342e-05	0.0125939	0.0145164	7.91783e-05	1.6603e-05	0.000146085	0.000297674	0.000156145	1.52032e-06	0.00028912	0.00208525	0.00043052	2.7729e-05	0.000191911	0.000128715	3.05326e-05
AIS-26	AIS	P72	4.08476e-07	0.000836379	0.000786734	0.000876488	0.000987922	6.00138e-05	0.000600269	4.54991e-05	0.000860556	0.000201744	0.000714323	0.000106948	0.00038214	6.40915e-05	0.00198027	0.00191806	0.0004691	0.000156088	4.07489e-05	0.000136791	0.000234119	3.82655e-05	0.0306784	3.65584e-05	0.00228423	5.08011e-05	0.00831647	0.0004367	0.00825097	0.00113663	4.63643e-05	4.61791e-05	0.0157275	0.0134213	7.62324e-05	1.75655e-05	8.64572e-05	0.00100382	9.69315e-05	9.58987e-07	0.000319309	0.00126337	0.000617314	3.09391e-05	0.00012835	0.000135509	1.98538e-05
AIS-27	AIS	P74	2.9577e-07	0.000918893	0.000984556	0.00101732	0.00139156	3.52472e-05	0.000605159	7.2482e-05	0.000434184	0.00021922	0.000743174	0.000145916	0.000420284	5.91141e-05	0.00160568	0.00285322	0.00162204	9.4717e-05	5.67286e-05	0.000198781	0.000274638	2.44709e-05	0.0261042	4.09791e-05	0.000997554	0.000610146	0.00600796	0.000557401	0.008567	0.0010997	8.04254e-05	7.42644e-05	0.0136196	0.0120734	0.000101193	1.58848e-05	7.27741e-05	0.000341695	6.41975e-05	1.80411e-06	0.00025165	0.000733709	0.000584287	5.19033e-05	0.000286046	0.000118183	2.17325e-05
AIS-28	AIS	P75	3.44759e-07	0.000805162	0.00118783	0.000664417	0.00142138	3.37228e-05	0.000460847	5.49559e-05	0.000416294	0.00063822	0.00135092	0.000190724	0.000380376	5.51273e-05	0.00308619	0.00208767	0.000717381	0.000155604	3.61009e-05	0.000180207	0.000502715	2.52874e-05	0.0363257	4.36016e-05	0.000954547	0.000117428	0.00958662	0.000595969	0.00843365	0.00105523	7.42476e-05	8.10247e-05	0.00572051	0.0110986	0.000108401	1.04748e-05	6.13832e-05	0.000504646	5.67761e-05	3.96264e-07	0.000287974	0.00133811	0.000225712	3.20362e-05	0.000334646	0.000125885	1.69084e-05
AIS-29	AIS	P78	3.40333e-07	0.00106204	0.00119625	0.000954419	0.000793106	8.30913e-05	0.000602745	0.000113958	0.0015895	0.000412498	0.00120862	0.00013057	0.000370895	5.90015e-05	0.00259054	0.00149358	0.000568094	3.99613e-05	2.26688e-05	0.000210675	0.000313458	3.36211e-05	0.014486	2.68841e-05	0.00123473	6.9399e-05	0.00911549	0.000620143	0.00873828	0.00124348	4.72092e-05	9.49976e-05	0.0162878	0.0127466	9.38374e-05	1.06142e-05	4.41446e-05	0.0011074	4.79101e-05	1.37628e-06	0.000313504	0.000923282	0.000412215	3.16681e-05	0.00036432	0.000242014	1.54869e-05
AIS-30	AIS	P81	2.47514e-07	0.000841227	0.00170957	0.000743072	0.00107294	8.38311e-05	0.000533859	0.000101784	0.000611177	0.000729292	0.00101264	0.000122785	0.000405827	7.5752e-05	0.000858364	0.00323184	0.0084421	0.000137943	4.75583e-05	0.000157749	0.000398045	3.94697e-05	0.0384481	2.24226e-05	0.00116132	1.77233e-05	0.00932211	0.000897551	0.00913071	0.00137954	2.22757e-05	3.87916e-05	0.00821343	0.015296	0.000104786	1.92426e-05	4.15832e-05	0.00138577	8.35437e-05	1.37546e-06	0.000134134	0.000830337	0.000329062	0.000194196	0.00103126	0.000197229	1.69725e-05
AIS-31	AIS	P83	3.59118e-07	0.00110791	0.00138841	0.000894004	0.0015593	3.89289e-05	0.000552221	3.49386e-05	0.00100544	0.000430693	0.00126671	0.000181428	0.000384215	6.33131e-05	0.00249957	0.00179284	0.00024666	0.000166305	2.46407e-05	0.000195723	0.000221049	3.78556e-05	0.0240114	5.15662e-05	0.000874586	9.57742e-05	0.00872259	0.000617926	0.00840924	0.00129928	5.6328e-05	5.86539e-05	0.00404116	0.015485	0.000102971	3.01261e-05	6.87096e-05	0.000282026	6.78074e-05	1.15156e-06	0.000273741	0.000909876	0.000188266	3.7583e-05	0.000192411	0.000148547	2.11428e-05
AIS-32	AIS	P91	3.22519e-07	0.00115485	0.00108791	0.00115504	0.00144028	4.85091e-05	0.000740791	0.000208273	0.000564702	0.000329318	0.00105996	0.000155052	0.000471138	6.97525e-05	0.0024285	0.00176745	0.000663578	4.59879e-05	3.2309e-05	0.000226258	0.000324123	2.49694e-05	0.0226527	5.75486e-05	0.00172687	5.03808e-05	0.00978482	0.000785913	0.0132523	0.00116259	3.61058e-05	7.75058e-05	0.0188398	0.0155468	0.000129112	9.36827e-06	4.67363e-05	0.000564161	6.80988e-05	4.47872e-06	0.00030244	0.00209938	0.000362404	8.15923e-05	0.000225259	0.000221069	1.93298e-05
MIA-01	MIA	P10	5.35633e-07	0.000971753	0.00153917	0.000929157	0.000863902	4.23039e-05	0.000608904	0.000183815	0.000540909	0.000398199	0.000843899	0.000231774	0.000412729	6.46749e-05	0.00122729	0.00199394	0.000553725	5.92071e-05	3.58963e-05	0.000210688	0.000363206	3.69193e-05	0.0230565	3.10428e-05	0.00145622	2.39715e-05	0.00603025	0.000610365	0.00971078	0.00117519	6.76549e-05	0.000134374	0.00973322	0.0178922	0.000109524	2.41943e-05	6.90982e-05	0.000773879	4.04149e-05	2.66591e-06	0.000293632	0.000962697	0.000490968	3.40448e-05	0.000614444	0.000229357	2.13423e-05
MIA-02	MIA	P13	5.23938e-07	0.00121487	0.00177034	0.000871018	0.000938549	6.76215e-05	0.000579256	7.46192e-05	0.000880835	0.000441155	0.00117594	0.000256769	0.000424194	6.60415e-05	0.00242339	0.00180568	0.000374132	0.000654235	4.13132e-05	0.000211996	0.000394064	3.1845e-05	0.0130346	3.84399e-05	0.0015367	1.69917e-05	0.00907895	0.000721337	0.0125701	0.00135075	8.62544e-05	0.000102467	0.0152762	0.0176451	0.000116333	1.43879e-05	7.17718e-05	0.000647766	6.20024e-05	3.03731e-06	0.000388282	0.0011075	0.000556541	1.55564e-05	0.000244394	0.000189657	2.18213e-05
MIA-03	MIA	P14	5.44781e-07	0.00108644	0.00125245	0.000703565	0.000636762	2.49192e-05	0.00051998	4.27135e-05	0.00119183	0.000936785	0.000713534	0.00010465	0.000372531	4.15436e-05	0.00216612	0.00143768	0.000446164	0.000234348	3.7029e-05	0.000127067	0.00020789	3.6372e-05	0.031046	3.01991e-05	0.000555726	0.000302196	0.00936944	0.000601632	0.0098116	0.0011772	3.83682e-05	5.68061e-05	0.00986727	0.0159889	9.98763e-05	1.47638e-05	5.87173e-05	0.000362827	4.18919e-05	2.42906e-06	0.00027214	0.00124228	0.000662176	3.0001e-05	0.00016392	0.000146356	2.24952e-05
MIA-04	MIA	P22	2.89979e-07	0.000914071	0.000812526	0.00055033	0.00147366	2.75989e-05	0.000391784	4.5315e-05	0.0010858	0.000216887	0.000737179	0.00015314	0.000357909	2.40972e-05	0.00196886	0.00254058	0.000580041	0.000254553	4.4585e-05	0.000119759	0.000256927	2.63021e-05	0.0175646	2.10894e-05	0.0017048	0.000414161	0.00858982	0.000357278	0.00519533	0.00152935	4.34027e-05	6.65061e-05	0.015928	0.0108288	6.53065e-05	1.01385e-05	6.25374e-05	0.000352026	3.87819e-05	8.22877e-07	0.000229589	0.000865891	0.00087237	3.99005e-05	0.000110158	0.000168094	1.74563e-05
MIA-05	MIA	P23	4.85508e-07	0.000984114	0.00157645	0.000855673	0.000817802	4.17975e-05	0.000592655	9.74136e-05	0.00262081	0.00117477	0.000789129	0.000155819	0.000407854	5.22807e-05	0.00189765	0.00202082	0.000542761	5.94465e-05	3.28642e-05	0.000164023	0.000295132	2.45778e-05	0.0183562	1.64381e-05	0.000843738	1.44641e-05	0.00902208	0.000435741	0.00854561	0.00130625	3.8829e-05	6.33169e-05	0.022161	0.0154202	8.14335e-05	9.3151e-06	5.49512e-05	0.000475488	3.87176e-05	1.09993e-06	0.000262147	0.00095027	0.000482073	4.00336e-05	0.000323989	0.000150907	1.85187e-05
MIA-06	MIA	P26	3.91299e-07	0.000981153	0.000742274	0.000659056	0.000763538	3.38399e-05	0.000461245	2.43542e-05	0.000544788	0.000151529	0.000610923	9.36454e-05	0.000327443	3.33624e-05	0.00191281	0.00164479	0.000463712	9.92012e-05	2.62508e-05	0.000145672	0.000234579	3.18627e-05	0.0280131	1.69536e-05	0.00139456	0.000249269	0.00759272	0.000417631	0.00821608	0.00123726	4.9679e-05	8.12176e-05	0.00647772	0.0111153	8.01875e-05	1.293e-05	3.97762e-05	0.00042868	2.98414e-05	1.86253e-06	0.000257399	0.000898602	0.000492842	2.11165e-05	0.000265295	0.000161547	1.26549e-05
MIA-07	MIA	P30	3.38829e-07	0.000831897	0.000837659	0.000820056	0.00112152	4.66942e-05	0.000577504	6.35613e-05	0.000552075	0.000537928	0.00149553	0.000126329	0.000304365	4.20296e-05	0.00199095	0.00127481	0.000260224	0.000103459	3.91007e-05	0.000131636	0.000397428	1.74148e-05	0.0289443	3.5746e-05	0.000898254	2.84183e-05	0.00897926	0.000492131	0.00795866	0.00123481	2.73192e-05	5.54752e-05	0.0108824	0.0101618	7.21406e-05	1.20846e-05	4.63363e-05	0.000188501	2.87861e-05	2.36647e-06	0.000292598	0.00151374	0.000410004	1.43566e-05	0.000278595	0.000133178	1.89152e-05
MIA-08	MIA	P36	3.09281e-07	0.000870728	0.000988471	0.000772703	0.00117073	5.57391e-05	0.000521492	7.46134e-05	0.000778865	0.000292258	0.000719628	0.000126897	0.000299639	4.19297e-05	0.00170813	0.00114854	0.000249874	0.000125722	2.37226e-05	0.000118897	0.000376782	2.67231e-05	0.0215622	2.66432e-05	0.000867791	2.4662e-05	0.00986483	0.000500927	0.00764046	0.00140065	7.2702e-05	6.83998e-05	0.011682	0.0129772	8.01426e-05	1.83398e-05	4.0493e-05	0.000192859	4.35214e-05	1.63531e-06	0.000324726	0.00123149	0.00039156	2.23342e-05	0.00026983	0.000127561	2.01434e-05
MIA-09	MIA	P37	4.07625e-07	0.00102502	0.00103432	0.000739062	0.00115484	4.7868e-05	0.000489306	7.89766e-05	0.000703271	0.000417168	0.00145997	0.000157355	0.000352529	6.95921e-05	0.00243886	0.00297659	0.00025479	0.000486016	2.10104e-05	0.000145371	0.000608691	2.34817e-05	0.0369831	3.6396e-05	0.00157499	4.54871e-05	0.0107743	0.00062685	0.00909473	0.00129433	5.16058e-05	5.44584e-05	0.00867138	0.0145256	9.38173e-05	1.2073e-05	5.12339e-05	0.000138005	4.12503e-05	1.84858e-06	0.000306039	0.000959385	0.0005532	2.50519e-05	0.000349037	0.000167992	1.37705e-05
MIA-10	MIA	P39	3.59689e-07	0.00124351	0.000860957	0.00102558	0.000930013	5.59946e-05	0.000687302	0.000109884	0.000624799	0.000376233	0.00106066	0.00022831	0.000502475	8.83964e-05	0.00245098	0.0018743	0.000442647	0.000133222	2.83576e-05	0.00017739	0.000285966	4.32395e-05	0.0344426	6.99475e-05	0.000732357	0.000118381	0.0102081	0.000633848	0.0111794	0.00141346	7.19979e-05	8.21489e-05	0.0174996	0.0148581	0.000142758	1.51742e-05	0.000100235	0.000627647	0.000151453	3.14322e-06	0.000547508	0.00164246	0.000546122	3.84673e-05	0.000190411	0.000166372	3.06961e-05
MIA-11	MIA	P43	3.7e-07	0.00116166	0.00134937	0.000765481	0.00109538	4.39725e-05	0.000475754	4.96396e-05	0.00180215	0.00041046	0.000785769	0.000158245	0.000400778	6.65183e-05	0.00261908	0.00161366	0.000283074	0.000118277	2.313e-05	0.000143902	0.000435687	5.17204e-05	0.0240577	3.23275e-05	0.000973956	1.05469e-05	0.00685914	0.000635852	0.0123308	0.00204032	5.72503e-05	7.92291e-05	0.0138939	0.0170736	9.60678e-05	1.0928e-05	5.65656e-05	0.000155975	5.07125e-05	3.24891e-06	0.000522118	0.00147815	0.000929644	3.86275e-05	0.000318404	0.000164626	1.68816e-05
MIA-12	MIA	P52	4.15013e-07	0.00108781	0.000953933	0.000929904	0.00108886	7.92772e-05	0.000589037	4.28877e-05	0.000683944	0.00047831	0.00114811	0.000167813	0.000360374	3.87755e-05	0.00318404	0.0018481	0.000846463	6.32183e-05	1.90278e-05	0.000201277	0.000243318	1.641e-05	0.0256637	4.23587e-05	0.0007893	0.000388055	0.0100811	0.000606273	0.0092724	0.00128871	6.53104e-05	8.74531e-05	0.0145744	0.0125722	7.763e-05	2.2266e-05	3.11373e-05	0.000557127	4.34128e-05	2.3815e-06	0.000392614	0.00127287	0.000211704	2.00838e-05	0.00015765	0.000164412	8.76905e-06
MIA-13	MIA	P56	3.43715e-07	0.000963397	0.00113383	0.00125758	0.00102301	4.95605e-05	0.000692542	6.0691e-05	0.000550831	0.000294895	0.000674724	0.000150013	0.000333599	4.43102e-05	0.00220417	0.00138256	0.000284459	0.000182816	3.50063e-05	0.000215623	0.00030437	2.59694e-05	0.0236454	4.1714e-05	0.000677708	7.61784e-05	0.00902357	0.000398045	0.00855552	0.000884866	5.7916e-05	7.98425e-05	0.0125384	0.0144109	7.94178e-05	1.09152e-05	8.17255e-05	0.000627875	5.4529e-05	2.51692e-06	0.000218564	0.00123722	0.000259793	2.79762e-05	0.000520582	0.000204984	2.20767e-05
MIA-14	MIA	P63	4.25882e-07	0.00103646	0.00111462	0.00105348	0.000555789	5.41673e-05	0.000684713	4.37145e-05	0.000582978	0.000293023	0.000609298	0.000145404	0.000420348	7.42403e-05	0.00169814	0.00217574	0.00056508	4.52997e-05	3.34557e-05	0.000189845	0.000221153	3.37398e-05	0.0223089	3.77333e-05	0.00114149	0.000136788	0.0083798	0.000610838	0.010528	0.00117513	4.24004e-05	7.44322e-05	0.0169202	0.012394	0.000113503	1.81583e-05	6.9742e-05	0.000416643	6.64998e-05	4.16779e-06	0.000366995	0.000930177	0.000309402	5.02327e-05	0.000372996	0.000173315	2.00599e-05
MIA-15	MIA	P64	1.99329e-07	0.00068637	0.000723027	0.000706029	0.00127751	4.78604e-05	0.000531083	3.16093e-05	0.000492473	0.000337926	0.00866607	9.91478e-05	0.000349421	1.67702e-05	0.00232764	0.00351189	0.00035136	0.000486397	3.40032e-05	0.000117076	0.000266419	7.30519e-05	0.0428345	2.43268e-05	0.000612904	7.56684e-05	0.00881729	0.000418177	0.00692751	0.00123317	3.01331e-05	4.64062e-05	0.011015	0.00898715	5.1505e-05	7.8926e-06	5.80271e-05	0.000465824	4.93911e-05	1.77284e-06	0.000220858	0.000736222	0.00025415	1.70919e-05	4.95712e-05	0.000118068	1.5901e-05
MIA-16	MIA	P67	5.19145e-07	0.000930173	0.00118513	0.000798694	0.000909643	4.00574e-05	0.000532488	3.22464e-05	0.000581213	0.000296341	0.00103562	0.000161976	0.000386384	7.47568e-05	0.00242119	0.00179722	0.000303528	0.000250525	3.77099e-05	0.000171006	0.000233724	4.67712e-05	0.0211348	5.91733e-05	0.00150811	3.96937e-05	0.00737671	0.000414507	0.00797401	0.0011896	2.24871e-05	4.8663e-05	0.0131734	0.0150702	9.65027e-05	1.5645e-05	0.000165647	0.000421295	0.000158011	2.26455e-06	0.000282831	0.00114048	0.000376322	3.2945e-05	0.000200913	0.000167585	2.50375e-05
MIA-17	MIA	P71	4.40519e-07	0.000857916	0.00143796	0.000875157	0.00170807	6.54128e-05	0.000666578	3.1061e-05	0.00156461	0.000234455	0.000899751	0.000117264	0.000312985	5.02305e-05	0.00222891	0.00244155	0.000304973	5.97006e-05	1.7413e-05	0.000141985	0.000618294	3.57276e-05	0.035465	4.08677e-05	0.00133008	7.41431e-05	0.0081781	0.000758188	0.00736922	0.00101663	5.17259e-05	5.46754e-05	0.00531697	0.0134195	9.92968e-05	1.33517e-05	8.24651e-05	0.000220116	6.34245e-05	1.1666e-06	0.00040219	0.00121392	0.000406484	3.97094e-05	0.000310558	0.000121903	1.14969e-05
MIA-18	MIA	P79	3.98328e-07	0.00165819	0.00266256	0.000797723	0.00225839	5.81321e-05	0.000496397	0.000111885	0.0012798	0.000975787	0.00415235	0.000333176	0.000343199	9.72789e-05	0.00462508	0.00148725	0.000621426	5.24691e-05	2.58823e-05	0.000146504	0.000585943	6.52979e-05	0.0186045	6.97366e-05	0.00217488	8.61608e-06	0.0197206	0.000964496	0.0101519	0.00224674	2.19947e-05	3.12521e-05	0.00513169	0.0326292	0.000137314	1.73161e-05	0.000162531	0.000220433	0.000200193	1.76939e-06	0.000208933	0.00149465	0.000260584	8.74543e-05	0.000420475	0.00013922	2.07615e-05
MIA-19	MIA	P80	2.81184e-07	0.000989809	0.00110735	0.000875882	0.00134676	7.05556e-05	0.000648276	0.000262192	0.000596885	0.000319668	0.0010504	0.000193631	0.00037118	6.35639e-05	0.00267275	0.00148933	0.000365468	4.31774e-05	2.70913e-05	0.000206528	0.000277968	5.29244e-05	0.0324256	3.62087e-05	0.00107417	7.92394e-05	0.0103869	0.000909841	0.0133295	0.00129928	6.88306e-05	8.64828e-05	0.010045	0.0153031	0.000109731	2.19084e-05	0.000136398	0.000327206	0.000143516	1.12351e-06	0.000449405	0.00224294	0.000239002	4.67001e-05	0.000304898	0.000178186	1.95568e-05
MIA-20	MIA	P88	3.25029e-07	0.00109792	0.000739816	0.000778494	0.00130293	5.603e-05	0.000503582	4.68111e-05	0.000416134	0.000264321	0.00061734	0.000138897	0.000318076	6.23335e-05	0.00238848	0.00142098	0.000441337	0.000173303	3.50721e-05	0.000176028	0.000220038	1.76158e-05	0.0282318	3.13341e-05	0.00100364	0.000226734	0.0109769	0.000390721	0.00815063	0.00124072	7.91804e-05	7.33558e-05	0.0103515	0.0103853	8.98994e-05	2.54147e-05	0.000113515	0.000740452	0.000150716	9.87342e-07	0.000282492	0.00121101	0.000793404	2.36985e-05	0.000330705	0.000165282	2.56644e-05
MIA-21	MIA	P89	5.43016e-07	0.0015317	0.00113176	0.000926142	0.00106066	5.9783e-05	0.000614353	5.64308e-05	0.00111725	0.000601725	0.00132622	0.000222447	0.000526816	0.000100104	0.00262907	0.0018787	0.000773588	0.000671607	2.62845e-05	0.000237026	0.00034035	3.28481e-05	0.0223462	8.19819e-05	0.000957004	5.27752e-05	0.00906076	0.000687992	0.00968622	0.00155847	4.07591e-05	6.62057e-05	0.00787196	0.0211679	0.000107562	1.06593e-05	0.000107411	0.00094431	0.000100694	2.72574e-06	0.00037093	0.00120074	0.00046796	4.3152e-05	0.000196275	0.000190492	1.1219e-05
MIA-22	MIA	P92	3.69833e-07	0.00107512	0.0011071	0.000726447	0.000885802	6.50878e-05	0.000467703	3.49979e-05	0.000743687	0.000699238	0.000998154	0.000143073	0.000364122	9.22356e-05	0.00265954	0.00184577	0.000452385	9.1205e-05	3.21249e-05	0.000178501	0.000509126	2.35581e-05	0.0178114	4.28332e-05	0.00136341	0.000129477	0.00835639	0.000832274	0.0104204	0.00145579	4.22934e-05	6.28449e-05	0.0107826	0.0158456	0.000104155	1.409e-05	9.10745e-05	0.000156198	9.10698e-05	1.46121e-06	0.000254222	0.000869901	0.000597014	3.97969e-05	0.000281506	0.000187402	2.24e-05
IAC-01	IAC	P01	2.89453e-07	0.00114612	0.00115409	0.000923066	0.00158148	5.34701e-05	0.000580434	3.93161e-05	0.00112279	0.00038703	0.000907788	0.000212789	0.000404101	4.32268e-05	0.00157086	0.00195496	0.000384732	8.00757e-05	3.01858e-05	0.000216014	0.000468698	3.48955e-05	0.0196325	3.76462e-05	0.00140446	0.000426996	0.00955627	0.000575793	0.00964852	0.00133058	5.46563e-05	8.65943e-05	0.0126884	0.0119787	8.84541e-05	1.63731e-05	4.92405e-05	0.000510122	3.47811e-05	2.70054e-06	0.000417897	0.00132236	0.00073182	2.19495e-05	0.000416541	0.000183114	2.42715e-05
IAC-02	IAC	P09	3.59753e-07	0.00100152	0.000954465	0.000969878	0.00112737	4.27948e-05	0.000669213	8.06139e-05	0.00083906	0.000382198	0.00123917	0.000164624	0.000315518	7.37455e-05	0.0012323	0.00218371	0.000348494	0.000433828	2.12378e-05	0.000209044	0.000281282	4.59446e-05	0.0289601	3.69143e-05	0.00122501	5.40727e-05	0.0069689	0.000683802	0.00909227	0.00136384	3.38283e-05	5.03487e-05	0.00573026	0.0146864	8.68487e-05	1.34037e-05	9.41249e-05	0.000554647	4.00995e-05	1.99467e-06	0.00030686	0.000801037	0.000554162	3.18403e-05	0.00030281	0.000133601	1.46199e-05
IAC-03	IAC	P16	2.90672e-07	0.000972001	0.0011757	0.000946125	0.000946384	3.19707e-05	0.00056748	7.13123e-05	0.000887718	0.000330604	0.00072671	0.000165566	0.000390952	7.68436e-05	0.00234828	0.00170674	0.000470033	0.000202059	3.93227e-05	0.000226842	0.000250483	1.56322e-05	0.0231313	3.40977e-05	0.00175	1.51664e-05	0.00710046	0.000681455	0.0174564	0.00106614	9.17454e-05	0.000137757	0.00816108	0.0161566	0.000122294	2.16744e-05	5.37757e-05	0.000706889	4.75757e-05	2.79687e-06	0.000355478	0.000954177	0.000644375	1.50765e-05	0.000408091	0.000154454	1.70317e-05
IAC-04	IAC	P18	4.10777e-07	0.000889381	0.00089244	0.00125833	0.000584234	4.00284e-05	0.000751433	4.29613e-05	0.000566529	0.000408112	0.000975946	0.000165067	0.000581435	6.15344e-05	0.0019082	0.00284304	0.000471176	8.83609e-05	2.47425e-05	0.000278219	0.000297241	2.05923e-05	0.034047	4.32791e-05	0.00103856	4.74442e-05	0.00942428	0.000613985	0.00963559	0.00132585	5.62362e-05	9.96561e-05	0.0122938	0.0129489	0.000104913	1.13986e-05	5.25059e-05	0.000649464	2.83192e-05	1.13273e-06	0.000343842	0.000988168	0.000201472	2.66417e-05	0.000264279	0.000182632	1.77398e-05
IAC-05	IAC	P20	6.52574e-07	0.00103758	0.00092982	0.00117197	0.000643273	2.16392e-05	0.00086977	3.87812e-05	0.00040364	0.000285906	0.000742426	0.00022004	0.000304602	7.36234e-05	0.00184663	0.00124437	0.000383668	6.51673e-05	1.27438e-05	0.000230801	0.000214566	2.39461e-05	0.0194584	3.14427e-05	0.00117977	3.26112e-05	0.00913504	0.000588783	0.0110893	0.00117218	4.49853e-05	6.25577e-05	0.00279852	0.0198035	9.56418e-05	1.39413e-05	4.87733e-05	0.000452849	5.13017e-05	2.66293e-06	0.000346593	0.000747473	0.000251755	5.81749e-05	0.000577636	0.000134042	1.93339e-05
IAC-06	IAC	P21	5.25137e-07	0.000975278	0.00132987	0.000986607	0.00270014	2.00846e-05	0.000544232	6.07127e-05	0.00100308	0.000353595	0.00110802	0.000144223	0.000436477	5.36186e-05	0.00216589	0.00151791	0.000556851	3.67119e-05	4.04469e-05	0.000223226	0.00032566	2.65348e-05	0.0189281	3.03459e-05	0.00114698	1.23883e-05	0.00920133	0.00064577	0.0115419	0.00117319	2.61899e-05	5.14584e-05	0.0183388	0.0116372	8.48359e-05	8.29408e-06	5.74216e-05	0.000521386	3.17885e-05	2.11031e-06	0.000271234	0.000771337	0.000323083	3.41359e-05	0.000299074	0.000135476	2.01158e-05
IAC-07	IAC	P27	3.15273e-07	0.000930672	0.000761103	0.000742692	0.000799339	2.68075e-05	0.00048385	6.93911e-05	0.000793303	0.000312122	0.000882777	0.000125145	0.000333223	4.23243e-05	0.00173795	0.00331341	0.000310006	0.000202918	2.48747e-05	0.000155573	0.000356572	2.28661e-05	0.024226	4.04901e-05	0.000994669	8.95105e-05	0.0113882	0.000781235	0.00829221	0.000561618	3.93312e-05	4.25746e-05	0.0124637	0.0118776	8.63982e-05	1.4108e-05	8.79796e-05	0.000281611	7.5302e-05	1.5219e-06	0.000450046	0.00107351	0.000318689	3.25289e-05	0.000165573	8.89577e-05	1.41984e-05
IAC-08	IAC	P31	3.68316e-07	0.000876477	0.000678072	0.000567117	0.000899383	6.8137e-05	0.000376009	6.67022e-05	0.000444244	0.000312413	0.000825289	0.000202692	0.000322338	6.54772e-05	0.00268478	0.00173431	0.000349142	0.000391236	5.36244e-05	0.000160097	0.000227407	2.39168e-05	0.0254374	4.01067e-05	0.00140471	0.000161028	0.010438	0.000518715	0.0110266	0.00108694	4.36874e-05	6.67235e-05	0.0184396	0.0120424	8.91475e-05	1.75249e-05	4.02145e-05	0.000470216	0.000137512	7.87022e-07	0.0003414	0.00143107	0.000189146	2.47047e-05	5.06699e-05	0.000121203	2.88786e-05
IAC-09	IAC	P34	3.10055e-07	0.0011772	0.00117095	0.00104676	0.00101314	2.78102e-05	0.000685619	6.67721e-05	0.000943967	0.000372464	0.00115484	0.000189885	0.000405801	5.45148e-05	0.00200771	0.0015431	0.00102001	0.000264127	7.63558e-05	0.000221888	0.000351472	4.97246e-05	0.0166785	4.49786e-05	0.00109644	4.8088e-05	0.00818448	0.000614523	0.011976	0.00119816	6.3307e-05	0.000106936	0.0128815	0.0181999	0.00011927	1.53825e-05	6.76491e-05	0.000440591	5.94273e-05	1.91047e-06	0.000321655	0.00102035	0.000862881	2.11296e-05	0.000430835	0.000208999	2.99904e-05
IAC-10	IAC	P35	3.64514e-07	0.00109198	0.00132389	0.000903617	0.000888673	6.10774e-05	0.000581576	4.28817e-05	0.000760837	0.000294084	0.00116185	0.000180409	0.000365011	6.60425e-05	0.00233146	0.00175298	0.000188962	0.000126025	3.04897e-05	0.000159197	0.000406948	2.92273e-05	0.0276879	3.85075e-05	0.00200364	0.000244718	0.0106468	0.00054205	0.00979627	0.00181142	2.03577e-05	3.98594e-05	0.0123979	0.0142435	8.8516e-05	1.27933e-05	4.40167e-05	0.000134238	5.28232e-05	2.2199e-06	0.00028467	0.000889522	0.00018418	1.62613e-05	0.000161946	0.000184063	1.65172e-05
IAC-11	IAC	P44	2.78711e-06	0.00119495	0.00103207	0.000815632	0.00134113	5.13077e-05	0.000523339	0.000100748	0.000536347	0.000341486	0.00133213	0.000183189	0.000384266	8.36702e-05	0.0038493	0.00227611	0.000300533	0.000243595	2.58036e-05	0.000161223	0.000277044	4.00874e-05	0.0217232	5.4702e-05	0.00158641	3.51361e-05	0.0108943	0.000592197	0.00866394	0.00128556	4.08619e-05	4.6345e-05	0.00901115	0.0165898	9.74428e-05	1.8884e-05	0.000486167	0.000277013	0.000298065	1.68617e-06	0.000313902	0.00114202	0.000390761	3.22532e-05	0.000739395	0.000138175	1.88773e-05
IAC-12	IAC	P45	4.15866e-07	0.00113302	0.00168654	0.000687058	0.00098847	8.77733e-05	0.000395727	0.000115985	0.000834821	0.000571637	0.00113139	0.000174887	0.000401579	5.81107e-05	0.00379192	0.00166304	0.000319876	0.000257865	3.68765e-05	0.000159583	0.000416093	3.72943e-05	0.0189338	4.23474e-05	0.00118838	4.07399e-05	0.00917343	0.000601911	0.0104564	0.00147785	9.76563e-05	0.000112266	0.0142847	0.0176855	0.000111631	1.54262e-05	4.44364e-05	0.000344323	4.38437e-05	1.58454e-06	0.00039608	0.00130628	0.000431745	2.23087e-05	0.000175091	0.000204734	2.1377e-05
IAC-13	IAC	P46	3.40299e-07	0.00104787	0.000892428	0.000679135	0.000805485	3.68834e-05	0.000515866	3.13023e-05	0.000394639	0.000349608	0.000915418	0.000126406	0.000367886	4.72906e-05	0.00281767	0.00129805	0.00128346	0.000798987	3.94591e-05	0.000193917	0.000256148	2.8841e-05	0.0306105	3.81054e-05	0.00152436	0.000142951	0.0110588	0.000432456	0.00765419	0.0015532	9.87609e-05	7.08917e-05	0.00582843	0.0144083	0.000105019	1.42124e-05	5.50332e-05	0.00161958	4.68525e-05	1.76386e-06	0.000265552	0.00114611	0.000585641	3.01109e-05	0.000341039	0.000155578	1.69807e-05
IAC-14	IAC	P47	2.68661e-07	0.000979353	0.00117322	0.000773348	0.00124865	6.8523e-05	0.000606684	0.00322873	0.00139318	0.000488289	0.000827718	0.00013656	0.000380855	3.27699e-05	0.00319811	0.00133984	0.000328767	0.000231357	3.59398e-05	0.000197248	0.000446368	4.02325e-05	0.0197725	8.78949e-05	0.000828963	6.66545e-05	0.00872784	0.000549636	0.00981358	0.00176882	3.97655e-05	4.76785e-05	0.0171609	0.0148782	8.55359e-05	8.50989e-06	5.032e-05	0.000429025	7.41027e-05	3.12237e-06	0.000278779	0.00119022	0.000466051	1.31786e-05	0.000303832	0.00014468	1.80204e-05
IAC-15	IAC	P48	4.22818e-07	0.00107256	0.00110324	0.00104863	0.000634831	3.89166e-05	0.000591131	5.15556e-05	0.000496697	0.000231932	0.000790093	0.000184658	0.000408806	6.43979e-05	0.00316576	0.00153542	0.000225682	0.000381635	4.07319e-05	0.000201656	0.000362817	3.08444e-05	0.0158685	2.00377e-05	0.00121879	7.59655e-05	0.00745218	0.000551992	0.0104409	0.00109232	3.72597e-05	5.24435e-05	0.0107647	0.0155189	0.000102055	1.00443e-05	7.65225e-05	0.000261458	5.26644e-05	2.00612e-06	0.000314977	0.00108532	0.000312359	1.74697e-05	0.00024277	0.000151508	2.87251e-05
IAC-16	IAC	P51	1.9788e-07	0.000943804	0.000918211	0.000593198	0.00103728	5.72178e-05	0.000418341	3.7738e-05	0.000648323	0.000205732	0.00102044	0.000123928	0.000305861	4.00019e-05	0.0020411	0.00157585	0.000440205	8.63293e-05	2.26083e-05	0.000130349	0.000328656	4.09994e-05	0.0229375	2.47298e-05	0.000715185	3.71762e-05	0.00965237	0.000587179	0.0091385	0.00142336	3.06854e-05	3.44583e-05	0.00718689	0.0160518	6.24738e-05	1.90347e-05	0.000123591	0.000227682	9.91136e-05	1.15086e-06	0.000245369	0.00105576	0.000233803	3.75002e-05	7.07324e-05	0.00010418	1.20707e-05
IAC-17	IAC	P55	3.40752e-07	0.0010694	0.00117117	0.00100913	0.000669755	5.20667e-05	0.000646184	2.97273e-05	0.00096375	0.000347088	0.000725915	0.000138639	0.000296206	7.27987e-05	0.00282154	0.00110781	0.000204338	4.62708e-05	2.29765e-05	0.000160923	0.00038525	1.42798e-05	0.020346	6.7448e-05	0.000736247	7.28129e-05	0.0104126	0.000463261	0.0069777	0.000831341	5.46073e-05	5.66473e-05	0.00932934	0.0179911	5.63524e-05	9.28632e-06	6.38321e-05	9.10187e-05	5.85191e-05	1.69611e-06	0.000307597	0.00278473	0.00086584	5.72205e-05	0.000162369	0.00011374	1.89241e-05
IAC-18	IAC	P59	3.75702e-07	0.0011408	0.00110147	0.000626269	0.000905961	6.16805e-05	0.000398184	8.00951e-05	0.000658828	0.000361677	0.00114613	0.000162056	0.000451068	5.71823e-05	0.00382095	0.00369382	0.000315713	0.000101876	2.55973e-05	0.000149001	0.0002771	3.02719e-05	0.0357362	2.96034e-05	0.00099473	3.29317e-05	0.00987667	0.000429552	0.00778603	0.00102417	8.10898e-05	7.64551e-05	0.00985798	0.0114761	8.73272e-05	1.70123e-05	0.000674856	0.000307293	0.000288187	2.50229e-06	0.00030012	0.00127397	0.000126372	8.5709e-06	0.000236525	0.000159693	1.99783e-05
IAC-19	IAC	P60	3.29816e-07	0.000978878	0.0012993	0.000748337	0.000562234	6.08676e-05	0.000447563	3.09985e-05	0.00120166	0.000507546	0.000928327	0.000146807	0.000287548	5.71254e-05	0.00229065	0.00122295	0.000329744	0.000109406	1.88037e-05	0.000164888	0.000261126	3.17711e-05	0.0204391	3.87347e-05	0.00103565	0.000155319	0.00869364	0.000512652	0.00756093	0.00128412	7.2788e-05	8.26534e-05	0.00473206	0.0137338	8.0197e-05	1.34365e-05	5.45349e-05	0.000501451	4.87072e-05	1.73328e-06	0.000272435	0.000998863	0.00032602	4.40002e-05	0.000187206	0.000136417	2.10766e-05
IAC-20	IAC	P70	3.2536e-07	0.00100504	0.0024482	0.000660323	0.00116732	3.54882e-05	0.000470885	0.000161012	0.00153818	0.00071841	0.0227665	0.00016434	0.000301951	7.20473e-05	0.00426521	0.00147508	0.000399913	2.67575e-05	2.04666e-05	0.000107881	0.000747466	3.35372e-05	0.0195244	4.99337e-05	0.00113255	1.21778e-05	0.0142953	0.000982626	0.00912872	0.00174135	3.41403e-05	4.71429e-05	0.00269419	0.019696	0.000103674	1.56401e-05	5.34305e-05	0.000437613	4.22988e-05	1.66808e-06	0.000235931	0.00120133	0.000232384	7.17015e-05	0.00011445	0.000113401	1.44196e-05
IAC-21	IAC	P73	3.41365e-07	0.000978706	0.000992608	0.00069123	0.000890865	4.98279e-05	0.000472545	3.33711e-05	0.000604182	0.000333308	0.000746757	0.000159611	0.000386501	4.71995e-05	0.00194111	0.00151694	0.000379051	0.000124098	3.83743e-05	0.000112085	0.000223971	2.05375e-05	0.0182557	4.36706e-05	0.000862657	0.000280193	0.00802723	0.000495387	0.00661854	0.00131706	2.68418e-05	4.3896e-05	0.0109633	0.0132891	0.000107474	1.50218e-05	8.17657e-05	0.000489563	8.61474e-05	2.15949e-06	0.000252349	0.000714214	0.000596258	3.8539e-05	0.000137199	0.000154076	2.36726e-05
IAC-22	IAC	P77	2.35261e-07	0.00101738	0.000875409	0.000812339	0.00126195	5.27758e-05	0.000581001	6.05085e-05	0.00075991	0.000287562	0.000894518	0.000135406	0.000376524	4.96337e-05	0.00234816	0.00160858	0.000200505	0.000165668	1.68554e-05	0.000185054	0.000493217	4.23552e-05	0.0242527	3.98945e-05	0.00158928	5.30477e-05	0.0113956	0.000557879	0.0080049	0.00136013	6.61948e-05	7.38745e-05	0.0117238	0.0124048	8.60199e-05	1.30974e-05	5.79075e-05	0.00034048	8.38783e-05	2.27693e-06	0.000362463	0.00130223	0.000332092	3.86584e-05	0.000299092	0.000165048	1.78001e-05
IAC-23	IAC	P82	2.07365e-07	0.001363	0.0031099	0.00078892	0.00110187	7.71444e-05	0.000565235	4.07049e-05	0.00123698	0.000513949	0.00205832	0.000196619	0.000344377	0.000108983	0.00253072	0.00142679	0.000338051	8.24565e-05	2.94505e-05	0.000139721	0.000367995	4.88357e-05	0.0185254	3.41244e-05	0.0011648	0.000131492	0.0123261	0.00091355	0.0112321	0.00175381	4.89961e-05	4.48966e-05	0.00748774	0.0235506	0.000104435	2.39303e-05	5.58827e-05	0.000434431	6.70749e-05	2.41885e-06	0.000266524	0.00249953	0.000284235	6.81112e-05	0.000254516	0.00012026	2.41066e-05
IAC-24	IAC	P84	4.48953e-07	0.00113649	0.00109705	0.00067098	0.00146186	4.52006e-05	0.00043887	0.0001332	0.000739517	0.000343835	0.00144207	0.000228199	0.000446155	7.79168e-05	0.00277183	0.00161716	0.000481224	0.000293561	2.43047e-05	0.000160352	0.000222362	2.05172e-05	0.0219537	4.5797e-05	0.00316768	2.55456e-05	0.00912738	0.000406885	0.00729601	0.00198591	4.82444e-05	7.96993e-05	0.0134212	0.0149315	0.000101908	1.96499e-05	0.000338538	0.000677116	0.000335559	2.26757e-06	0.00029596	0.000878263	0.000322919	2.41881e-05	0.000177766	0.00017583	1.80954e-05
IAC-25	IAC	P85	3.81313e-07	0.000993991	0.00131131	0.000814295	0.00181824	3.76841e-05	0.000508227	4.5478e-05	0.000683021	0.000293607	0.000833599	0.000145574	0.000344828	6.80165e-05	0.00230688	0.00144672	0.000327631	0.000185696	1.69323e-05	0.000131466	0.000436352	1.95436e-05	0.0150326	3.77819e-05	0.00131886	0.000162424	0.011065	0.000453267	0.00548683	0.00129438	4.12905e-05	5.07013e-05	0.0163629	0.0178234	7.67445e-05	1.40862e-05	4.31219e-05	0.000246671	4.62895e-05	1.6916e-06	0.000357793	0.00109402	0.000338194	4.84485e-05	0.000136509	0.000150145	1.22468e-05
IAC-26	IAC	P86	6.12067e-07	0.0010995	0.000831495	0.000968814	0.00126437	7.73275e-05	0.000641379	5.5575e-05	0.000665209	0.000355023	0.000877084	0.000163964	0.000338119	9.78717e-05	0.00238916	0.00152263	0.000471308	9.82101e-05	3.51448e-05	0.000178522	0.000279016	2.02605e-05	0.0174997	5.26204e-05	0.000672104	4.03508e-05	0.007714	0.000387592	0.00746186	0.00111126	7.10743e-05	7.98402e-05	0.0196555	0.0158312	9.28445e-05	1.3154e-05	9.39861e-05	0.000810077	0.00019821	8.92173e-07	0.000284976	0.0011148	0.000794926	1.8945e-05	0.000181763	0.000180998	2.6193e-05
IAC-27	IAC	P87	2.6774e-07	0.000964801	0.00128759	0.000672924	0.00151535	3.56424e-05	0.000454023	5.50578e-05	0.000772168	0.000393177	0.000896116	0.000129043	0.000312133	4.55569e-05	0.0033625	0.00122458	0.000400792	0.000342764	3.29453e-05	0.000133037	0.000760463	1.69199e-05	0.0123767	5.0173e-05	0.00170945	7.23431e-05	0.00867964	0.000533752	0.00529374	0.001231	1.53548e-05	2.1942e-05	0.0130815	0.0119648	6.96373e-05	8.32991e-06	5.99976e-05	0.000155906	6.38678e-05	7.35703e-07	0.000237023	0.00105629	0.000477022	3.61825e-05	0.000122509	0.000121322	1.8448e-05
IAC-28	IAC	P90	3.63679e-07	0.00116294	0.00124498	0.000853446	0.00074822	5.17924e-05	0.000598815	0.000105338	0.000870457	0.000462192	0.00114192	0.000146725	0.0003301	5.20156e-05	0.00233339	0.00177847	0.000360945	7.61189e-05	2.348e-05	0.000163192	0.000245787	1.88203e-05	0.0267726	3.05811e-05	0.00163053	3.38484e-05	0.0106124	0.000628807	0.00932524	0.00141042	7.90945e-05	9.37313e-05	0.0165832	0.015753	0.000112595	2.34113e-05	5.89982e-05	0.000302992	4.39585e-05	1.69602e-06	0.000273298	0.00114422	0.000693469	3.6825e-05	0.00023476	0.000169687	2.24278e-05
[truncated: 93 more columns]
