# Supplementary material for: Evolutionary metabolic landscape from preneoplasia to invasive lung adenocarcinoma
Source: Nat Commun. 2021 Nov 10;12:6479. doi: 10.1038/s41467-021-26685-y (PMC8580984; doi:10.1038/s41467-021-26685-y)
Supplement: Supplementary file 7 — Source Data [file 41467_2021_26685_MOESM7_ESM.zip]

Archive with 7 entries (4 files):
- 6 Source Data_NCOMMS-20-43995B/
- 6 Source Data_NCOMMS-20-43995B/Source Data Supplementary figures_NCOMMS-20-43995B.xlsx
- __MACOSX/
- __MACOSX/6 Source Data_NCOMMS-20-43995B/
- __MACOSX/6 Source Data_NCOMMS-20-43995B/._Source Data Supplementary figures_NCOMMS-20-43995B.xlsx
- 6 Source Data_NCOMMS-20-43995B/Source Data Figures_NCOMMS-20-43995B.xlsx
- __MACOSX/6 Source Data_NCOMMS-20-43995B/._Source Data Figures_NCOMMS-20-43995B.xlsx
