# Supplementary material for: Evolutionary metabolic landscape from preneoplasia to invasive lung adenocarcinoma
Source: Nat Commun. 2021 Nov 10;12:6479. doi: 10.1038/s41467-021-26685-y (PMC8580984; doi:10.1038/s41467-021-26685-y)
Supplement: Supplementary file 7 — Source Data [file 41467_2021_26685_MOESM7_ESM.zip › 6 Source Data_NCOMMS-20-43995B/Source Data Supplementary figures_NCOMMS-20-43995B.xlsx]

## Sheet: Fig.S1a
Heatmap comparing 158 profiled metabolites in different morphological stages from lung preneoplasia to invasive adenocarcinoma.
Sample	R009	R020	R252	R253	R254	R262	R263	R270	R272	R277	R280	R284	R001	R003	R007	R010	R011	R012	R014	R023	R029	R031	R034	R036	R043	R045	R047	R050	R051	R257	R258	R259	R260	R261	R255	R256	R264	R265	R266	R267	R268	R269	R271	R273	R274	R275	R276	R278	R279
Stage	AAH	AAH	AAH	AAH	AAH	AAH	AAH	AAH	AAH	AAH	AAH	AAH	AIS	AIS	AIS	AIS	AIS	AIS	AIS	AIS	AIS	AIS	AIS	AIS	AIS	AIS	AIS	AIS	AIS	AIS	AIS	AIS	AIS	AIS	MIA	MIA	MIA	MIA	MIA	MIA	MIA	MIA	MIA	MIA	MIA	MIA	MIA	MIA	MIA
12:0-Carnitine	0.564403	-0.820692	1.48561	1.16327	1.82892	1.07749	1.25078	-0.0536497	1.62753	0.490666	1.49398	0.129129	1.4845	0.261854	2.6176	1.41773	2.46063	-0.952966	-1.98678	1.2564	-0.609869	1.56327	-0.045491	0.525069	0.411098	1.19502	0.0594409	0.124567	0.0162646	1.81758	2.36692	0.0495812	1.83794	1.56819	0.708044	1.56087	0.105654	2.04531	0.134469	0.382539	1.273	1.77525	2.03707	1.02805	-0.657029	0.573694	1.0057	-0.258491	-0.393447
14:0-Carnitine	1.27067	0.460277	5.36151	2.30598	2.94305	1.07657	2.93878	-0.366536	1.78526	1.04817	1.33763	0.847764	1.79067	0.285004	3.28056	-1.08395	3.74355	0.160738	-0.247396	2.73399	-0.738429	2.4929	0.647958	1.14428	0.755378	1.22567	1.23466	0.273266	1.44994	3.76928	4.3947	-0.369355	3.76707	3.12898	2.71101	2.97483	0.832029	3.21176	0.0374615	0.754715	1.7024	5.05369	3.74761	3.51489	0.379839	1.13228	2.69319	0.309213	0.392123
16:0-Carnitine	1.06204	0.419221	4.11366	0.473253	2.50066	0.448511	2.43965	-2.94545	-1.61765	0.753648	-0.569807	0.702717	2.13073	-0.229591	1.81579	-3.80271	1.85658	-0.382053	-0.6491	2.58799	-0.726465	1.67201	-0.166038	0.753663	-0.548136	0.244669	1.26584	-0.637663	1.26775	0.830886	2.08596	-1.12039	0.333308	2.57662	2.30504	2.81166	-0.462005	-0.122172	0.0378239	0.249302	0.634566	3.66869	4.4988	1.92049	2.02296	-0.439691	2.31708	-1.69781	-2.95699
18:0-Carnitine	0.744473	-0.131313	1.68162	0.201099	0.84474	0.579049	1.49646	-3.29644	0.0950607	-2.1329	-4.52753	0.845831	1.45749	-0.211459	0.94817	-4.77548	1.19338	-0.601915	-1.71623	2.44205	-1.11477	1.72244	-0.643555	-0.168502	-0.505202	0.139329	1.18421	-1.00556	0.759085	2.03515	1.82871	-1.0646	1.24917	1.63316	1.34722	2.41808	-1.68322	0.44098	-0.55999	-0.636934	1.27778	2.53047	4.49832	1.96997	4.68707	-3.94613	1.73992	0.304981	-0.0761413
1-Methyladenosine	-0.563595	0.218309	-0.244415	0.175547	0.258253	0.150866	0.338338	0.593715	-0.0702698	-0.269167	0.573138	0.101948	0.173804	-0.432802	-0.303459	0.302383	-0.0658409	0.426192	0.0141597	-0.0324187	0.178124	0.314554	-0.60748	0.567532	0.0417952	0.15254	0.149704	0.4652	0.648945	0.00557507	-0.0769697	0.0122701	1.12224	0.476899	0.798317	-0.0447236	0.200374	0.233473	-0.041652	0.1784	0.900442	0.241439	-0.440011	0.070676	-0.106596	0.792827	0.0245316	0.627882	1.19344
1-Methylhistidine	-0.116913	-1.21485	-1.05388	-0.948334	-0.413018	0.0185478	-1.72208	0.0253225	1.05438	-1.12261	1.85107	-1.49627	-0.100564	0.417452	-1.46096	-0.931566	-1.34163	-1.09744	-1.62954	0.506785	-0.268266	-1.63948	0.264381	-0.305247	-1.20012	-1.36119	0.171489	-1.05135	0.0655626	-0.47101	-0.911641	-0.4852	0.438958	-0.610288	-0.429336	-0.0940186	-0.936838	-0.153441	-0.65137	-0.734241	-0.384861	-0.951853	-2.14165	-0.581596	-1.4232	-1.10852	-0.759103	0.570083	0.667234
1-Methylnicotinamide	0.490795	-0.00444353	0.371632	0.602544	-0.0551304	-0.189846	-0.227524	1.49685	-0.149005	0.538633	1.3566	0.559081	0.934908	0.247624	0.399461	1.36373	0.227847	0.824008	1.02143	0.523723	0.386905	0.977055	1.68085	0.263728	0.669395	0.419523	-0.224919	1.11513	-0.176573	0.894413	0.852812	-0.138865	-0.45202	0.391815	1.18445	0.350526	1.31503	0.687367	0.0723555	0.28415	2.17593	-0.201256	0.293087	0.507718	0.62313	1.55911	1.23564	0.762509	0.828602
2-Aminoadipic acid	-0.197822	-0.356262	-0.847473	0.54851	-0.396657	1.21051	-0.0756491	-0.126716	0.57498	-0.256267	-0.681857	-0.45755	0.709551	0.252103	-1.00251	-0.0459042	-0.384384	-0.124235	-0.0829615	-0.805771	0.329851	-1.41113	-1.19587	0.461311	-0.276999	-1.70077	-0.357258	0.340932	-0.45805	-0.82379	-0.186445	-0.60363	0.058022	-1.06089	0.0722279	-1.22316	0.133119	-0.0292873	-0.0385621	-1.18207	0.152529	-0.0501955	-0.849564	-0.387667	-1.2692	-0.172601	-0.218386	-0.302054	0.713956
2-Aminooctanoic acid	-1.13261	-0.389142	-1.33734	-1.00503	-0.467556	-0.0362136	-1.29589	0.547108	-0.321487	-0.869119	0.349686	-0.0919606	0.245497	-0.675674	-1.221	0.284648	-0.994952	-0.13574	-1.20543	-0.267999	-0.256294	-0.668677	-0.499614	-1.10941	-0.688394	0.293339	0.0139948	-0.0330406	-0.443819	-0.687477	-0.866559	-0.124282	-2.19362	-0.255947	-0.304091	-0.31886	-1.05187	-0.434859	-0.505566	-0.685784	0.147416	-0.423081	-0.523475	-0.788677	-0.697246	-0.890384	-0.581576	0.059836	-0.299505
3:0-Carnitine	-0.500341	0.377689	0.972665	0.444569	1.13181	0.955042	0.114299	0.228307	0.531014	0.0575862	1.12393	-0.330206	0.494853	0.0196143	0.651163	0.770944	1.07884	0.270764	1.49044	0.503088	0.754523	0.949212	0.0505519	0.847753	0.736044	-0.0214607	0.130839	1.84824	1.13072	0.0766101	1.1931	0.298111	0.976154	0.788777	0.946973	1.21694	1.29899	0.241129	-0.0558722	0.914137	0.363428	0.822364	-0.444675	0.255636	0.0373308	0.913228	0.203022	0.138949	0.39618
3-Chlorotyrosine	-1.14821	-0.265099	-1.38185	-0.0653729	-2.06322	0.317959	-0.454146	0.386661	0.164334	-0.0828727	1.28766	0.469938	0.793255	-0.255685	-1.31723	1.00289	0.0192069	-0.349869	0.565294	0.385936	-0.356504	0.141901	0.327411	-0.181995	-0.0850837	-1.25203	0.380562	0.556034	-0.943109	0.801634	1.22897	-0.443488	0.0525239	0.361938	0.360421	-2.75215	1.41706	-1.21672	0.0381978	-1.39731	2.4557	-0.826225	0.0846192	-2.20898	-0.469049	-0.0923399	-0.651883	0.40485	0.694266
3-Ureidopropionic acid	0.0251196	1.12606	0.730807	0.0258313	1.07884	0.595625	-0.449285	1.42621	0.291376	-0.0266137	1.39345	0.457717	1.55817	-0.250193	-0.732576	0.842154	0.58546	1.19305	0.016874	2.35379	0.732806	1.45317	-0.799999	0.533959	0.78378	0.805932	-0.0445229	0.187222	0.281194	0.244432	1.23065	-0.224215	-1.33073	0.362238	2.54371	1.28215	1.34246	1.06959	-0.00619242	0.963998	2.09387	0.879413	1.08124	1.50778	1.54884	2.15522	1.14764	1.95875	0.721828
4:0-Carnitine	2.2728	1.15321	2.35365	2.10512	2.66946	0.00846648	1.52795	2.12128	1.07256	1.09966	1.56789	0.557152	1.1907	0.881412	0.694376	1.16452	2.96643	2.40556	2.16131	2.17672	1.66286	2.5102	2.30354	2.87025	1.46304	1.10509	1.25095	1.27903	2.38435	1.49404	2.67981	0.516621	2.17371	2.36307	1.22412	1.95147	1.93167	1.24194	0.525218	3.23825	2.87617	1.8872	1.9065	1.81959	1.21685	2.20728	1.36513	0.684058	0.309419
5:0-Carnitine	-0.441865	-0.450715	0.759159	-0.796639	-0.508315	0.793673	-0.582974	0.71648	0.128525	-0.674406	-0.17748	-0.363163	-0.663415	0.367604	-0.827107	1.08778	0.416696	0.53825	-1.30817	-0.196878	0.267071	0.140195	0.0858121	0.364742	0.45252	-0.81183	-0.768273	0.473104	0.238001	-1.2065	0.159457	-0.00745499	1.337	-0.421302	-0.576267	0.685868	-0.82827	-0.248336	-0.286668	-0.414755	0.415618	-0.198317	-0.400916	-0.0784547	0.37264	-0.17369	-0.0112686	0.45548	0.905976
5-Hydroxyindoleacetate	-1.17272	3.72901	-0.418817	0.262294	1.21711	-0.247913	-0.15638	3.46778	-1.04748	0.245328	3.60498	0.988022	2.23454	0.363984	-1.24168	0.959077	-1.32385	0.581926	-1.38311	0.185524	0.603413	-0.357841	-1.90828	-0.230805	0.584467	1.35644	0.935499	1.1503	0.616458	-2.14551	-0.393689	0.127376	-0.0545328	0.587793	0.818436	-0.843235	-0.928299	1.05147	-0.965711	3.15538	3.4681	0.0859359	0.0769952	1.66232	0.408997	-0.155886	-0.25893	3.05544	-0.980681
5-Hydroxylysine	-0.689474	-0.944581	-1.15774	-1.50511	-0.40846	-0.31377	-2.34526	-0.676165	0.075998	-1.04483	0.445658	-0.961193	-0.347087	0.272037	-0.900233	0.19571	-0.913234	0.114841	-1.14194	-0.927926	0.688823	-1.84066	0.0487037	0.770136	-1.1939	0.0434295	-0.242901	-0.594996	-0.415437	-1.21136	-1.0166	0.0665439	-1.59465	-0.658176	-1.01506	-0.397805	-0.290377	-1.10053	-0.611728	-0.911719	-0.810437	-1.18185	-1.03509	-0.593568	-1.18546	-1.45142	-0.596369	-0.163177	-1.35978
5-Hydroxytryptophan	0.101048	-1.45848	1.16721	0.165773	0.251797	-0.552483	0.543952	1.62041	0.89559	0.0203267	1.07055	-0.533117	1.21975	0.352674	-0.578249	0.67681	0.611276	0.0202434	-0.75876	0.375088	-0.0646785	0.476939	0.150587	2.08714	0.377551	-0.60323	-0.431129	-0.0330462	0.0765785	-0.426538	0.618291	0.37509	0.182679	0.312358	0.348753	0.204685	0.784392	1.10048	-0.27113	1.14762	3.20207	0.174119	0.505749	1.61379	-0.02073	0.500724	-0.10688	0.248367	-0.234691
5'-Methylthioadenosine	-0.511724	-0.507742	-0.109493	0.500697	0.155845	0.907733	0.105878	-0.207024	-0.0726366	0.127935	-1.08565	0.0480452	0.212767	-0.202625	-0.59157	1.10722	-0.00560658	0.496045	-0.116264	0.584128	0.104736	1.01919	0.819706	0.744069	0.921852	0.448866	0.251651	1.24117	2.15641	-0.313345	-0.0108404	0.506925	0.79276	0.36185	0.899702	0.463584	0.20743	-0.194847	0.101153	0.26249	-0.551588	0.50353	-0.24299	1.16518	-0.122339	0.0316551	0.367636	-0.216807	0.168288
6:0-Carnitine	0.957137	1.38932	1.44548	0.425002	2.39013	0.321978	-0.237199	2.03418	0.579995	0.302473	2.13035	0.441603	1.39329	0.68772	1.85733	0.707608	2.24765	1.33707	0.593149	2.26264	1.50491	1.89422	0.999566	1.5638	1.35794	1.15974	0.160361	1.90973	1.99053	0.0215597	1.57743	1.06381	1.36501	1.9653	0.124493	1.93244	1.01395	0.700178	-0.0153313	2.52937	1.50443	0.726997	0.812325	0.889857	0.549818	1.74622	1.00239	0.660069	-0.0566471
8:0-Carnitine	1.13395	1.29628	2.01286	0.559661	2.67445	0.35454	0.00377395	1.61993	0.64967	0.755934	2.1543	0.140293	1.37056	1.11087	1.20072	0.506107	2.83423	-0.107603	-0.834131	0.966697	0.762771	0.975073	1.35968	1.04386	1.05347	0.259055	0.156941	1.44345	0.785055	-0.0217532	1.44653	1.33716	0.912394	1.99268	-0.524606	1.64071	1.42687	0.290259	0.019645	2.812	1.91144	-0.129622	0.86245	0.165194	1.23539	1.23014	1.30108	-0.0548548	-0.987595
Acetylalanine	-0.967599	-0.322598	-0.397935	-0.0870413	0.0931915	0.0177426	-0.593198	0.192878	0.364542	-0.836861	0.0367189	0.455745	0.380252	-0.363119	-0.918814	-0.154815	-0.689395	0.0025385	-1.33035	-0.218603	-0.209201	-0.788541	-0.619696	0.0650513	-0.689717	-0.617816	-0.0755377	-0.0406844	0.121329	-0.740221	-0.0765077	-0.0854964	-1.68081	-0.352422	0.407656	-0.0995048	-0.457966	0.000569027	-0.442747	-0.478413	0.373734	0.0403732	-0.46059	-0.588862	-0.229451	0.178425	-0.0705308	0.132786	0.124837
Acetylcarnitine	0.226207	-0.248051	0.82932	0.233103	0.572071	-0.301504	-0.125238	0.42885	0.58956	0.247156	1.08487	0.0523359	-0.459025	-0.347505	-0.508976	0.626358	0.333157	-0.147746	0.252373	-0.571092	0.274812	-0.409249	0.0987338	0.849313	-0.164962	-0.236986	0.0659056	0.121771	-0.249878	0.188828	-0.125494	0.348478	0.393608	-0.152547	0.33954	0.20284	0.530288	-0.175901	0.326898	0.964523	1.4108	0.471746	0.118525	0.509916	0.260745	0.441631	0.360399	0.622876	0.101089
Acetyllysine	-0.373024	0.57367	-0.508201	0.534383	0.804985	0.411293	0.0829796	0.529892	0.20402	-0.231944	1.0704	0.2137	0.782164	-0.223769	0.196433	-0.159688	0.318121	0.703777	0.963259	0.220253	0.245562	0.611322	0.104394	0.0961494	0.787116	0.144219	0.58112	1.22696	0.378635	0.195903	0.057403	-0.0293806	-0.271115	0.568399	1.303	-0.221197	0.628836	0.70182	0.00522448	0.502784	-0.159461	0.284002	-0.494569	0.117937	-0.0484573	0.872622	1.15407	-0.401235	-0.869948
Acetylserine	-0.189914	0.653722	0.18885	0.605574	0.91241	-0.11073	-0.0392777	1.17209	-0.507905	0.619233	1.70576	0.174047	0.100708	0.58902	0.282996	0.104307	0.785982	0.909127	0.6918	0.450305	0.415975	-0.144836	0.637372	1.29598	0.51231	0.807741	0.532504	0.852968	0.624133	0.303172	1.39601	0.090314	0.0856367	0.136779	0.624381	0.00244539	1.19673	0.444043	0.370074	0.972681	1.75699	0.70382	-0.0471684	1.54068	0.619144	1.55157	0.843765	1.01622	0.742065
Adenosine	-0.957225	0.187012	-0.548058	-0.943836	-1.72915	-0.820734	-1.03199	0.416178	0.0794915	-0.516315	1.19668	-0.433925	-0.211293	0.369852	0.326414	-0.19861	-1.26084	0.696138	-0.275348	0.442815	-0.309552	-1.16414	0.132079	0.100264	-0.0715293	-0.159076	-0.0607829	-0.996739	-0.785854	-0.924985	-0.270865	-0.0234437	-0.610265	-0.754639	-0.623156	-0.537424	-0.326619	-0.593828	-0.511279	0.613494	2.56401	-1.1133	-0.931639	-0.650995	-1.38081	-0.246959	-0.778767	0.428863	-0.00135519
ADP-ribose	0.570984	-1.12929	0.258508	0.250673	0.695413	-0.0549982	0.36741	-0.193949	0.36123	-0.733466	-0.17813	-0.476757	-0.15144	-0.619771	-0.173954	-0.745513	0.0892454	-0.944187	0.31171	0.147867	-0.637872	-1.27584	0.409409	-0.716418	-0.725465	-0.324392	-0.202943	0.062943	-0.388592	0.813062	-0.872916	-0.128693	-1.407	-0.137619	1.52695	-1.00991	0.674021	0.89982	-0.766115	-0.102547	-0.0063936	-0.287727	0.217751	-0.860978	0.430984	-1.96999	1.08317	0.0225858	-2.1075
AICAR	-0.292891	1.31157	0.0340032	-0.158382	0.843021	0.655772	0.538439	1.02943	-0.317487	-1.10539	-0.77999	0.014113	1.9821	0.491724	-0.761312	0.223706	-1.58022	3.62181	-0.316567	1.10924	0.635088	0.214488	0.773951	-0.686913	-1.1311	1.04787	-0.714192	1.06241	-1.76928	-1.65204	1.85311	-0.855766	-0.272746	1.6766	0.640345	0.421104	-0.543239	0.679278	-1.25105	1.85264	1.88721	-0.0555887	-0.401778	0.537976	-0.00735625	0.568247	0.789573	-0.0595155	-0.555512
Alanine/Sarcosine	-0.492622	0.288621	-0.221135	0.198601	0.424947	0.498335	-0.188589	0.586551	0.036632	-0.158784	0.95802	-0.81499	0.445177	0.340866	-0.357876	0.195029	-0.262225	0.182882	0.179063	-0.172829	0.111892	0.491481	-0.0641365	0.407487	0.0252019	0.196997	-0.0569783	0.566852	0.335836	0.125381	0.315432	0.0626693	0.771069	-0.174417	0.473178	-0.281465	0.310733	0.237679	-0.278896	0.297969	0.71198	0.35382	-0.406754	1.17062	0.179251	0.741502	0.499249	0.408139	0.388132
Allantoin	-0.686817	-0.307422	-2.01014	-1.89825	-2.17094	-0.853038	-3.36055	-1.12607	-0.312481	-1.33445	0.0742779	-1.25904	0.667166	-0.289702	-2.06435	1.06873	-1.393	0.0806408	-1.55983	0.577676	0.427064	-0.462553	0.0512129	-1.14319	-0.590091	-0.665341	0.155331	0.0476562	-0.810167	-2.4482	-1.4262	-0.448518	-1.88137	-0.659685	-1.89744	-0.531126	-2.36037	-1.3855	-2.89426	-2.98231	-0.599896	-1.57552	-1.5154	-2.7369	-1.61009	-1.45239	-0.941625	-0.619904	-0.800394
AMP	-0.611557	-1.45558	0.998311	0.848965	0.0495827	0.880902	-0.145937	-0.54389	-0.390004	0.451277	0.118106	0.248853	-0.773405	-0.845869	-0.247273	0.218054	-0.41234	-1.72098	-0.375824	-0.753367	-0.727027	-0.581629	-0.131985	-0.0405749	-0.0201873	0.250149	0.0135678	0.393828	0.122635	2.45463	-2.14155	0.590468	0.448713	-0.0496708	1.04126	0.687677	0.177167	-0.354496	0.969783	-0.867128	0.659959	0.00363985	3.02333	-0.655359	-0.757521	-1.38118	-0.195785	-0.398826	0.452113
Arginine	-0.891196	0.625683	-0.0917331	0.146137	0.833994	0.429813	0.573135	1.13594	0.126335	-0.180589	1.27814	0.357347	1.0905	-0.198741	-0.281463	-0.00697757	-0.381225	0.848156	-0.176556	-0.561671	0.416147	0.578494	-0.306902	-0.332425	0.301852	0.23385	0.264066	0.301585	0.2841	-0.140389	0.491645	-0.227245	0.667967	0.573719	-0.166329	0.102895	0.950337	0.54032	-0.445476	0.347673	2.48325	0.219825	-0.354239	-0.410859	-0.171168	0.565796	0.265395	0.268343	-0.0457622
Argininosuccinic acid	0.432337	1.86107	1.58204	1.24036	2.37458	0.733286	0.844938	1.41387	0.0501145	0.633669	2.6232	0.200912	2.01272	0.964078	1.12961	-0.433912	0.867324	2.944	1.89232	0.892111	1.20954	0.940224	-0.0720559	0.938822	1.5116	1.25274	0.0610872	0.934633	0.842371	0.428965	1.97022	-0.618398	1.28132	0.549189	1.88192	0.439332	1.97141	1.2516	-0.261004	1.72042	2.03403	1.14054	0.273918	1.851	1.83505	3.1182	1.36955	1.24283	1.91088
Asparagine	-0.675974	0.169897	-0.71017	0.123928	0.396243	0.546766	-0.163813	0.131715	0.0843213	-0.270187	0.87175	-1.46958	0.36617	0.199633	-0.323864	-0.0480681	-0.218595	0.202783	0.0722414	-0.444974	0.223065	-0.888097	-0.144814	-0.185372	-0.0697864	0.391962	0.292745	0.182395	-0.0638458	-0.233859	-0.158033	0.0551822	1.33059	-0.480549	0.192099	0.0879418	0.368239	0.0287649	-0.568094	-0.0613363	1.04508	-0.0850481	-0.55669	0.720165	-0.622925	0.591114	0.223516	0.203907	0.159972
Aspartate	0.0802602	0.0392236	0.148614	0.598128	0.569429	0.295278	0.399652	0.067317	0.297646	-0.105203	1.17849	-0.172352	0.214088	0.423288	0.286364	0.891839	0.532782	0.144686	0.619101	0.459134	0.917311	0.574225	0.298269	0.230782	0.661859	0.805983	0.37024	0.520073	0.569697	0.472577	0.188537	0.0309986	1.29046	0.11262	0.647131	0.44214	0.737517	0.438525	0.0068002	0.235126	0.848463	0.401833	-0.0620599	1.16664	-0.553444	0.423465	0.676904	0.425803	1.21291
Betaine	-0.0474392	-0.780656	-0.419948	0.987132	0.484168	-1.32251	-0.692259	0.0345499	-0.230646	-0.610827	0.788781	-0.295334	-0.250955	-0.516355	-0.636412	0.506748	-0.661104	-0.748982	-0.765898	-0.469899	-0.245699	-1.02102	0.106763	-0.457138	-0.651744	-0.74921	-0.587977	-0.430888	-0.434778	0.0860042	-1.02199	0.430153	0.274477	-0.135358	-0.296226	-0.358166	0.480999	-0.487745	-0.619673	0.356074	0.843462	0.0433792	-0.784428	-0.898159	-0.744025	0.102262	-0.908585	0.437656	-1.28052
Betaine aldehyde	-1.28609	0.948346	-2.28684	-0.66079	0.163845	0.558953	-1.53536	-1.33991	0.188099	-1.87083	-0.760641	-0.102895	2.0075	-0.374135	-1.94538	-1.2901	-1.50617	0.314442	-1.07232	0.0360558	0.698539	-0.323696	-1.29238	-0.254937	-1.23699	-0.0999251	0.372215	0.444427	-0.550256	-2.04359	-1.23349	0.126805	0.961545	0.083917	-0.847477	0.907713	-1.18358	0.377591	-1.37366	-1.71938	0.94595	0.271154	-0.974562	-1.34628	-0.817071	-2.27628	-0.238588	0.299917	-1.11466
Biotin	-0.487595	-0.229905	-0.46822	-1.59424	-0.0829608	0.0694284	-1.07041	0.0279942	1.26363	-0.00499164	0.608087	-0.199362	0.558475	0.509267	-0.963939	2.12695	-0.732935	0.218011	-0.985524	0.609775	-0.690879	-0.0399839	1.5578	0.673774	-0.410631	-0.306989	-0.384184	0.0916971	-0.312425	0.10476	-0.893819	0.389393	-1.42777	-0.277077	-0.0242614	-0.0397497	-0.133636	-0.178692	0.756422	-0.648871	0.500344	0.331498	-0.578031	0.315105	0.414469	0.0117677	0.0828277	0.470441	-0.473614
cAMP	1.3403	-0.82501	1.59159	-0.545696	0.0118826	0.792998	-0.949092	0.427866	-0.0828	-0.0651047	-0.0788537	0.480467	-0.386075	0.363238	-0.846549	0.252946	0.890758	0.364916	-0.381848	-0.0723889	0.612253	0.569314	1.34272	-1.44554	-0.668657	0.294535	-0.776856	0.784104	0.721223	0.918681	-1.14481	-0.345649	0.805588	0.445657	0.109257	-0.990871	0.208309	0.166123	-0.0725384	-0.55638	-0.0933772	1.56015	0.139418	-0.126828	-0.677868	-0.599797	-0.723868	-0.787076	-0.275004
Carbamoylphosphate	0.40561	-0.876331	0.919072	0.113776	-0.106507	-0.306418	-1.08365	-0.640779	0.473824	-0.119021	0.710711	-1.04127	-0.385106	0.407541	-0.774954	0.220444	0.0637341	-0.5857	-0.0670451	-0.0627643	0.378984	-1.0705	0.694493	1.21774	-0.37933	0.34951	0.131596	0.481515	-0.354222	-0.3052	-0.661742	0.425212	0.165885	-0.817906	0.522217	-0.250218	0.022907	-0.463255	0.236254	-0.114952	0.849844	-0.1312	0.00403962	-0.239961	-0.059789	0.218993	0.697459	0.218802	-0.84407
Carnitine	-0.526707	-0.597224	0.59413	0.168206	0.63253	-0.226511	-0.640552	-0.354903	0.93613	-0.396383	0.681564	-0.631656	-0.995846	-0.289038	-0.832789	0.615881	0.276216	-1.00256	-0.171958	-0.00840793	-0.1276	-0.628671	0.422242	0.533435	-0.712982	-0.647923	0.456207	-0.183007	0.229474	0.0285427	0.203946	0.812128	-0.53582	-0.298029	0.139025	0.37665	0.620255	-0.753374	0.452211	0.560709	0.699841	0.101463	-0.717497	0.552377	-0.350486	0.313249	0.260311	-0.141965	-0.0264729
Carnosine	-0.451086	-0.519187	0.241721	-0.0380146	0.24613	0.84386	0.173904	0.607407	-0.89311	-0.279968	0.825452	-2.12325	-1.25493	0.356549	-0.595241	0.0832901	-0.130887	-0.96007	-0.325151	-0.998007	0.427212	-1.90892	0.613807	0.0502537	-0.142129	-0.603388	0.377951	-0.752882	-0.144101	0.337255	0.158757	0.386742	0.506906	-0.544881	0.887687	-0.806221	0.17732	0.278548	0.35374	-0.356514	0.622756	-0.178486	-0.105744	-0.103209	-2.09308	0.0444427	0.268819	1.569	1.41244
Choline	-0.218314	0.0855017	0.350788	-0.214781	0.21641	-0.191688	-0.308597	0.722087	0.320301	-0.221486	0.472513	-0.170113	0.497305	-0.175576	-0.181371	0.52406	-0.423823	0.672918	-0.998314	0.423615	0.570149	0.294084	-0.193021	0.425032	0.158314	0.00590527	0.0046554	-0.185641	0.172741	-0.799394	0.0649503	0.116199	0.907987	0.0474513	0.369076	0.185526	-0.472785	0.348893	-0.43286	0.0166223	0.812789	0.0687037	-0.395399	-0.169635	-0.127743	0.435174	-0.1393	0.197749	1.11092
cis-Aconitic acid	-1.01272	0.0706486	-1.0846	-1.37996	-1.31874	0.685179	-1.14949	0.315151	-0.806016	-0.879833	-1.36732	0.26015	-0.688662	-0.90018	-1.64249	-2.73487	-2.15531	-1.37233	-1.67442	-1.16864	-0.78639	-2.09923	-3.143	-4.27165	-1.12545	-0.866912	-0.937726	-1.43698	-1.06384	-0.795853	-1.21414	-3.1854	-3.1849	-1.3578	-0.539502	-0.879546	-1.20989	-0.624761	-0.175553	-1.80324	-2.19109	-0.734126	-0.885627	-3.05431	-0.413895	-1.00678	-1.04017	0.494182	-1.17194
Citraconic acid	-0.686921	0.078351	-2.12125	-0.742453	-0.466355	-0.139582	-0.899857	0.0369004	1.00765	-0.793768	-1.77897	2.23362	0.162725	0.3899	-0.816747	0.635893	-1.1779	0.376778	-1.35364	0.475437	-0.834865	0.0246196	-0.420803	-0.999428	-0.596871	-0.613496	-0.0816157	-0.032778	-1.57968	-2.0996	-1.07838	-0.287304	-2.83509	-1.15477	-0.104295	-1.69833	-0.171271	-0.487743	0.330977	-2.27951	-0.324371	-1.08636	-0.0841273	-1.11704	0.631415	-0.572362	-1.35937	-0.671837	-1.20917
Citrate	-1.16175	-0.536292	-0.644508	-1.42609	-0.980207	-0.272761	-1.2965	0.140524	-0.215017	-0.831283	0.266255	1.00435	-0.526406	-0.252015	-0.598435	-1.9727	-1.47845	-0.984563	-1.57866	-0.797857	-1.11677	-2.61125	-1.6333	-2.83357	-0.398743	-0.242851	-0.413061	-0.943301	-0.998373	-0.671965	-1.36856	-2.13582	-2.25315	-1.50425	-0.384796	-0.995217	-1.78272	-0.90441	-0.426527	-1.45356	-0.64749	-1.34419	-1.11927	-2.76037	-0.414905	-1.02196	-0.296414	0.463252	-0.788797
Citrulline	-1.07351	-0.660303	-1.2988	-0.548564	-0.765475	0.0318528	-1.48465	-0.262878	-0.404798	-1.42045	-0.233973	-1.01355	0.311654	-0.0912898	-0.39234	1.17879	-2.5979	-0.278573	-1.52129	-1.44698	-0.264763	-1.10637	2.08643	-0.175152	-0.214761	-0.740373	-0.236428	-0.501314	-0.167799	-1.22438	-0.17666	0.416671	-0.119701	-0.642244	-0.960794	-0.457285	-1.17798	-0.638445	-0.885186	-1.20188	0.246383	0.544663	-0.978074	-1.43728	-0.939991	-0.683125	0.113017	0.537168	-0.775593
CMP	-0.543451	-0.673486	0.807323	0.0363284	-0.164121	-0.134862	-0.295516	-0.170314	0.30252	0.397357	0.601226	-0.0594606	-0.934692	0.123615	-0.139828	0.0789008	-0.755404	-0.804748	-0.382127	-0.919055	-0.195787	-1.54781	-0.266057	0.563578	-0.170872	0.387471	-0.0792603	-0.363546	-0.468818	0.193029	-0.816849	0.314556	-0.0859621	-0.878424	0.38444	-0.293177	-0.411096	-0.246738	0.243511	-0.666286	1.38742	-0.601865	0.317411	-1.02046	-0.552246	-0.837534	0.289339	0.238218	0.130701
Cortisol	-1.48686	-1.66389	-1.99262	-0.708211	-0.842646	-0.059454	-1.63257	-0.00718691	0.011988	-1.09222	-0.0649325	-1.02204	-0.27144	-1.07972	-1.50979	-0.400546	-4.37378	-0.945904	-1.6263	-0.890728	-0.724076	-2.54546	-2.01816	-0.918768	-1.40445	-0.264086	-0.359214	-0.908912	-2.15905	-0.804283	-1.66528	-0.145321	-2.60578	-0.861878	-0.954524	-0.537447	-1.30248	-1.15247	-1.02996	-1.04655	-0.444143	-1.12297	-1.04698	-3.11211	-1.37244	-2.03075	-1.05346	0.255297	-1.08364
Cortisone	-0.28557	-0.827425	-1.55692	-1.4843	-0.392137	0.545063	-1.77036	0.462134	-0.16582	-1.81618	0.587682	-0.428133	0.375484	-0.503755	-0.746832	-0.143757	-2.68077	-0.461518	-2.0386	0.190994	-0.424868	-0.0572351	-0.392005	-0.888595	-0.855603	-0.192739	0.620097	-0.215326	-0.128689	-1.45985	-0.921129	0.0372003	-1.86254	-0.271551	-0.778732	0.359856	-1.41966	-0.983588	-0.85371	-1.52379	0.0671316	-0.315235	-0.701034	-0.330521	-1.04844	-0.829212	-0.98032	0.682978	-0.370395
Creatine	-0.575406	-0.877146	-0.963874	-0.79933	-0.439142	0.414697	-0.617508	-0.313008	-0.112584	-0.485608	0.253547	-0.355554	-0.0405929	-0.327146	-0.692259	0.337539	-0.827112	-0.205641	-1.59176	-0.120359	-0.248007	-0.526719	-0.20888	-0.248102	-0.658074	-0.606892	0.246579	0.332704	-0.457173	-0.805771	-0.995527	0.72042	-0.0169351	-0.697817	0.380305	-0.346878	-1.0572	-0.48449	-0.0042213	-0.814456	1.23154	-0.0653614	-0.0922661	-0.469182	-0.698367	-0.377974	-0.123881	0.490306	-0.0427293
Creatinine	-1.22828	-0.583089	-1.33655	-0.61773	-0.695422	0.283329	-1.0409	-0.00715125	0.116056	-0.683287	0.0598853	-0.209426	0.197717	-0.620676	-1.27163	0.501584	-0.770883	-0.437247	-1.20363	-0.100936	-0.646809	-0.644176	-0.408175	-0.569153	-0.650255	-0.364416	0.0317939	-0.108858	-0.716543	-0.837536	-0.971676	0.0298213	-0.411228	-0.742516	-0.270236	-0.178187	-0.962651	-0.551151	-0.601523	-0.927751	-0.695169	-0.76368	-0.786458	-0.957819	-0.882974	-0.685373	-0.497958	0.203169	-0.20879
Cycloleucine	-0.837582	-0.331265	-1.29946	-0.776362	-0.619122	-0.0698189	-1.0162	0.323265	0.0245171	-1.07905	0.0543522	-0.152475	0.0471786	-0.869072	-1.10634	0.576135	-0.953467	-0.302736	-1.21706	-0.920364	-0.627997	-0.470638	-0.646626	-0.919662	-0.464479	-0.679636	-0.0941436	-0.0406248	-0.611143	-0.696209	-0.798931	-0.230846	-0.0202408	-0.435882	-0.290836	-0.3061	-0.606142	-0.781639	-0.52117	-0.751514	0.397986	-0.513347	-0.844128	-0.567115	-0.557994	-0.856712	-0.521411	0.36279	-0.268713
Cystathionine	0.0604824	-0.106043	0.353999	2.52258	1.69345	0.128567	1.08144	0.0479514	-0.436791	-0.42987	3.25647	-1.85336	1.83178	-1.66116	1.79522	1.34458	0.652625	0.779685	3.63914	1.42602	1.41671	1.47262	0.561411	2.0788	2.91914	1.19164	1.59174	0.870476	-0.910653	3.32804	0.460138	-0.0573882	6.54295	-0.17538	-0.448006	0.476078	2.52558	0.504726	0.568663	1.06443	1.2946	0.684468	-0.89652	1.1562	0.777332	-0.658187	0.573999	1.15292	0.248204
Cysteine	0.229182	-0.344844	2.192	1.73031	1.88201	-2.04298	1.56589	1.18877	0.0427221	1.66314	4.31201	0.132122	0.591351	1.15499	2.57763	1.86614	2.28027	1.38904	1.65338	1.5033	0.55214	-1.08407	1.14851	2.82561	1.24066	-0.588101	-0.215447	-0.68479	1.15669	2.69223	1.77578	2.24326	1.09002	1.28511	-0.10178	-0.738133	2.23289	2.47762	0.881851	3.174	3.80517	2.31773	2.35065	4.05788	1.44971	0.056403	1.09312	2.86234	0.667305
Cystine	0.671055	0.550564	-0.411881	-0.465053	-0.210471	-1.19895	-0.985142	2.05473	1.43999	-1.10659	2.09657	-2.09154	1.73703	-0.35938	-0.340674	-1.86114	0.0840014	3.29489	3.39077	1.08107	0.922265	-0.370366	-1.84385	-0.410506	-0.584301	1.27659	0.656652	1.90505	-1.69278	-0.87968	0.808952	-0.317208	1.79084	0.612793	-3.03422	-0.459137	1.27398	-0.500492	-2.15525	-1.28401	0.581565	-0.0321977	-0.384178	1.36832	-1.60959	1.55171	1.25572	0.620833	0.505231
Cytidine	-0.417049	-0.82721	0.536183	0.339593	-1.05947	-0.411396	2.08961	0.450584	0.0457066	0.674195	0.906759	-0.427458	0.229231	0.712544	-0.140844	-0.562002	0.617308	1.19105	-1.08124	0.505574	0.00416264	-0.288461	-0.242827	0.610995	0.579067	-1.22515	-0.2694	0.792884	0.702643	-0.371555	0.0349684	0.404538	0.788924	-1.02526	0.389621	-0.210598	-0.106048	0.406882	-0.755797	-0.140739	1.81074	0.248805	-0.96532	-0.0763024	-0.554311	-0.0905403	-0.703105	0.435129	3.25503
dAMP	-2.20216	-0.173497	-0.963501	-0.512821	-1.14256	0.293468	-1.58747	-1.51373	0.309504	-0.803157	0.366905	-0.501989	-0.062879	-1.11715	0.152398	0.258796	-0.716471	-0.189286	0.239317	0.305431	-0.681233	0.590089	-0.4347	-0.997637	0.243334	0.164815	0.437614	1.75525	0.0566102	-0.631737	-2.12129	0.781923	-13.0075	-0.349391	-0.808442	0.0600546	-0.886272	-1.02186	-0.11541	-0.922643	0.480583	-0.919186	-0.0847962	-0.422557	-1.99048	-1.74851	-1.19121	0.803387	-0.0589569
dCMP	-0.829139	-0.760052	1.22316	-1.66206	-0.348305	0.223781	-0.794806	0.38603	1.66388	-0.868733	-1.64078	-1.8144	-0.0107359	-1.04683	-1.39541	0.971072	-2.39791	-0.430636	-2.63381	-0.476269	-0.144088	-1.44899	-0.456236	-0.0160687	0.235403	-0.439701	0.0133946	1.23416	-0.772711	-2.20965	-3.15238	0.446264	-2.55527	-0.682713	0.0367311	-0.339888	-2.30212	-0.435051	0.728128	-1.33142	-1.3554	-1.0978	0.381313	-1.08536	-1.5867	-0.52241	-0.977983	-1.55572	-2.40772
Deoxycytidine	-1.34814	-1.85613	1.02419	-0.119669	-1.54305	0.521468	-1.00875	-0.607187	-0.144832	0.00536032	-0.0154633	-0.0999513	0.109484	-0.274775	-0.468876	-1.62116	0.110999	-0.284342	-2.47205	0.0331631	-0.434135	-1.06024	-0.532917	-0.318752	-0.687783	-1.65357	0.170693	0.155594	0.894641	-0.443329	-1.14805	-0.248397	-5.0329	-0.195479	-0.0606149	-0.63865	-2.2817	-0.027714	-1.18655	-0.784583	0.446508	-0.470252	-0.187987	-1.22842	-1.26852	-1.19437	-1.25453	-1.46548	0.0968662
Deoxyinosine	-0.65762	0.1509	0.162076	-0.937422	1.26204	-0.0200943	-1.46075	-0.0101758	-0.0255082	-0.894637	0.784637	-0.48158	0.752731	-0.0514564	-1.07826	-0.537094	-0.232635	0.159177	-1.5019	0.81344	0.108837	0.0524095	-2.07326	-1.16218	0.147334	0.364822	-0.0401869	0.528781	0.119217	-1.18615	0.210593	-0.982667	0.765365	0.520467	0.972693	-0.193687	0.879877	1.07868	-0.285385	-1.49566	-0.648149	0.420409	0.0225102	-1.01863	-0.62189	0.470533	-1.2335	0.0105084	-0.302424
Dihydroxyacetone phosphate	0.633524	0.618904	-2.12283	-1.27784	-0.0590771	-1.15077	-2.97905	0.72483	-0.190859	-0.69451	0.295236	0.784574	0.860841	0.418055	-2.97288	0.767412	-0.299071	-0.54767	-0.232934	-0.705676	0.0683846	-0.337235	0.12446	-1.09492	-1.25747	-0.210567	-0.0865164	0.698766	-1.95919	0.192349	-0.764921	-0.129376	-0.439645	-0.129791	0.257805	-1.6936	1.89298	1.10667	0.00745005	-0.236633	-0.22876	-0.911769	-1.81069	-4.34122	0.0749603	-3.36876	-0.429535	1.51272	-0.21085
Dimethylglycine	-0.17667	-0.377301	-0.541082	-0.344858	-0.122861	-0.0763491	-1.50938	0.243361	0.171523	-0.287255	0.287614	-0.23141	0.255751	-0.0182078	-0.685618	-0.183179	-0.307978	-0.183968	-0.389526	0.112259	0.178311	-1.05538	0.181933	-0.581125	0.127723	0.443852	0.0602589	0.207168	-0.173262	-0.240927	-0.403865	-0.221001	-0.924719	-0.706957	0.282939	-0.128188	-0.267478	-0.401574	-0.177742	-0.358852	-0.019195	-0.334569	-0.459755	-0.243965	-0.274885	0.00437447	-0.172859	0.480712	0.276974
dTMP	-1.42499	-0.399299	3.27447	0.632389	0.294264	0.523653	0.980672	0.662924	-0.318481	0.391005	1.31251	0.385213	0.997813	-0.116413	0.761793	1.12721	-0.031298	1.19289	0.58817	0.291171	0.117734	1.21353	1.43756	0.580564	0.987589	0.247478	0.625542	2.83592	0.0563556	1.76752	0.0837952	0.143217	-0.132467	0.268616	1.1546	0.618655	0.655464	1.41264	0.252137	0.125272	2.77575	0.526433	0.925077	-1.61981	1.14124	1.17398	1.23278	2.16915	-0.228799
dUMP	-0.397157	0.264232	1.19029	0.842973	0.5672	-0.195712	-0.349158	0.148478	-0.0634735	0.894548	1.66667	0.362924	-0.0228986	0.491087	0.755635	-0.0102814	1.02365	0.097772	0.339694	0.382918	0.432641	0.697893	1.74542	1.66084	0.548574	0.517603	0.398543	0.904798	0.910837	0.736803	-0.139911	0.523791	-9.9896	-0.544494	1.06468	-0.0779976	0.0900642	0.725242	-0.131187	0.229586	2.30921	-0.210311	0.430888	-3.02213	-0.358627	-1.0667	0.128807	1.82674	2.60594
Ethanolamine	-0.142708	0.653567	-0.490335	0.613873	0.416153	-1.36713	-0.25746	1.2919	0.196261	0.0610321	2.22272	-0.966167	-0.720826	0.507015	1.54743	0.486573	1.02578	2.65385	1.66274	0.981772	0.482683	0.106625	-0.0271603	0.912304	1.02441	0.327302	-0.089448	-0.350807	1.04753	0.306702	0.309621	0.213112	1.74764	-0.154324	0.270232	-0.507299	0.712281	0.5457	-1.70371	0.483793	0.78432	0.0713285	-0.263955	0.801906	-0.139328	0.698881	-0.180499	0.626516	1.93322
FAD	0.379755	0.518967	1.04759	0.971799	0.925219	0.341265	0.550408	0.500347	0.124922	0.550384	1.03747	0.3	-0.0942581	0.192534	-0.0393045	-0.00925282	0.457201	0.457537	0.359727	0.107787	0.350301	0.316227	0.380185	0.64729	0.0809079	0.434168	0.073482	0.589382	0.305187	0.818829	1.00766	-0.201933	-1.38093	0.642261	1.32931	0.170219	0.692395	0.6393	0.617021	0.0936006	1.13999	0.956253	0.0151074	0.776768	0.775035	0.909515	0.578826	0.771306	0.776497
Fumarate	-0.426723	0.716587	0.494044	-0.307481	0.312546	0.107887	-0.60054	0.594492	0.38948	-0.461618	0.542128	0.159679	0.915789	0.525099	-0.312122	-0.675097	-0.100857	1.14568	0.122992	0.823015	0.292993	0.395504	-0.0767057	0.0919368	-0.00132631	0.532226	-0.245572	0.151176	-0.435052	-0.472747	0.0487007	-0.235812	-0.980863	-0.486047	0.51891	0.0993531	-0.0214246	0.0244869	-0.23866	0.186363	1.44753	0.192928	-0.225022	-0.0649939	0.535146	0.765107	0.346001	0.376254	0.385287
G6P/F6P	0.686385	0.529254	0.0859372	0.0225624	0.115679	-0.114994	0.149831	0.830915	-0.374564	-0.403502	-0.238036	0.804539	-0.467025	-0.0454229	-0.461974	0.78004	1.02578	-0.529593	1.61848	0.0780812	1.59091	-0.656356	0.0634326	0.387235	-0.193163	-0.426936	-0.100401	-0.0869727	-0.121552	0.59441	0.335715	-0.166158	0.376188	-0.25034	0.500174	-0.0816786	0.484589	-0.383262	0.382017	-0.0515461	-0.609347	-0.210401	0.0635225	-1.68648	0.761791	-0.0844643	0.744997	-0.0449779	-0.877994
Galactose 1-phosphate	0.867741	0.282358	-0.530543	-0.26313	-0.227666	-0.40981	0.960781	1.02096	0.0451933	0.031158	0.425295	0.178996	-0.266486	-0.265434	-0.897858	0.299121	0.750988	-0.341561	1.19639	0.266623	1.1112	-0.940801	0.411178	0.121539	-0.293686	-0.424873	0.0348381	-0.309616	0.128174	0.353587	0.436977	0.11287	0.0135952	0.146547	0.499019	-0.253413	0.204737	-0.557726	-0.0361733	0.0136628	-0.240549	-0.960526	-0.264237	-1.64287	0.0520098	0.132449	1.08445	0.0567873	-1.19438
gamma-Aminobutyric acid	-0.1735	0.114058	0.208041	-0.140052	0.102721	-0.181837	-0.294142	0.734816	0.318371	-0.263556	0.446354	-0.130288	0.414912	-0.136845	-0.169525	0.501301	-0.348259	0.704436	-0.941676	0.420436	0.693845	0.415856	-0.206818	0.398352	0.106693	-0.013548	-0.101643	-0.175733	0.147542	-0.785624	-0.0393689	0.0997617	0.93872	0.0158193	0.296774	0.174245	-0.489888	0.322232	-0.456207	-0.00402057	0.87517	0.0449271	-0.346671	-0.196695	-0.161644	0.534189	-0.10998	0.165133	1.05673
gamma-Glu-cys	2.06054	0.536715	4.85529	2.96884	0.256788	-0.448378	3.44923	0.0464237	-1.33572	1.39124	2.16079	0.0485353	0.887911	-0.202592	-0.156842	4.44685	-1.39757	-0.128169	0.132536	0.202058	-0.238105	0.00983104	2.49147	6.18914	-1.2922	-2.24376	-0.803023	-1.8732	-0.811013	2.86587	0.173339	2.60897	-2.24667	0.452339	1.6872	0.347954	-0.135997	3.09913	1.80548	2.88492	1.10792	2.72801	0.891456	2.53423	-0.395973	-0.701708	-0.0723143	2.07978	-0.382042
Glucarate	0.0508589	-0.484152	-0.154688	-0.491012	0.253796	-0.436455	-1.29833	-0.0848787	0.568298	-0.0147197	1.51894	-0.431353	-0.04257	0.724591	-0.860372	2.31724	-0.110369	1.11426	0.453686	0.810379	0.211011	-0.995913	0.810832	0.0319367	0.882342	-0.114779	0.261925	0.366066	0.336343	1.2636	0.716851	-0.442226	0.218276	-0.578506	0.608058	-0.27981	0.549079	0.160989	-0.883031	0.0852594	-0.695417	-1.2198	0.0914144	0.26399	0.051307	0.423984	0.0969149	0.852438	1.07466
Gluconic acid	-0.952889	0.078226	-1.57414	-0.406013	-0.535211	0.0437541	-1.13617	0.302712	-0.693098	-0.422359	0.18411	-0.462133	0.560714	-0.51598	-0.689123	0.33309	-0.866478	0.325164	-0.359044	-0.111127	0.0744224	1.5553	-0.819597	-0.793255	-0.182122	0.493222	0.0535741	-0.210498	-0.516245	0.156105	-0.127398	0.0878055	-1.44628	-0.406785	-0.433607	-0.0695933	0.502421	-0.50381	-0.844601	-0.228371	0.289787	-0.777991	-0.635671	-0.425195	-0.81788	0.777367	-0.259856	0.501645	1.49853
Glutamate	-0.227347	-0.716688	0.203835	0.464325	0.0754013	-0.160369	0.0283903	0.152958	0.513357	-0.108029	0.600289	-0.0741045	-0.464181	0.284848	-0.492482	0.297668	0.308388	-0.0895824	0.110838	-0.307085	0.329166	-0.577896	0.0233708	1.1	-0.100418	-0.215998	0.0245149	0.0273989	0.066172	0.316535	-0.0200977	0.17745	0.388801	-0.566629	0.607108	-0.424957	0.229556	0.424481	0.0992709	0.453856	0.951827	0.00643332	-0.179568	0.507301	-0.139122	0.0653696	0.350668	0.174359	0.161417
Glutamine	-0.1721	-1.36467	-0.898759	0.102685	-0.237262	0.508855	0.175371	-0.262452	0.36511	0.0143331	0.131692	-0.316404	0.16564	0.236712	-1.93874	0.55304	-0.702937	-1.11176	-0.709793	-0.0190423	-0.123682	-1.0725	0.614441	-0.227173	-0.634372	0.0532198	-0.289539	-0.439037	-0.203857	-0.279014	-1.24506	0.476899	-1.06679	-0.807084	0.0569134	-0.421823	-0.068406	-0.385247	0.299405	-0.326442	1.20225	-0.502551	-0.756001	-0.175425	-0.890811	-0.824031	-0.196378	0.15913	-0.46465
Glycerate-2P/3P	-1.76316	-0.0769799	-1.49913	-1.31724	-0.12142	0.507276	-2.3881	0.530646	-0.665779	-0.853745	2.11845	-0.63635	0.0847825	0.479505	-0.676291	-0.183359	-1.188	-0.105025	-0.188973	0.757465	0.754707	-2.2291	-0.0950638	-0.751803	0.313408	-0.142947	0.402102	-1.30575	-1.24843	-1.4861	-2.10532	1.01565	-2.56839	-0.602061	-0.731469	0.308872	-1.16026	-0.666493	-0.491735	-0.26825	1.12036	0.0585924	-0.383497	-2.87686	-0.554192	-0.374783	0.218082	0.881094	-2.28876
Glyceric acid	0.0369748	0.109721	-0.850325	-0.19181	0.0964721	0.0283597	-1.07919	0.489949	-0.929384	-0.344306	0.783705	0.47184	-0.341904	-0.122226	-0.0361068	0.518097	0.641462	0.747697	0.137275	-0.209137	0.760364	-0.553433	0.491609	1.79643	0.33881	0.352403	-0.0146531	0.481739	0.581417	-0.333026	-0.218176	0.285615	-1.24048	-0.356007	-0.718306	0.0775238	0.345283	-0.771097	-0.528591	0.108934	0.758758	-0.50641	0.335633	-0.993154	-0.0166766	0.219512	-0.0437225	1.44367	-1.2089
Glycero-3-phosphocholine	0.523772	0.0420146	0.957552	-0.256608	0.26556	0.700443	1.1911	1.00523	0.690918	0.000762247	0.151085	0.153567	-0.652379	0.0507057	-0.0597757	0.783994	-0.425445	-1.08431	-0.124646	-0.602958	0.0301821	-0.659134	0.836727	0.878688	-0.255047	0.553568	-0.241019	0.189308	1.022	0.705768	-0.34582	0.611839	0.306222	-0.860643	0.98931	-0.0892458	0.283204	0.634432	1.0438	0.442384	0.783915	0.323373	0.360768	-0.597885	0.636691	0.277898	0.0413642	0.839537	-0.0592734
Glycerol 3-phosphate	0.604128	-1.02131	0.916436	-0.406332	0.117535	-1.12707	-0.793583	-0.359403	0.623798	-0.256233	0.464133	-0.395569	0.206966	0.577314	-1.43235	0.405762	0.713639	1.11579	0.436772	0.273743	0.784445	-1.2691	2.33835	1.02305	-0.480869	-0.0998535	0.159562	-0.029854	-0.119292	-0.324766	-0.938952	-0.210642	-0.501605	-0.453956	0.0768628	-0.768992	0.147089	0.882546	0.110873	0.703783	1.41902	-0.798323	-0.0259712	-1.08456	-0.749719	-0.0805509	-0.350994	-0.726311	0.239408
Glycocholate	-0.72119	-1.34071	-1.89923	-1.40272	-1.06926	1.74771	-1.49011	-0.805504	0.0572315	-1.46387	-0.382245	0.160474	-0.559044	-0.895123	-3.58089	-0.0702345	-2.32948	-1.41605	-2.71912	-0.456936	-1.02029	-1.42828	-1.94565	-1.85157	-1.51279	-3.24795	0.158831	-1.65017	-0.19554	-1.33865	-1.35935	-0.170335	-2.37381	-0.731465	-1.29673	-0.0921453	-1.73436	-0.950589	-1.04845	-1.66315	-0.373558	-1.12563	-1.58117	-1.79472	-2.62821	-1.25568	-2.01023	-0.194746	-0.838398
GMP	-0.130251	-0.61135	1.58805	0.86086	0.121088	0.36687	0.366102	-0.152787	-0.30319	0.908103	0.771472	0.619111	-0.388632	-0.542692	-0.0786255	0.0241164	-0.368644	-0.572085	0.411653	-0.414591	0.00948743	-0.494228	0.364534	0.675068	0.406415	0.786826	0.313682	0.59464	0.272502	3.28504	-1.24841	0.45959	0.94948	0.56644	1.61801	0.497478	0.621534	0.0438198	0.608899	-0.302475	1.79643	-0.0475898	3.48106	0.194295	0.669991	-0.88879	0.61472	-0.245851	0.0294123
GSH	2.48927	-0.624424	5.04494	3.61472	1.2288	-0.098046	4.34128	-0.229929	-1.04138	1.52615	0.340203	0.542458	-0.428208	0.0229561	1.42824	3.39369	-0.212109	-1.08353	-0.474672	0.172458	0.405323	-0.666624	1.76787	5.12798	0.241692	-1.1658	-0.218619	-1.29797	1.25283	4.08578	0.313965	3.36508	1.08241	0.950748	2.76822	0.893788	0.810335	3.41176	3.33199	2.69138	-1.94142	2.38494	1.83037	2.01795	1.12942	-0.540145	-0.325926	1.61824	0.718814
GSSG	-0.905519	-1.54359	-1.63709	-0.19378	-0.923834	0.268464	-0.32276	-0.406133	-0.178076	-0.101706	-0.311622	-0.412833	-1.46956	-0.232266	0.242845	-0.0360844	0.139595	-0.961504	-1.87162	-0.749112	0.0834332	-0.858972	0.551732	0.269101	-0.0287509	0.266744	-0.255036	-0.767453	0.722816	-0.646098	-1.5002	0.37048	-0.529104	-0.67263	-0.6081	0.00787118	-2.64402	-1.44042	0.145891	-0.466843	0.866581	-0.0531123	-1.12545	-0.771337	-0.695419	-1.05969	-0.694692	-0.64325	-0.516565
Guanidoacetic acid	-0.329572	-0.179526	0.273604	2.07811	0.594501	0.726143	-0.142119	0.321183	0.0984614	0.510576	1.1265	-0.119552	0.648693	0.175215	-0.224603	0.0924816	0.111258	0.517534	1.29831	-0.0789561	0.133008	0.105978	-0.0867882	0.0645713	0.597581	0.141146	0.21398	0.690833	0.706211	0.988623	0.0753031	0.0139426	0.214869	0.173008	0.513937	-0.328868	1.53787	0.558029	-0.321402	1.02198	2.02481	0.475276	-0.311109	0.939362	-0.0393202	0.506093	0.612836	1.10512	0.405239
Guanine	-0.286257	0.595464	-0.0392994	-0.793668	0.660188	-0.149159	-0.168078	1.33319	0.49924	-0.693496	0.463878	-0.45922	0.733513	0.409167	-0.644244	0.947675	-1.24123	1.51603	-0.691812	1.04159	0.788897	0.941511	-0.0739554	0.763778	0.715047	-0.194273	-0.232908	0.268932	0.183474	-1.23421	0.867804	-0.239326	0.924713	0.31852	0.465121	0.260202	-0.635085	0.512628	-0.731283	0.494865	2.35544	1.10246	-0.714522	1.05421	0.177793	1.72137	-0.00364675	0.340668	-0.0361138
Guanosine	0.00523893	0.569819	-0.0417338	-0.200438	0.109184	-1.05741	0.465451	0.512249	0.406796	-0.349592	0.90853	-0.292378	0.289049	0.562723	-0.0723236	0.176971	0.283147	1.70561	0.225172	0.959526	0.501276	0.224171	0.963664	0.960537	0.650105	-0.516606	-0.33122	0.0313279	0.14459	-0.799234	0.668492	-0.313171	0.362098	-0.196093	0.273799	-0.383528	0.0785501	0.203983	-0.381336	1.05925	4.08919	-0.240537	-0.648831	-0.19509	-0.131382	0.683959	0.392301	0.224317	0.0673328
Histamine	1.40069	2.02371	0.898074	1.26354	0.340786	-0.842667	1.79456	1.82025	0.524249	1.17192	1.53267	1.15285	0.459797	0.47087	3.33408	-1.62795	3.10387	1.02286	4.1035	0.420174	0.799705	2.00912	1.72578	-0.301058	2.1929	0.269269	-0.756364	-0.0915795	1.93957	2.40539	1.02702	-1.00801	3.03176	1.67177	1.18654	-0.747549	1.28088	2.16276	1.15488	1.35911	1.69331	-0.326769	-0.30036	0.805659	-0.207826	0.732183	0.650648	1.22256	0.548022
Histidine	-1.22821	-0.2831	-0.590218	0.219498	-0.106228	0.632326	-0.149257	0.378376	-0.000357862	-0.725045	0.571898	-0.503736	0.473783	0.0212772	-0.486011	-0.0213945	-0.926625	-0.365687	-0.846556	-1.28476	-0.0332836	-0.266861	0.124635	-0.0760229	-0.264349	0.080862	-0.0320042	-0.0151863	0.120919	-0.430324	-0.0850426	0.037011	0.395957	-0.197013	-0.305177	-0.210344	0.106006	-0.154605	-0.390332	-0.415064	0.577264	0.381656	-0.685627	-0.394896	-0.844129	-0.324615	-0.0355841	0.313059	-0.00274408
Homoserine	-0.618946	0.0435154	-0.100107	0.168698	0.290088	0.403085	0.0707686	3.98447	2.21632	0.0834645	0.606879	-0.259375	0.281313	0.0904565	-0.621522	0.566943	-0.745902	-0.480132	-0.466288	-0.527104	0.280882	-0.193302	0.172431	-0.0130737	0.116866	0.118043	0.116472	0.130509	0.0467719	1.57757	1.18934	0.0225073	0.366148	-0.2423	0.0333922	-0.0666298	0.364083	2.47301	-0.447946	-0.149125	0.72763	0.457673	0.0678694	0.430889	0.711284	1.29587	0.22404	0.26759	-0.0256724
Hydroxyproline	-0.567297	-0.754585	-0.507916	0.187662	0.0280272	0.134808	-0.492013	-0.0621718	0.414448	-0.507742	0.382095	-0.464908	-0.404438	0.0464916	-0.580256	0.44967	-1.10783	-0.282179	-0.739213	-0.469355	-0.235923	-0.74344	0.155151	0.304899	-0.39394	-0.53607	-0.0989643	0.126436	-0.072464	0.0398493	-0.815303	0.374385	-1.23712	-0.559257	0.431686	0.080602	0.158955	-0.141673	0.0579096	0.0982822	0.214952	-0.179715	-0.378793	0.554269	-0.79259	-0.352651	-0.0927423	0.482393	-0.0205396
Hypoxanthine	0.144471	0.96771	0.00736628	0.102699	1.06928	-0.200486	0.122245	1.4744	0.0821738	-0.330411	0.847692	-0.141324	1.2178	-0.00502933	-0.328236	0.152261	0.0504307	1.42535	0.26109	1.32509	0.719336	1.59014	0.041588	0.373792	0.718718	0.45831	-0.262947	0.521904	0.189097	-0.963795	1.17074	0.0609048	0.959779	0.220942	1.05598	0.456977	-0.188716	0.590084	-0.588647	0.73973	1.05175	1.36598	-0.0668114	0.468995	0.59263	1.71491	0.233823	0.500032	0.0336083
IMP	-0.13013	0.534833	0.229227	2.28739	2.19498	1.27104	1.20881	-0.0664054	-0.42701	1.35837	0.993237	0.827509	0.646258	-0.084591	1.46902	1.51908	0.901182	0.120892	1.30998	0.0446966	0.672304	-0.124636	1.28255	1.85165	1.16655	1.29537	1.26616	1.41926	0.528841	3.16928	-0.18592	1.2347	-0.900357	0.526019	2.97413	0.190358	0.591768	1.09807	0.866985	0.0658799	1.24018	1.28404	3.85705	0.174811	1.57921	-0.377348	1.85302	-1.20672	0.457726
Inosine	0.0266725	0.205557	0.0155758	-0.291646	-0.408687	-0.884123	0.183767	0.336477	0.41712	-0.43078	0.709503	-0.252294	0.117431	0.334035	-0.245527	0.26369	-0.224254	0.732362	-0.106606	0.780351	0.135116	0.185047	0.828866	0.660274	0.430573	-0.464619	-0.12872	-0.11436	-0.335457	-0.818888	0.295481	-0.0380668	0.0588405	-0.483775	0.277843	-0.306031	-0.215064	0.207567	-0.378253	0.81917	2.26535	-0.163121	-0.624304	-0.593437	-0.162208	0.446697	0.0443004	0.0257069	0.0492918
Isocitrate	0.0440941	-0.461599	-1.91684	-1.25292	-0.171393	0.925476	-1.57631	-0.613152	-0.455681	-1.34461	-1.97509	-1.05699	-0.305506	1.98552	-2.62448	-1.70418	-2.29454	-1.88624	-2.95284	-0.76279	-1.53627	-2.71939	-2.74147	-4.83907	-1.49973	-0.398515	-0.386021	-2.02907	-1.03788	-1.47635	-1.65539	-0.852395	-0.842083	-0.675368	-0.336207	-0.13861	-1.51666	-1.47541	-1.13379	-2.23626	-2.92517	-0.659342	-1.68279	-2.25316	-0.641824	-1.35827	-0.689293	-1.8657	-1.42252
Isoleucine	-0.848594	0.323843	-0.39642	0.158536	0.392691	-0.112088	0.425655	0.91833	-0.0662471	-0.445411	0.833287	0.029169	0.437351	-0.396747	-0.497649	0.12287	-0.440244	-0.353505	-0.232935	-0.48817	0.123389	0.65521	-0.116277	0.265065	0.0517664	-0.264006	-0.0210296	0.373355	0.270522	-0.252873	0.214154	0.00893039	0.49564	0.249578	0.0443554	0.0178154	-0.0449596	0.12259	-0.387593	0.00742874	1.06403	0.622839	-0.432729	0.0683401	-0.394794	0.543621	0.245909	0.230132	-0.0283208
Kynurenic acid	-1.54967	-0.614243	-1.75151	-1.21086	-0.978393	0.263096	-1.93646	-0.638027	0.511757	-1.24151	-1.20652	-0.237824	-0.834902	-0.296509	-1.83747	0.681726	-1.95148	-0.312582	-3.13198	-0.607089	-0.0121284	-1.47513	-1.13364	0.1359	-0.587868	-0.242706	0.395757	0.823848	-0.335479	-1.18632	-1.6942	-0.137823	-1.99201	-0.760612	-0.828059	-0.0799257	-2.33343	-0.716906	-0.347153	-1.82038	-0.383748	0.163694	-1.25844	-2.24623	-0.505809	-1.54695	-0.597376	-0.95032	-1.10866
Kynurenine	-1.03719	0.439127	-0.171881	-1.04323	-0.224033	0.183471	-0.559025	0.110657	0.365245	-0.904566	0.859765	-0.436019	-0.276326	0.425385	-1.35649	1.38339	-0.826854	0.369047	-2.76561	0.0186637	0.534281	-0.73394	-0.671407	0.820342	-0.225283	-0.166654	0.0212475	0.451541	-0.248424	-1.24211	-0.724203	0.857946	-0.917206	0.15659	0.329575	0.77891	-1.27917	-0.953425	0.25474	-0.224772	0.991898	1.69113	-0.343742	-0.814629	0.282822	-1.02529	0.615217	0.599644	0.0418692
Lactic acid	-0.174701	0.456522	-0.244844	0.417704	0.625722	-0.00874905	-0.317652	0.856747	-0.0634283	-0.296989	0.312446	-0.268838	0.739763	-0.4303	-0.550508	1.47604	0.206213	-0.267659	-0.225423	0.334381	0.485849	0.749848	-0.271084	0.451235	0.13819	0.176766	-0.0776816	0.342137	0.0156505	0.234147	0.232371	0.372631	0.736332	0.195774	0.011622	0.54508	0.760601	0.0604286	0.0166979	0.251446	0.948997	0.503261	0.17273	-0.00832148	0.430994	0.221236	0.47072	1.00937	-0.0109674
Lactose	0.229337	-1.42434	-0.796334	-0.592891	-0.298563	0.0217265	-2.59123	0.560102	0.146953	-1.03988	0.848825	0.446973	0.481082	0.00537062	-1.08689	0.409311	-0.721493	0.316145	0.421203	-1.83255	1.07149	-1.16941	-0.585582	0.744449	-0.282055	1.04144	0.337405	0.538563	-0.41503	-1.24725	0.384888	-0.031029	-1.94634	-0.957665	0.152685	1.82792	0.0494939	-0.859553	-1.88489	-0.0043344	-0.801019	-0.45411	-0.946236	-1.11821	-0.0802324	-0.3581	-0.988639	0.712223	2.12167
Leucine	-0.741206	0.469519	-0.451737	0.317769	0.568236	0.270565	0.823998	1.03465	-0.0814309	-0.229655	0.944601	0.119415	0.574176	-0.269231	-0.208548	0.0625714	-0.196793	-0.0308629	0.161983	-0.295947	0.34706	0.731042	-0.225305	0.368201	-0.0264831	-0.100753	0.0113523	0.327139	0.331349	-0.100885	0.398256	-0.0057054	0.886052	0.253398	0.11812	-0.00553355	0.151781	0.19253	-0.40204	0.112964	1.21659	0.474403	-0.4237	0.174239	-0.172639	0.694157	0.305328	0.22915	-0.0407142
Lysine	-1.07873	0.968632	-0.641781	0.110207	0.905844	0.339756	0.361598	1.23601	-0.135815	-0.188718	1.43994	0.37624	0.664032	0.0174346	-0.896068	-0.188637	-0.493252	0.828486	0.581711	0.20637	0.588853	0.794613	-0.372322	-0.484292	0.305048	0.574859	0.289147	0.167396	0.268179	-0.27809	0.604343	-0.248667	0.755841	0.539847	-0.0989667	0.042935	0.670994	0.393621	-0.614701	0.539713	1.28138	0.205472	-0.884816	-0.114372	-0.261437	0.243868	0.201188	0.595431	-0.00724741
Malate	0.121294	-0.0708921	0.530096	0.0105084	0.45437	0.449302	-0.432799	0.34595	0.0139892	-0.383776	0.663539	-0.0187379	0.0971844	0.314672	-0.569746	-0.0904977	-0.193822	0.115917	-0.0545021	0.386538	0.435331	-0.361834	-0.514329	0.292463	0.111717	0.61555	-0.27256	-0.0633425	-0.266314	-0.0983314	0.0363625	-0.264935	-0.736804	-0.533191	0.813726	0.209853	0.218389	0.149111	-0.0867263	-0.187687	0.391436	0.123643	-0.0413114	-0.132227	0.579362	0.979926	0.410345	0.574193	0.824931
Methionine	-0.579019	0.840503	-0.282699	0.437824	0.975835	-0.0820178	1.00116	1.31249	-0.131403	-0.0210013	1.35277	0.367159	1.04127	-0.224156	-0.0557606	0.113336	-0.134331	0.866288	0.724806	-0.189309	0.364009	0.74117	-0.463046	-0.263433	0.355644	0.408269	-0.0666596	0.279639	0.206001	0.0250191	0.764757	-0.092067	1.01118	0.393995	0.276375	0.153156	0.657545	0.454443	-0.502089	0.673848	1.38425	0.519214	-0.512724	0.26793	0.0549652	0.913997	0.478418	0.356258	0.203532
Methionine sulfoxide	0.493182	1.04777	-0.642447	-0.0594905	0.281799	0.740394	-0.796313	0.46139	0.165287	0.191741	0.532939	-0.259291	0.499477	0.34143	-0.219069	-0.603167	0.457106	1.23478	0.754451	0.749563	0.923674	0.279077	0.825315	0.365381	1.29989	0.889179	0.526508	1.21306	1.31132	-0.471416	0.40289	0.448401	-0.579304	-0.265899	-0.115946	0.701693	-0.115478	0.0620583	-0.322909	-0.943739	0.738039	-0.266101	-0.424058	0.19118	-0.0149564	0.879764	0.771352	-1.11589	-0.0497552
Myo-Inositol	0.49633	-1.4886	-0.158803	-1.28582	-1.09566	-0.408412	-2.49368	-0.613875	0.378019	-1.02242	-0.170765	-0.449805	-0.236564	0.532734	-1.03597	0.543812	-0.738771	-0.744015	-1.88825	0.0758538	0.167089	-1.52118	0.469875	0.110549	-1.01936	0.0919005	0.323905	-0.334235	-1.17077	-1.32342	-1.21811	0.166305	-1.22048	-0.862577	-0.514726	-0.563333	-1.48803	-0.714607	-0.698855	-0.697919	0.376233	-1.41297	-0.379537	-1.26361	-1.44145	-1.39231	0.0587689	-0.636336	-1.11743
NAAD	-0.174442	-2.09232	-0.764378	-0.466497	-1.09451	-0.179219	-1.6112	-0.80366	0.485802	-0.112767	0.355038	-0.685199	-1.49169	0.103383	-1.14917	0.559033	-1.03917	-1.67137	-1.05606	-0.204412	-0.397191	-0.943957	-0.373784	-0.767001	-0.832248	-0.100229	0.17806	-1.19409	0.238842	-0.681713	-2.23482	0.848018	-15.1541	-0.506037	-0.907737	0.071053	-0.944035	-1.18886	0.1282	-0.722913	0.619793	-0.886856	-0.623022	-0.246096	-2.02815	-1.47611	-1.1024	-0.0630011	0.377962
N-Acetylaspartic acid	0.365229	0.901784	0.523078	0.7082	0.396401	0.224105	0.220748	0.662515	0.548512	0.379253	0.718102	0.445819	0.58085	0.16568	0.499491	0.093567	0.691189	0.420503	1.25553	0.172427	0.681646	1.08561	1.18945	0.174171	0.702734	-0.0454879	-0.183135	0.810839	0.81335	0.940667	0.404195	-0.16877	-1.15735	0.318608	0.506066	-0.452112	0.803294	0.855483	0.387641	0.606894	0.864575	-0.319931	-0.225441	0.141848	-0.0535365	0.604178	0.630035	0.510796	0.203118
N-Acetyl-asp-glu	0.964354	0.351307	2.05483	1.53092	0.494797	0.698549	0.384506	0.986067	0.701975	0.624277	1.11274	0.616292	0.782266	0.207046	0.923858	0.356921	1.12027	1.1384	1.35087	-0.0980284	0.997569	0.843756	0.715493	2.22494	0.982702	-0.154794	0.251995	2.9006	1.43813	0.814724	0.503899	0.266515	-0.335128	0.307982	1.15464	-0.605569	1.04679	0.918212	1.40903	1.2593	0.976996	0.860217	-0.00515627	2.46685	0.845814	1.84487	1.24821	0.357088	0.792969
N-Acetyl-glucosamine 6-phosphate	-0.315234	-0.0983263	-0.178489	0.402331	0.405976	-0.0192555	-0.708747	0.418248	0.670407	-0.792429	0.251256	-0.655571	0.723305	0.722097	-0.715925	0.54368	-0.146306	-0.0238896	-0.262782	-0.147836	0.686432	-0.958383	1.22711	0.925191	0.0296713	-0.219112	-0.192858	0.169872	-0.108941	-1.04224	0.326563	-0.137817	-0.539749	-0.0105596	0.181416	-0.321051	-0.300175	-0.169081	-0.147466	-0.187784	0.311613	0.342021	-0.503691	-0.307078	-0.802015	0.378125	-0.269918	-0.297339	-1.10777
N-Acetylglutamine	-0.298696	0.373595	-0.569043	-0.221718	0.640333	0.74354	-0.25088	0.522412	0.0765471	-0.456743	0.00230848	0.201385	0.526054	-0.017313	-1.03069	0.172042	-0.885393	-0.0439736	-0.749828	-0.138799	0.365463	-0.563191	-0.772977	0.110236	-0.312429	0.0186156	0.0806472	0.470514	0.294117	-0.158145	0.118828	-0.264238	-1.04486	-0.11578	0.484633	-0.117106	0.225684	0.0747414	-0.389605	-0.40076	0.807672	-0.00296445	-0.269825	-0.570787	-0.200778	0.192459	0.322714	0.181572	-1.13949
N-Acetylornithine	-0.669178	0.710341	-0.38446	-0.329958	0.912556	0.0710193	0.00283844	0.848763	-0.0234787	-0.472394	1.13803	0.0953995	1.1342	-0.200308	-0.723539	-0.501766	-0.61269	0.619168	-0.22493	1.10847	0.283104	0.339323	-0.348891	-0.520743	0.0159459	0.0389626	0.027208	0.221344	0.4149	-0.404556	-0.0438553	-0.435217	-0.628643	0.538155	-0.0908916	0.346595	0.488749	-0.0913801	-1.04236	-0.143667	1.29275	-0.0715997	-0.698244	-0.826175	-0.414232	0.403136	0.105795	0.0113635	-0.571894
N-Acetylputrescine	0.330771	-0.394197	-0.461862	-0.264352	0.165376	-0.481383	-1.92809	0.953297	-0.0232868	-0.195288	0.258233	-0.45497	0.378406	0.407413	0.00732017	1.4339	0.132892	0.587601	-0.141919	0.286027	-0.29467	-0.525409	0.702046	0.748091	0.265842	-0.685087	-0.580211	0.482875	0.798067	0.0943443	0.530421	-0.196536	0.836887	-0.0852051	0.252873	-0.392011	0.355094	0.588303	0.252983	0.327579	0.522977	0.475077	-0.075383	0.879429	0.163042	-0.295585	0.185479	0.171925	-0.564531
NAD	-0.0377809	-2.05137	-0.122791	-0.0296909	-0.459046	-0.0490161	-1.13101	-0.924585	0.325997	0.176901	0.351	-0.468645	-1.22112	0.275274	-0.880598	0.144581	-0.725456	-1.74668	-0.753981	-0.22773	-0.195534	-0.618771	-0.207629	0.113116	-0.80976	0.125031	0.226493	-0.865982	-0.0898088	-0.19218	-1.94965	1.07033	-18.9381	-0.243796	-0.58199	0.445362	-0.726093	-0.959462	0.504964	-0.394815	0.990591	-0.555583	-0.326208	0.655955	-1.54373	-1.4103	-0.751121	-0.184076	1.17095
NADP	-0.681882	-0.615873	-1.15652	0.165008	-0.138191	0.910287	-0.453307	-0.187119	-0.349403	-0.161278	1.15246	0.208153	-0.852345	0.0676407	-0.57446	-0.614422	-0.945186	-1.14301	-0.0293992	-0.351755	0.0959247	-0.256255	-0.917634	-0.247956	-0.217736	0.660634	0.24338	-0.440804	-0.116168	-1.10624	-1.01663	0.791133	-2.11227	-0.0623417	0.809581	0.332689	-0.463639	-0.184	0.352837	-1.16557	1.241	0.249113	-0.557512	0.602745	0.0175232	-0.290329	-0.326301	1.50829	0.854221
Nicotinamide	-0.0298364	0.694409	0.0683168	1.20368	0.950663	0.17844	0.885109	1.46805	-0.176468	0.272091	0.948628	0.0245382	0.138483	0.0522245	1.11598	0.269017	0.758592	0.298982	1.0522	0.408941	0.714845	0.837848	0.546507	0.997785	1.32599	0.402211	-0.0677144	0.774195	0.884742	0.427549	0.909843	-0.126872	0.856961	0.334007	0.987886	-0.276745	1.07605	0.997158	0.334619	0.999219	2.29288	1.32288	-0.0314892	0.904027	0.305853	1.13453	0.743222	0.404612	0.230045
Nicotinate	-1.2698	-0.405835	-1.49203	-1.53167	-0.733352	-0.495272	-1.80485	-0.426705	0.439269	-1.01303	-1.15867	-1.08519	0.635912	1.09004	-1.15771	2.79934	-1.02913	-1.54274	-1.27512	-0.709414	2.48194	-0.561992	-0.100707	-0.356996	0.426818	-0.0498607	-1.03973	0.856401	-2.31667	-0.731201	-0.610969	0.368271	-0.459469	-0.0885946	-0.300598	-0.269875	0.853985	-0.593153	-1.52059	-0.510478	-0.143004	-0.313729	-1.81374	-2.04505	-0.738396	-1.46218	0.463284	-0.354844	-0.35783
N-methylarginine	-0.579226	0.138468	0.0298598	-0.135413	0.283042	-0.588347	0.651722	1.77576	0.251414	-0.621201	0.938515	-0.519213	0.103159	-0.908431	-0.502395	0.075722	-1.294	-0.12112	-0.789923	-0.675141	0.822601	-0.109332	-0.387577	0.633885	0.35739	0.193167	-0.00399274	0.0520694	-0.280224	0.108313	0.623884	0.71918	1.43543	1.18307	0.602709	-0.224014	0.558748	0.630529	-0.634673	0.608197	1.88716	1.32583	-0.240086	-1.10081	-0.823351	0.148353	0.033828	0.0628322	0.042265
Ornithine	-1.62968	-0.356293	-2.3923	-0.687642	-0.310148	0.254056	-2.05602	-0.234605	-0.646112	-1.55886	0.600102	-0.743029	0.11202	-0.225547	-1.70079	0.438816	-2.04212	0.0833627	-2.32146	-0.404009	-0.349231	-1.55774	-1.2701	-1.66566	-0.853348	-0.80243	0.390671	-0.284356	-0.882451	-1.1643	-0.745053	-0.200235	-0.314334	-0.679138	-0.886833	-0.18572	-1.12691	-1.28631	-0.848089	-0.646341	0.583378	-0.938357	-1.53031	-1.53487	-1.50551	-0.794089	-0.882304	0.423123	-0.815238
Pantothenic acid	0.163687	-0.570494	-0.483431	-0.110946	0.0108327	-0.224172	0.420464	0.0137002	0.249186	-0.371122	0.257658	-0.273145	0.16412	-0.595875	-0.685418	0.791516	-0.0938607	0.364581	-0.427535	0.127267	0.494025	-0.192953	0.643691	0.234896	-0.231716	-0.46463	0.113099	0.23165	0.44113	-0.542143	-0.161129	0.393092	0.321268	-0.0591753	0.371739	-0.410518	-0.115351	0.0676766	0.0550586	0.123992	0.63414	0.0370862	-0.388502	0.17653	-0.537746	0.0807481	0.128855	0.110034	0.0178797
Phenylalanine	-0.9762	0.47169	-0.664272	0.201215	0.391116	0.250289	0.535437	1.04879	-0.0828758	-0.287782	0.861845	0.121528	0.498997	-0.304788	-0.457655	0.153421	-0.432924	-0.147155	0.0475581	-0.432034	0.225782	0.52727	-0.26067	-0.0973889	-0.00120051	0.233925	0.0211212	0.333939	0.304268	-0.18937	0.232992	0.0596245	0.86251	0.134818	0.0723025	-0.0204674	-0.016529	0.114892	-0.49661	0.129495	0.952129	0.352767	-0.508259	0.0147426	-0.0622197	0.514694	0.0632564	0.28118	-0.0887907
Phosphocholine	0.914639	0.0931436	2.41625	1.44058	0.892543	0.0951712	0.62658	0.227494	0.318922	0.67599	1.05806	0.390529	-0.805839	0.167496	0.485849	0.607438	1.25281	0.120889	0.986956	0.397429	0.478658	1.01647	0.564769	2.44646	0.539261	0.0476198	0.62965	1.78553	0.592279	0.759751	0.183744	0.563085	1.13033	-0.0622837	2.34129	-0.267251	1.4255	0.432919	0.836795	1.04306	1.35925	1.16164	0.552573	1.44216	1.41904	1.61861	1.02383	0.297228	1.39425
Phosphoethanolamine	-0.503333	-0.784365	1.2038	0.381836	0.0931562	0.00868142	0.363498	0.075216	0.579003	0.103956	0.82088	0.123625	-0.310316	0.112074	-0.576309	0.394863	0.450875	-0.489596	-0.17474	-0.0787253	-0.392897	-0.0518452	0.38412	1.39982	-0.364059	0.2008	0.0376365	0.63785	-0.041942	-0.0968632	-0.297189	0.569165	0.23429	-0.230528	0.670623	-0.121423	0.178042	-0.143537	0.470834	0.239576	0.881403	0.339378	0.112369	0.19486	0.346163	0.318815	0.592413	0.428113	-0.513488
Phosphopyruvic acid	-0.323723	0.50046	-1.05142	-0.878339	-0.515375	-0.747319	-0.945777	-0.322918	-0.148809	-0.0918165	2.4769	-0.0834328	0.125432	0.691318	1.17869	1.06259	0.522697	-1.39225	-0.53897	-0.488073	1.18292	-1.60558	0.807105	0.501874	0.0582642	-0.130911	0.618061	0.556718	0.927705	-0.792421	0.29817	-0.342076	-2.1868	-0.600901	0.411963	-1.03169	-0.805184	0.213954	-0.240781	-0.212114	2.6934	-0.333939	-0.629457	-0.98628	0.584465	-0.280819	1.70294	0.403987	0.408824
Porphobilinogen	-1.28196	-0.675111	-2.38696	-1.51067	-1.65039	1.86371	-1.7398	-0.226093	3.08084	-3.02892	-2.54678	-0.276476	0.153795	-0.80399	-2.7347	-0.390156	-1.02199	0.585753	-2.07845	-0.778534	-1.97981	-1.7101	-2.47312	-1.24311	-0.434867	-0.626958	0.524211	-1.32871	-1.75046	-1.68407	-3.08416	-0.010109	0.0158881	-1.0073	0.0967386	-1.2467	0.714614	-1.54964	0.179427	-1.11626	-0.389785	-0.95119	-1.17966	-1.88255	-1.67932	-1.31375	-1.45019	-0.559141	-1.81029
Proline	-0.537228	0.358358	-0.568777	0.477859	0.529087	0.477317	0.546561	0.707874	0.0454727	-0.35218	0.651514	0.0354671	0.655925	-0.0799562	-0.50228	0.365638	-0.0551713	0.369934	-0.211093	0.0253897	0.304655	0.517752	-0.326778	0.324533	0.194328	-0.525838	-0.0473999	0.488653	0.375032	-0.0772842	0.282194	-0.0215918	0.589637	0.286306	0.557637	-0.0158354	0.438833	0.0882571	-0.17466	0.138765	0.928266	0.239552	-0.57901	0.384899	0.0582216	0.64133	0.338635	0.344227	0.0359836
Pyridoxal 5-phosphate	1.45573	0.5808	3.29119	0.659413	0.688086	-0.398237	0.398757	1.00634	0.908025	0.381728	1.13151	0.906909	0.247878	1.15095	0.567255	1.05529	1.59673	0.864784	1.63398	0.585375	1.47823	0.404157	1.18978	2.27655	0.896872	0.648038	0.391704	0.915241	1.06287	0.495228	0.626384	0.364096	-7.6899	0.33361	0.655634	-0.284161	0.580223	0.714047	0.666781	0.844521	0.870529	0.674638	0.454683	0.824359	0.963524	0.744222	1.56126	0.547956	0.5641
Pyridoxamine	-0.811029	-1.17869	-0.888847	-0.588937	-0.955316	0.290241	-0.629104	0.234086	0.533758	-0.529022	-0.323758	-0.398357	0.258526	0.213192	-0.99048	-0.668723	-0.956413	-0.733926	-1.02453	0.425892	-0.520522	-0.290876	-0.154086	-0.119349	-1.11425	-0.194466	-0.344221	-0.371448	-0.287092	-0.424037	-0.92715	0.312239	-2.1938	-0.332383	-1.2086	-0.574738	-0.364945	-0.739333	-0.21166	-0.525138	1.24905	-0.381632	-0.737669	-0.696962	-1.29482	-1.23549	-0.547942	-0.324415	-0.603992
Pyroglutamic acid	-0.669383	0.208549	-0.766132	-0.926274	0.063314	0.197036	-1.07854	1.03553	0.369354	-0.849155	1.08648	-0.287157	0.121016	0.0165308	-0.435754	0.112252	-0.675603	0.247668	-1.05059	0.160263	-0.300041	-0.426971	-0.611961	0.0554197	0.567642	-0.497891	-0.281222	0.433099	-0.784075	-0.447081	-0.0782882	0.144704	-9.84644	0.560439	0.553756	-0.541372	-0.0301666	-1.01267	-0.820141	-0.108229	0.950568	0.271719	-0.251773	0.0708426	-0.230869	-0.380907	0.259772	0.499715	0.137908
Pyruvate	-0.685969	0.266559	-1.33477	-0.894365	1.0498	1.41197	-1.1896	1.893	0.106516	-2.02746	3.19833	0.12752	-0.2066	-0.88971	-0.468697	-1.46868	-1.29798	0.185937	0.0590718	1.50442	-0.430515	0.198759	-2.53935	-0.716322	-0.265752	-0.0163483	-0.562232	-0.557001	-0.0115807	-0.811484	0.733077	0.63905	-2.08501	-1.51107	-0.137887	0.0290502	1.04761	-0.649522	-0.680199	0.0350171	-0.778214	0.409475	-0.747221	1.19573	-0.119462	-0.467605	0.036013	1.84292	-0.591288
Quinolinic acid	0.451868	-0.0387144	1.23846	0.149193	1.17476	1.22266	-0.236795	1.15503	0.0640949	0.275167	0.327286	-0.758851	0.655053	0.22111	0.0667382	-1.92231	1.14502	2.25009	-0.455975	0.253149	0.830841	1.96968	0.709708	3.09807	1.02701	1.55615	0.400641	2.23026	2.42309	0.371217	-0.466383	0.448796	-0.955785	0.205666	1.8655	-0.280385	0.290949	1.09937	-0.178533	0.831064	0.943269	4.05417	0.175895	0.649643	3.48999	0.898616	0.444368	2.9463	1.31686
Riboflavin	1.10325	0.379338	-0.132294	0.188217	2.29553	-0.721242	0.514477	1.80956	0.139923	0.0202343	0.875754	0.163723	1.67057	-0.783561	-0.0960559	0.537288	0.255048	3.84912	0.883803	0.475067	1.45262	0.721222	0.303505	1.26355	0.777677	1.22615	0.161697	0.693017	1.42693	0.411774	0.854759	-0.438629	0.185861	1.24201	0.922529	-0.330975	0.212654	0.830164	-0.256515	0.996329	1.53603	1.25586	-0.21932	2.42131	0.616456	2.01225	1.40347	0.433663	-0.871494
Ribose 5-phosphate	-0.619055	-0.0941826	-0.267713	-0.707346	-0.806413	-0.695954	-1.4383	-0.598528	0.745281	-0.413955	0.300674	-0.640033	0.665536	0.611167	-1.04162	0.429318	-0.80731	0.958023	0.0150346	0.866468	0.171706	-0.516849	1.3991	-0.0886913	-0.372015	-0.497479	-0.0760084	-0.0520552	-0.525763	-0.894363	-0.667248	-0.128167	-0.957835	-0.977838	-0.0953118	-0.412262	-0.669444	0.452581	-0.544116	-0.0596276	1.10313	-0.868472	-0.863847	-1.85353	-0.39489	0.0406013	-0.0308672	0.0442818	-0.238629
S-adenosylhomocysteine	0.260561	0.297277	0.225613	0.309088	0.437738	0.653175	0.982581	0.712977	0.250399	-0.00937037	-0.432258	0.659698	0.560658	-0.0193399	0.681588	-1.18845	-0.275368	0.88701	-0.648659	0.393704	0.330413	0.308878	0.84686	1.0367	0.320227	0.242505	-0.236057	-0.315787	0.265715	-0.172451	0.42946	-0.0235022	-0.48946	0.538471	0.113454	0.971387	0.0440211	-0.288717	1.49303	2.40703	2.85203	0.287012	0.653658	0.47134	0.409245	1.52778	0.512024	-0.936754	0.794644
S-adenosylmethionine	0.907444	-0.936611	1.00631	1.16108	0.30876	1.29935	0.198557	0.262303	-0.14905	0.577139	2.07658	0.475839	-0.827409	0.545736	0.617833	0.858534	1.38669	1.11605	1.32177	0.40892	0.325408	0.712217	1.1168	1.66217	0.348959	-0.369188	-0.962487	0.166846	1.17227	0.498426	0.66177	0.871229	-1.37586	0.470429	1.28605	-0.234234	1.25011	0.696481	-0.0735558	1.69312	1.13553	0.87497	0.273589	2.30992	0.506215	-0.128416	1.10223	2.7421	1.53152
SDMA-ADMA	-0.654216	0.768403	-0.364335	0.571823	0.730542	0.0563481	0.98727	1.33503	-0.0991637	-0.260629	1.23778	0.22716	0.608704	-0.081809	-0.342356	0.080497	-0.515763	0.0830215	0.150964	-0.253608	1.01162	0.348636	-0.16402	0.761845	0.322136	0.13662	0.0767506	0.619313	0.333127	-0.010806	0.741321	-0.146104	1.0114	0.520764	0.377946	0.064423	0.942653	0.306042	-0.294803	0.354422	1.02744	1.00196	-0.386879	-0.672914	-0.378295	1.0698	0.147074	0.434654	1.09059
Serotonin	-0.843819	1.84007	0.215018	-0.00326186	1.37638	-2.14676	2.1118	2.26926	3.21708	0.115562	1.33626	0.306998	-0.451213	0.646123	-3.0237	-0.0583982	-1.9754	-1.26287	-3.84794	-0.735659	0.201884	-1.30171	-1.54002	0.428422	-1.75568	-0.881122	-0.618703	-0.0930094	-0.713859	0.219152	1.26538	-1.68823	1.72728	0.604806	3.16519	-2.12333	2.19361	1.73425	0.492353	3.24129	5.10779	-0.36844	1.97265	2.84759	1.63834	-0.668108	2.15128	0.30626	-1.99494
Spermidine	-0.197166	0.166987	-2.51239	-1.91609	-2.14783	-0.388358	-1.95366	-0.428805	-0.401404	-1.41051	-1.074	0.225197	1.22496	-0.557407	0.791149	3.2535	-1.16299	0.0406547	-0.780689	-1.28241	-0.218529	-0.542046	-1.16881	1.26991	-0.465411	-0.035277	-2.12928	-0.121616	0.105804	-1.80409	-1.82174	0.42207	-2.56735	-1.06801	-0.947718	-0.128268	-1.86167	-1.77202	-0.357471	-1.15996	-2.1073	-2.02854	-1.72692	-1.86852	-2.46097	-1.55304	-1.40336	-0.0391996	-0.537809
Spermine	1.56397	0.500211	-5.80163	-1.68262	-4.97563	-0.70071	-0.982434	-0.367705	-0.786784	-0.35448	-5.56738	-1.13933	0.855513	0.284431	1.26665	6.46161	0.944675	0.0684427	1.28492	-2.31403	-0.283072	0.75866	-0.765564	-0.201094	2.14316	0.517302	-3.60065	-1.139	-0.353835	1.36926	-3.15056	1.50364	-2.87748	-0.580485	-0.702042	-1.61385	1.29664	0.169912	2.16391	-1.29411	-9.18513	-3.12955	-2.98655	-1.00701	-0.255416	0.315379	-2.58075	-0.721899	2.33481
Succinate	0.57086	-0.710649	1.42608	0.2055	0.839409	0.472458	-0.10858	0.510196	0.252143	-0.54913	0.933548	0.445606	0.849002	0.117339	-0.293921	0.878164	0.715677	0.1524	0.534013	0.753229	0.13163	1.39285	1.23604	0.684499	0.247086	0.3522	0.269869	1.0058	0.727914	0.10377	0.311846	-0.0216749	-0.369221	0.120759	0.36242	0.818376	0.597279	0.680282	-0.408931	-0.23068	0.826204	-0.132776	0.285287	-0.0941076	0.245894	-0.11433	0.0284129	-0.573774	0.275301
Taurine	0.00699134	-0.628334	0.401785	0.543301	-0.127745	0.171468	-0.113181	0.0918517	0.648248	0.138066	0.614648	-0.0497124	-0.461561	0.135664	0.215926	0.42475	0.232459	-0.219661	0.104668	-0.241395	0.0728127	-0.601202	0.11561	1.48297	0.0760767	-0.393213	0.180196	-0.0505819	0.151073	0.116278	-0.571978	0.364805	0.426766	-0.250752	0.242248	-0.00942418	0.28317	0.0794258	0.120179	0.603491	0.729922	0.275265	0.105395	0.219782	-0.0581443	0.08273	0.581739	0.634324	0.390978
Taurochenodeoxycholate	-1.51902	-1.32076	-1.58982	-1.40595	-1.09011	1.06324	-1.46978	-0.697658	0.0578734	-1.5444	-0.55916	0.316753	-0.124364	-1.44019	-2.24755	-0.627213	-2.10069	-1.60506	-2.46507	-0.452867	-1.00765	-1.17795	-1.44843	-1.55861	-1.35592	-1.80186	0.0221223	-0.94321	-0.683395	-1.32527	-1.19233	-0.209375	-3.41672	-0.656472	-0.765592	-0.0164747	-1.99276	-1.22947	-1.27116	-2.17234	-0.472454	-0.957504	-1.38423	-1.72753	-1.5463	-1.29493	-1.25464	-0.178693	-0.958583
Thiamine	2.21381	2.47567	0.108607	2.54274	1.82497	-1.68839	1.26129	3.49326	-0.550906	2.87467	3.73547	0.132864	2.16179	1.43235	2.16771	3.48208	1.6825	4.80001	2.99849	1.49713	2.99563	2.38092	1.84243	3.53575	1.30702	0.18235	-0.669708	-0.0333288	2.71083	1.50236	3.62561	-0.460947	2.61308	1.0597	1.8557	-1.12187	1.61855	1.61251	-1.17104	3.7557	1.32041	1.74279	0.544012	1.61152	1.74391	3.35605	1.627	2.85008	0.736743
Thiamine pyrophosphate	1.94209	1.08173	0.620175	0.96494	1.29742	-0.0654393	0.588612	0.72914	-0.224776	0.573671	2.47926	0.07192	0.337141	1.01142	1.52923	1.03633	2.02401	2.0558	1.93947	0.742063	1.72227	-0.470149	1.13554	2.31347	1.37943	1.44515	0.807936	0.835369	1.54584	0.890964	0.761156	0.335985	0.19397	0.912741	1.88301	-0.40408	1.95336	0.835627	1.31977	1.62727	1.05495	1.27142	0.0690975	2.14689	0.738651	0.884804	1.20829	2.03586	1.70163
Thymine	-0.197738	0.0434577	0.852649	-0.395177	2.92012	-1.24963	-2.24815	1.6629	-0.0883175	-0.698947	0.895766	-0.678767	1.13804	-0.474829	-0.975899	-1.10069	-1.26076	1.7027	-1.41655	0.50504	1.21353	1.23406	0.227182	0.978864	0.709464	0.21558	0.217921	0.859543	1.56199	-0.910803	0.588147	-0.273198	0.326995	0.693567	0.547032	-1.63948	0.636503	1.58223	-1.93719	-0.215087	0.761927	0.765672	-0.885589	-1.35637	-0.0526078	0.398218	0.165483	0.92425	0.399603
Trimethylamine N-oxide	-1.99144	-1.33148	-2.78133	-2.26837	-1.5528	-1.56416	-4.68483	-0.37816	-0.155272	-0.580451	6.28818	-1.6981	0.717666	0.426997	-1.06911	0.789499	-1.33883	-0.0612555	-0.717066	-0.550435	-1.61354	-1.3621	0.622305	-0.747715	-0.578235	-2.31454	-0.0672162	-0.696464	-1.46455	-1.13827	-2.21116	-0.35317	-4.72795	-1.65296	-2.05988	-4.58292	-0.405677	0.448843	-5.77422	1.99381	-0.676887	-2.00843	-2.79186	-1.99984	-2.6382	-4.34842	-1.63464	3.58331	-1.47659
Trimethyllysine	-2.03305	0.767668	-1.67533	0.873706	0.798894	0.966961	0.0131121	0.427151	-0.47507	-0.11669	0.723899	-0.23082	0.473747	-0.117106	0.365095	-0.0165097	-0.382797	0.716614	-0.0302966	0.356022	-0.40708	0.682594	-0.571355	-0.494535	1.06775	0.563727	0.398217	0.969542	0.153298	0.550006	-0.0651115	-0.0213039	0.164565	0.140927	0.189958	-0.182337	0.739251	-0.0376607	0.0167201	1.70524	0.528939	0.981193	-1.03978	-0.623779	-0.185694	-0.575026	-0.578712	0.589247	0.590526
Tryptophan	-1.56444	-0.0410194	-0.778951	0.0429342	0.0689236	0.0321831	0.250417	0.686056	0.109762	-0.736784	0.740277	-0.0332573	0.384818	-0.65934	-1.04383	0.146707	-0.567319	-0.186882	-0.70556	-0.559624	-0.257386	0.435371	-0.236926	-0.337308	-0.422872	0.0420816	-0.134148	0.363995	-0.114268	-0.541919	-0.160827	-0.322626	0.416822	0.0847365	-0.519135	-0.388298	-0.214538	-0.041685	-0.611727	-0.259962	2.60266	0.0720434	-0.768124	0.136814	-0.508339	0.139527	-0.13376	0.224686	-0.0340831
Tyrosine	-0.853064	0.321147	-0.58764	-0.00954195	0.478368	0.407084	0.151038	0.967589	-0.106942	-0.406905	0.702339	0.0814754	0.351742	-0.283711	-0.597975	0.356119	-0.673984	-0.37761	-0.39371	-0.412538	0.181882	0.356264	-0.0469179	0.15418	-0.102152	0.00757706	-0.0109071	0.216081	0.309533	-0.286491	0.0955554	-0.106226	0.997203	0.11636	-0.118481	0.10785	-0.195874	-0.00651566	-0.774943	0.0860549	0.830416	0.529024	-0.615586	0.00959016	-0.362065	0.356818	0.148457	0.128649	-0.428212
UDP-acetylglucosamine	0.343522	-0.452572	1.10023	0.642901	0.0786499	-0.122632	-0.224729	-0.351673	0.411488	0.520869	0.704025	-0.134931	-0.510002	0.525339	0.232406	-0.345926	0.946997	-0.139291	0.730221	-0.1047	0.381657	-1.34449	0.791268	0.766672	-0.0939669	0.425472	-0.0867825	0.270108	0.278243	0.396674	-0.178897	0.508926	-0.883083	-0.527934	0.951932	-0.338084	0.415434	0.239359	0.571058	0.107665	0.784984	-0.0782665	0.0716012	-0.448176	0.110029	0.191824	0.651813	1.65062	1.51263
UDP-galactose	0.870033	-0.457591	0.0342314	0.0752269	-0.266465	-0.184598	-1.04249	-0.955825	0.631441	0.468355	0.995509	-0.487846	-1.35254	0.609075	0.153035	-0.33878	0.167179	-0.518467	0.206468	-0.6764	0.402127	-2.75082	0.186743	0.481293	0.0627677	0.257434	-0.0500141	-0.43363	0.010476	-0.0835419	-1.28644	0.201253	-1.06645	-1.64361	0.21386	-0.19343	0.198519	0.0739606	-0.0270453	-0.588891	0.200136	-0.713935	-0.1298	-1.78823	-0.453983	-1.35462	0.165545	0.548623	1.06329
UMP	-0.131179	-0.941233	1.2123	0.178429	-0.0926674	0.135	-0.513285	-0.433102	0.29651	0.464329	0.0475854	0.665679	-0.622614	-0.362446	-0.288416	-0.47426	-0.340237	-0.888079	0.12179	-0.87633	-0.372236	-1.52384	-0.0315276	-0.0837847	-0.0204639	0.678944	-0.0681174	0.105234	-0.0868809	1.27016	-1.08252	0.333933	-4.9757	-0.404425	0.691065	0.00287422	0.343156	-0.251135	0.508049	-0.547303	0.661416	-0.635951	2.29707	-2.24701	-0.322411	-1.09038	0.548076	-1.30963	0.0478516
Uracil	1.61466	1.97384	0.918778	0.494217	2.31039	-0.494031	-0.212632	2.60423	-0.138149	-0.449996	1.98546	0.196935	2.3791	0.59492	0.0954463	0.662614	0.611557	3.22507	0.997881	2.6653	2.27805	2.055	0.722349	2.11611	2.26629	1.56911	-0.10362	0.700969	1.09769	-1.03403	2.09708	-0.206491	-0.257199	0.962709	0.923619	1.12111	0.311195	1.3524	-0.733284	2.96218	2.32866	1.75412	0.140917	0.367227	1.10219	2.5617	0.35181	0.136599	-0.816581
Urea	-1.49529	-0.585386	-1.15412	-0.625945	-0.649709	0.00327374	-1.23288	0.121515	-0.128397	-0.856458	-0.0727147	-0.280102	0.127202	-0.502588	-1.30674	0.744056	-0.855029	-0.460573	-1.46681	-0.556515	-0.319827	-0.69153	-0.468049	-0.271804	-0.707771	-0.530897	-0.028524	-0.256085	-0.423743	-0.730298	-1.09362	0.115214	-0.145014	-0.456413	-0.729729	-0.187965	-1.00584	-0.579273	-0.575637	-0.95423	0.78908	-0.352067	-0.877102	-1.12994	-0.772492	-0.735207	-0.350989	0.206154	-0.396199
Uridine	-0.299602	-0.333696	-0.487714	-1.55202	-0.877861	-0.384644	-1.51414	0.176627	0.696784	-0.851501	-0.272502	-0.236335	0.272984	0.266599	-0.55391	0.05272	-0.663288	0.346159	-1.8568	0.842782	0.160517	-1.08655	0.204534	-0.183348	-0.347297	-0.856804	-0.553096	-0.240945	-0.521632	-1.27825	-0.279691	-0.0930399	-1.40084	-0.822394	0.0616798	-0.640904	-0.906585	0.0263911	-0.730389	-0.566304	0.733286	-0.528526	-1.00228	-1.6224	-0.302191	-0.0526666	-0.254634	-0.564039	-0.0870859
Valine	-0.813676	0.0966476	-0.70477	-0.0463671	0.238136	0.251079	0.166623	0.755988	-0.199455	-0.69255	0.677829	-0.0211094	0.375422	-0.363791	-0.650479	0.195094	-0.586619	-0.278542	-0.569596	-0.315978	0.117114	0.321887	-0.391999	0.182859	-0.0729281	-0.395191	-0.0215748	0.192163	0.0570402	-0.294309	0.053837	-0.0888809	0.489492	0.175664	-0.184943	0.0289423	-0.143076	-0.0893581	-0.428123	-0.191097	0.825144	0.24491	-0.559931	-0.212829	-0.408364	0.160472	-0.039053	0.210846	-0.068729
Xanthine	0.304267	1.73693	0.466563	0.41081	1.59915	-0.149214	-0.13268	1.96227	-0.00344247	0.264337	1.6106	0.895221	2.29125	-0.33871	0.187498	0.142751	0.546396	1.38953	1.50431	1.46164	1.01334	1.97469	-0.441835	0.75825	0.698122	1.29327	0.0768315	0.757159	-0.091413	0.630422	0.582165	-0.270942	1.31382	-0.171268	0.62542	1.0191	0.675427	0.380359	-0.232249	0.879096	1.74965	0.570295	0.204538	2.37015	1.15355	1.26865	0.875089	0.820155	0.29006
Xanthosine	0.359901	1.05956	0.569476	-0.180453	2.04696	-0.114724	0.546885	1.51377	0.0896108	-0.985456	1.11109	0.270904	2.409	0.352839	-0.820068	-1.23055	0.0879961	3.02976	0.172542	1.16994	0.694264	2.28844	-0.0145208	1.21986	0.282563	0.0817126	-0.216312	0.58718	-0.0337483	-0.576991	1.64318	-0.709476	1.18299	1.52994	0.706401	0.731985	0.573073	1.18065	-1.41151	1.77782	0.69965	0.515719	-0.0834616	2.16978	0.894048	1.87054	0.879578	0.947973	0.170232
XMP	-0.533931	1.76143	1.23285	-1.00914	2.1562	0.573691	1.33245	2.04173	-0.717243	-0.499961	1.13691	0.17844	2.70777	0.445705	-1.06639	0.983946	-1.09474	3.56627	-0.0995367	1.95289	1.43179	2.22443	0.496844	0.244467	0.576816	0.817276	0.774153	1.28849	0.666364	-1.54782	2.29583	-0.219903	-13.7777	1.47127	0.48452	1.22138	-0.503192	2.28235	-1.14717	0.833828	0.712742	1.11054	-0.19487	1.22115	1.16096	1.4803	1.2409	2.44017	2.02016
[truncated: 132 more columns]

## Sheet: Fig.S1b
PCA of tumor tissue and paired non-cancerous adjacent tissue in different morphological stages from lung preneoplasia to invasive adenocarcinoma.
Sample	Group	Stage	12:0-Carnitine	14:0-Carnitine	16:0-Carnitine	18:0-Carnitine	1-Methyladenosine	1-Methylhistidine	1-Methylnicotinamide	2-Aminoadipic acid	2-Aminooctanoic acid	3:0-Carnitine	3-Chlorotyrosine	3-Ureidopropionic acid	4:0-Carnitine	5:0-Carnitine	5-Hydroxyindoleacetate	5-Hydroxylysine	5-Hydroxytryptophan	5'-Methylthioadenosine	6:0-Carnitine	8:0-Carnitine	Acetylalanine	Acetylcarnitine	Acetyllysine	Acetylserine	Adenosine	ADP-ribose	AICAR	Alanine/Sarcosine	Allantoin	AMP	Arginine	Argininosuccinic acid	Asparagine	Aspartate	Betaine	Betaine aldehyde	Biotin	cAMP	Carbamoylphosphate	Carnitine	Carnosine	Choline	cis-Aconitic acid	Citraconic acid	Citrate	Citrulline	CMP
N009	Normal	AAH	0.0253863	0.00553927	0.0862893	0.0225838	0.000359368	0.000896795	0.00231301	0.000448712	0.00246344	0.0028481	0.000404676	0.00244314	0.00124428	0.000371993	0.00014513	0.000425697	8.86591e-05	0.00111828	0.000789731	0.00122491	0.000429109	0.0606599	0.000919622	0.000618953	0.100099	0.000866847	0.00130985	0.00200009	0.000351115	0.0758398	0.00202115	0.000476904	0.00175188	0.00646015	0.0201919	5.5055e-05	3.28646e-05	0.000613543	0.00208801	0.00658484	0.00013573	0.024949	0.000432673	0.000227624	0.0401576	0.000714308	0.00196441
N020	Normal	AAH	0.00301179	0.000173604	0.00323005	0.000716942	0.000437812	0.00264291	0.00255742	0.000637644	0.00287178	0.00511579	0.000394812	0.00177889	0.00259186	0.00058984	3.6978e-05	0.000540354	0.000886976	0.000895803	0.000692335	0.000971344	0.000464789	0.0966699	0.000942754	0.000713753	0.112819	0.000735015	0.000540706	0.00274755	0.000337478	0.0818772	0.00276984	0.000824632	0.00168134	0.00803713	0.0378827	4.08396e-05	4.63983e-05	0.000542658	0.00285298	0.0125727	0.000254435	0.0414397	0.000301336	0.0001331	0.0507934	0.000745201	0.00271997
N252	Normal	AAH	0.00696332	0.000182636	0.00569272	0.00399063	0.000543618	0.00719758	0.00146587	0.0010503	0.00455342	0.00467774	0.000375151	0.00282989	0.00101008	0.000531721	0.00136394	0.00129029	9.11445e-05	0.000600228	0.0005118	0.000792843	0.000612412	0.0353059	0.00140705	0.000689616	0.0805924	0.00146871	0.00183641	0.00502821	0.000943965	0.0271018	0.00316804	0.000928826	0.0036663	0.0072195	0.0269796	7.00102e-05	6.57896e-05	0.000215953	0.00164723	0.00610817	0.000243438	0.0255789	0.00038812	0.000149988	0.0435596	0.00141403	0.00106501
N253	Normal	AAH	0.00910715	0.00147107	0.0246774	0.00489526	0.000318758	0.000474001	0.00199235	0.000416049	0.000866675	0.00468758	0.00015621	0.00206137	0.00126843	0.000415676	0.000229916	0.000341164	0.000284095	0.00033786	0.000608399	0.000705971	0.000361903	0.0630603	0.000459717	0.000512177	0.225199	0.000714802	0.00113981	0.000983743	0.000316098	0.0430608	0.00183762	0.000667626	0.000522555	0.00623316	0.0122752	1.00507e-05	2.82968e-05	0.000316389	0.000989697	0.00810591	5.32267e-05	0.0316349	0.000483468	6.65077e-05	0.0450264	0.000199773	0.00212109
N254	Normal	AAH	0.00952464	0.00119188	0.0185786	0.00702154	0.000298424	0.000427786	0.00264832	0.000815174	0.000687917	0.00372783	0.000639455	0.000700634	0.00178957	0.000445683	0.000254138	0.000215764	7.55005e-05	0.000440572	0.000595536	0.000541496	0.000306534	0.0722984	0.00034379	0.000455383	0.200597	0.00064168	0.000982298	0.000901445	0.000411707	0.05893	0.0014139	0.000356525	0.0005339	0.0054156	0.0151623	8.26025e-06	2.28936e-05	0.000399608	0.00126679	0.00740478	4.07201e-05	0.022522	0.000416862	8.36881e-05	0.0398392	0.000203078	0.00253968
N262	Normal	AAH	0.0209978	0.00647743	0.0560764	0.0180195	0.00028774	0.000321895	0.00144366	0.000353027	0.000845299	0.00284107	0.000141345	0.000552131	0.00207286	0.00036034	5.86801e-05	0.000304475	2.72027e-05	0.000415613	0.000478628	0.000441278	0.000304551	0.066193	0.00043546	0.000460518	0.21089	0.000656504	0.00125668	0.00107103	0.000401225	0.0488264	0.00154899	0.000471994	0.000532907	0.0055386	0.0240231	9.86781e-06	2.83762e-05	0.000183394	0.00128526	0.00835645	3.34124e-05	0.0295562	0.000230025	8.8859e-05	0.0317937	0.000200616	0.00246034
N263	Normal	AAH	0.011758	0.00122661	0.0193741	0.00414488	0.000392227	0.000637815	0.00240835	0.000651745	0.00194827	0.00577547	0.000164923	0.00445921	0.00377375	0.000697901	0.00015115	0.000469925	4.47472e-05	0.000342554	0.00224916	0.00336616	0.000429793	0.0668756	0.000537944	0.000481499	0.203289	0.000468935	0.00182754	0.00155239	0.000560373	0.0602825	0.00205277	0.000943367	0.000962048	0.00660936	0.0192022	1.45599e-05	2.54267e-05	0.000166686	0.00131252	0.0105179	4.25832e-05	0.0366083	0.000373629	5.81877e-05	0.0292671	0.00023718	0.00221743
N270	Normal	AAH	0.0230517	0.00488663	0.207499	0.0424565	0.000306236	0.00100345	0.000877896	0.000655905	0.00295163	0.00222151	0.000238092	0.00153907	0.00102952	0.00021073	3.95285e-05	0.00109871	3.23078e-05	0.000355846	0.000439924	0.000621213	0.00040078	0.0400568	0.000509893	0.00025075	0.0542077	0.000764065	0.00135071	0.00190796	0.000709973	0.0672426	0.00189792	0.000788622	0.00226357	0.00763436	0.0168644	8.76863e-05	4.59923e-05	0.00030373	0.00289604	0.00567565	0.000107589	0.0245835	0.000182888	4.96716e-05	0.0305736	0.000538539	0.00205474
N272	Normal	AAH	0.0105754	0.00253057	0.147768	0.0143785	0.000331933	0.00127197	0.00187133	0.000310798	0.00158534	0.00333934	0.000285633	0.00308086	0.00265716	0.000470559	0.000782133	0.000613571	7.08918e-05	0.000296222	0.000895692	0.00119025	0.000347878	0.0559477	0.000499387	0.000707945	0.100708	0.000649149	0.00128908	0.00318455	0.000356732	0.0663581	0.0024577	0.00109955	0.00281662	0.00570598	0.0270548	3.8732e-05	3.08241e-05	0.000164281	0.00147178	0.00425293	0.00029163	0.0305775	0.000261123	3.47489e-05	0.0288499	0.000529124	0.00154412
N277	Normal	AAH	0.053395	0.015739	0.172843	0.0870633	0.000305124	0.00141038	0.00127555	0.000509969	0.0019258	0.00321843	0.000153375	0.00199156	0.0018976	0.00043374	0.000119669	0.000963723	9.75991e-05	0.000929585	0.000952426	0.0010342	0.000462037	0.0407485	0.000908278	0.000379758	0.116377	0.000760237	0.00395423	0.00179184	0.00033936	0.0237351	0.00205461	0.000864069	0.00149648	0.0063911	0.0173966	4.49689e-05	4.3128e-05	0.000296606	0.00208781	0.00807662	0.000175731	0.027912	0.000142235	8.25746e-05	0.0214353	0.00055226	0.00138256
N280	Normal	AAH	0.0556363	0.0148361	0.0851993	0.06966	0.000186168	0.000387713	0.000623338	0.000417248	0.00206567	0.00316156	0.0001108	0.000644772	0.00262644	0.000254555	1.50389e-05	0.000461609	6.28613e-05	0.00128304	0.000532859	0.000568542	0.000278181	0.036315	0.000423498	0.000242819	0.0435794	0.000799179	0.00270587	0.000988543	9.4647e-05	0.0415688	0.000757232	0.000233701	0.000827608	0.00379616	0.0155353	3.05554e-05	2.64814e-05	0.000341452	0.00130969	0.00757113	0.00012914	0.0163838	0.000274785	0.000137618	0.0129469	0.000185134	0.00127091
N284	Normal	AAH	0.0141569	0.00199038	0.0356912	0.00661533	0.000323312	0.00177806	0.00124406	0.000359426	0.00212717	0.00338942	0.000124017	0.00194935	0.00268892	0.00081958	2.96998e-05	0.000356194	7.47068e-05	0.000562055	0.00283921	0.000915164	0.00106161	0.0696192	0.000617896	0.000320501	0.201558	0.000313569	0.0017551	0.00314672	0.000694622	0.0350558	0.00160246	0.00190607	0.00255509	0.0066466	0.0206382	1.29807e-05	4.05107e-05	0.000735204	0.00296563	0.00970526	0.000398328	0.0362627	0.000290962	8.75671e-06	0.0316142	0.000499841	0.0015049
N001	Normal	AIS	0.0021924	0.000531432	0.00704457	0.00248973	0.000456411	0.00150404	0.00206769	0.000530946	0.00132892	0.00523803	0.000164487	0.00258715	0.00390026	0.00102651	8.61264e-05	0.000346046	8.85962e-05	0.000848999	0.000763544	0.00115979	0.000285642	0.117166	0.000559291	0.000602334	0.162899	0.00030432	0.000526403	0.00213468	0.000251984	0.0893516	0.00145057	0.000406537	0.00177042	0.00451381	0.0308856	2.4145e-05	1.79041e-05	0.00034517	0.00290712	0.0166069	0.00031439	0.0281115	0.00036077	0.00014592	0.0404731	0.000398171	0.0030765
N003	Normal	AIS	0.00785653	0.000847359	0.0215756	0.00497796	0.000460766	0.00263587	0.00175014	0.000653629	0.00257205	0.00322255	0.000559405	0.00317207	0.00174074	0.000346647	0.00049087	0.00054561	0.000208264	0.000651176	0.000958272	0.00109922	0.000408694	0.0782845	0.000780807	0.000668751	0.198851	0.000831343	0.00223786	0.00307392	0.000441585	0.0655132	0.00283973	0.000749788	0.00215	0.00682932	0.0269968	7.70254e-05	3.62671e-05	0.000233853	0.00225445	0.00878406	0.00017396	0.0372569	0.000440462	0.000263113	0.0366373	0.000700714	0.00258167
N007	Normal	AIS	0.00894927	0.00228372	0.0204634	0.00681528	0.000513175	0.00226172	0.00151767	0.00122999	0.000931158	0.00423756	0.000375134	0.00404485	0.00496151	0.000502288	0.000547515	0.000599483	0.000202146	0.00105385	0.00099864	0.00133056	0.000474426	0.0871401	0.000754631	0.000650933	0.104629	0.000599419	0.000674988	0.0030153	0.000518957	0.0938884	0.00248427	0.000516467	0.00210232	0.00882298	0.0389324	8.67362e-05	7.23281e-05	0.000545985	0.00349311	0.0216455	0.000106168	0.0375558	0.000237827	0.000171522	0.0295788	0.000809482	0.00347305
N010	Normal	AIS	0.0304595	0.00573228	0.0744855	0.0260341	0.000390712	0.00355001	0.00204199	0.000629898	0.00177012	0.00219242	0.000276507	0.00504156	0.00146045	0.000336368	0.000292115	0.000333366	0.000109685	0.000585886	0.000813916	0.000982884	0.000381247	0.0427399	0.000742769	0.000525047	0.100647	0.000439799	0.00114646	0.00196649	0.000486347	0.0488898	0.00349328	0.000752326	0.00166844	0.00429966	0.022054	5.19169e-05	2.29156e-05	0.000379983	0.0019696	0.00662152	0.000143494	0.0352423	0.00278791	0.000364082	0.137748	0.00121383	0.00132502
N011	Normal	AIS	0.00779792	0.000969519	0.0291504	0.0055677	0.000366348	0.00252661	0.00167676	0.000514114	0.00138988	0.00726665	0.000362427	0.00309607	0.00195267	0.00125477	0.000447328	0.000481919	0.000154996	0.0008082	0.000723056	0.000883682	0.000349256	0.0785996	0.000691792	0.000587292	0.132736	0.000541915	0.00477708	0.00224217	0.000523548	0.0796817	0.00216748	0.00050589	0.00148305	0.00668794	0.0251025	6.19548e-05	4.3201e-05	0.000389306	0.00220551	0.0116474	0.000170778	0.0360736	0.000463343	0.000187321	0.034376	0.00145782	0.00234839
N012	Normal	AIS	0.00863643	0.00205577	0.0517064	0.013992	0.000479637	0.00466837	0.00204337	0.000764061	0.000828005	0.00323562	0.000348514	0.00219211	0.00171822	0.000335359	0.000319696	0.000339937	0.000235084	0.000715997	0.00038559	0.00048826	0.000385264	0.068242	0.000579501	0.00056412	0.092135	0.00066452	0.000443299	0.00171469	0.000240385	0.0967065	0.00209763	0.000225823	0.0013331	0.00879488	0.0241662	4.6395e-05	4.2822e-05	0.000414322	0.00229624	0.0108899	0.00022751	0.0399851	0.000605978	0.000177128	0.0598809	0.000879598	0.00268997
N014	Normal	AIS	0.0140648	0.00104113	0.0181951	0.00443094	0.000440897	0.00193171	0.00169626	0.000592432	0.0022224	0.00375258	0.000384118	0.00219196	0.00221571	0.000594544	0.000805961	0.000439077	0.000318296	0.00106657	0.000698445	0.00132561	0.00045986	0.0733464	0.000709415	0.000603245	0.0845304	0.000484483	0.000541122	0.00201571	0.000303417	0.121711	0.00256905	0.000360787	0.00139097	0.00864448	0.0476619	4.52999e-05	5.32173e-05	0.000497441	0.00241356	0.0168242	0.000248496	0.0352536	0.00046886	9.22101e-05	0.0502534	0.000938581	0.00269355
N023	Normal	AIS	0.0046735	0.000377265	0.00752904	0.00193869	0.000363658	0.00101844	0.00196788	0.000685456	0.000970103	0.00241468	0.000163692	0.0013012	0.00163413	0.00063	0.000211396	0.000413957	0.000156671	0.000489823	0.000360174	0.000740689	0.000344513	0.12008	0.000524586	0.000611114	0.118057	0.00057086	0.000503923	0.00231172	0.000171979	0.118086	0.00301377	0.000443264	0.00206939	0.0057015	0.0245023	6.13248e-05	3.88794e-05	0.000495497	0.00343279	0.00899806	0.000406026	0.0265385	0.000267275	8.9319e-05	0.0453888	0.00119994	0.00394859
N029	Normal	AIS	0.0291936	0.00527239	0.0659778	0.0227644	0.000333852	0.00153989	0.00146455	0.000399773	0.0015635	0.0036108	0.000250184	0.00265449	0.00275528	0.000549524	0.000407569	0.000258361	0.000131023	0.000509312	0.000928526	0.00124809	0.0003986	0.0761416	0.000821598	0.000532257	0.187291	0.000551524	0.00117116	0.00272626	0.000293419	0.0493902	0.00298906	0.000911319	0.00177319	0.00425353	0.0192122	4.4742e-05	2.30546e-05	0.0002836	0.00203532	0.00696589	9.0942e-05	0.0326253	0.00037233	0.000158814	0.0500482	0.000618543	0.00190861
N031	Normal	AIS	0.00696893	0.00158853	0.0270745	0.00660774	0.000457659	0.00252548	0.00223475	0.000823863	0.00161787	0.00358001	0.000262932	0.00258287	0.00304662	0.000579652	0.000223148	0.00061692	0.000148131	0.00084229	0.000673026	0.00102748	0.000461739	0.112115	0.000733268	0.000766278	0.161063	0.000847865	0.000638865	0.0028228	0.000281506	0.098068	0.00162809	0.000569083	0.00218981	0.00453115	0.0284077	7.67404e-05	4.72957e-05	0.000401947	0.00393596	0.0108309	0.000476806	0.0247661	0.000295011	0.000103847	0.0519754	0.000883204	0.00317108
N034	Normal	AIS	0.0153064	0.00331895	0.0787289	0.0177719	0.000638235	0.00113179	0.00160221	0.00113156	0.00190663	0.00353204	0.000176894	0.00909662	0.00293493	0.000406434	0.000334859	0.000312104	0.000168813	0.000500127	0.00224979	0.00229311	0.00059502	0.0918261	0.000875622	0.0004565	0.0440685	0.000300024	0.00121675	0.00310167	0.000261026	0.060774	0.00350639	0.00146688	0.00219409	0.00566265	0.0229111	9.00044e-05	1.37458e-05	0.000200729	0.00159233	0.00683152	0.000115889	0.0451163	0.00108232	8.69639e-05	0.0640669	0.000358825	0.00170087
N036	Normal	AIS	0.00587809	0.00171174	0.0384795	0.0142139	0.000357828	0.00134274	0.00368905	0.000445827	0.00359358	0.00209873	0.000440739	0.00443219	0.000771369	0.00032006	0.000235698	0.00026474	5.86792e-05	0.0010794	0.000317845	0.000345692	0.000365284	0.0294937	0.00071085	0.000450736	0.0774383	0.000818986	0.00315448	0.0029021	0.00067889	0.0630454	0.00302602	0.000675968	0.00237866	0.00595611	0.0275711	6.49674e-05	3.21228e-05	0.00230543	0.0016717	0.00501787	0.0002023	0.035035	0.0046193	0.00013519	0.21375	0.000825381	0.00140114
N043	Normal	AIS	0.00795525	0.00124554	0.0244129	0.00502621	0.000387507	0.00310793	0.00189264	0.00103061	0.000978771	0.00429546	0.000285037	0.00166352	0.00259933	0.00038578	0.000266871	0.000697067	0.00024753	0.000758952	0.000742241	0.000830366	0.000459008	0.114139	0.000722817	0.000656742	0.0776422	0.00109335	0.00222155	0.00220625	0.000264181	0.10085	0.00173641	0.000516234	0.00164871	0.00708586	0.036085	8.0804e-05	5.07109e-05	0.00257766	0.00397824	0.0128129	0.000192295	0.0387219	0.000479537	0.00023368	0.0361662	0.000516979	0.00333149
N045	Normal	AIS	0.00336716	0.000492217	0.011276	0.00235539	0.00040642	0.00469459	0.00253611	0.00180311	0.00155471	0.00542613	0.000493037	0.00330064	0.00262891	0.000914729	0.000377762	0.000471806	0.000321425	0.000862945	0.000976874	0.00137397	0.000446394	0.0941112	0.000810316	0.000484198	0.109273	0.000825393	0.000819446	0.0028776	0.000630473	0.0823905	0.00228766	0.000524276	0.00188465	0.00615244	0.0388039	4.9971e-05	5.27026e-05	0.000831011	0.00274361	0.0145237	0.000266245	0.0419278	0.000334005	0.000176966	0.0373379	0.000580925	0.00259275
N047	Normal	AIS	0.00501868	0.000331252	0.00634861	0.00200484	0.000438187	0.00194051	0.00354065	0.000863821	0.00230911	0.00530839	0.000333667	0.00383453	0.00129847	0.0017133	0.000367334	0.000616003	0.000280234	0.000888942	0.000559829	0.000710466	0.000412763	0.0807882	0.000524857	0.000562514	0.10358	0.000928426	0.00129733	0.00251495	0.000391735	0.0912053	0.0018408	0.000822538	0.00179492	0.00755473	0.0319092	7.40377e-05	2.83043e-05	0.00152707	0.00354137	0.00803293	0.000173274	0.0315572	0.000618928	0.000164407	0.0528982	0.000470872	0.00312067
N050	Normal	AIS	0.0273996	0.00901604	0.116428	0.0221402	0.000323887	0.0022734	0.00151436	0.000555481	0.00199233	0.00515958	0.000146832	0.00320547	0.00434969	0.00079325	0.000124888	0.000353503	0.000214482	0.000919517	0.000911293	0.00108161	0.000297966	0.0545123	0.000563893	0.000620084	0.120707	0.000557854	0.000420568	0.00248717	0.000213107	0.0609463	0.00191391	0.00111451	0.00165391	0.00700077	0.0474939	3.94066e-05	3.9327e-05	0.000850047	0.00237261	0.0117045	0.000496449	0.0359922	0.000347217	0.000106912	0.0469151	0.000325183	0.00282076
N051	Normal	AIS	0.0124135	0.00159721	0.0208289	0.00484214	0.000305407	0.00166637	0.00261216	0.000622334	0.00127824	0.00392841	0.000237979	0.0026638	0.00174974	0.00083845	0.000555084	0.000406096	0.000226955	0.00036578	0.000630891	0.00083876	0.000292068	0.110725	0.000716263	0.000552273	0.176938	0.000401505	0.00967226	0.00282489	0.000379168	0.0727093	0.00224666	0.00121544	0.00214571	0.00559787	0.0239768	3.4304e-05	5.75264e-05	0.000301424	0.00315755	0.0107863	0.000275482	0.0368441	0.000347599	0.000140884	0.0448884	0.000373551	0.00338127
N257	Normal	AIS	0.00591843	0.000617616	0.022381	0.00209927	0.000336373	0.00174357	0.00272795	0.000712753	0.00147566	0.00389032	0.000253243	0.00231062	0.00171599	0.000482256	0.00032382	0.00122828	8.36502e-05	0.000599436	0.000830308	0.000921286	0.000433064	0.0647988	0.000605614	0.000740961	0.214366	0.000786531	0.00183615	0.00242033	0.000662422	0.010546	0.00299595	0.00178642	0.00227136	0.00796801	0.0198498	9.02065e-05	3.98561e-05	0.000382539	0.00353748	0.00986158	0.000232066	0.0402885	0.000218281	0.000189085	0.0364183	0.000500712	0.00163757
N258	Normal	AIS	0.00731717	0.000768074	0.0129264	0.00566441	0.000381052	0.00215314	0.00135406	0.000510452	0.00225631	0.0030516	0.000237769	0.00291368	0.00120388	0.000450256	0.000453541	0.001149	0.000106697	0.000494075	0.000481496	0.000620239	0.000450795	0.068224	0.000835164	0.000488277	0.136421	0.00105845	0.000787793	0.00302852	0.000438536	0.0552508	0.00284606	0.00112988	0.00303244	0.00830829	0.0263142	4.61922e-05	6.01739e-05	0.000428718	0.00316592	0.00625722	0.000195972	0.0385056	0.000315999	0.000112448	0.0446639	0.000649891	0.00201074
N259	Normal	AIS	0.0142199	0.00314521	0.0580575	0.0113193	0.000351867	0.000686719	0.00139569	0.000474874	0.00147277	0.0043108	9.71342e-05	0.00195419	0.00592586	0.000590878	0.000261747	0.000203817	5.54394e-05	0.000369546	0.00117953	0.00188155	0.00036254	0.0715562	0.000460464	0.000518053	0.136115	0.000813174	0.00196922	0.000937551	0.00037003	0.0447181	0.00183981	0.00116764	0.000684888	0.00498014	0.012848	7.46231e-06	1.85688e-05	0.00015591	0.000877711	0.00614563	6.15389e-05	0.0339742	0.00252983	6.63222e-05	0.154489	0.000125725	0.00173834
N260	Normal	AIS	0.00286424	0.000308236	0.0554137	0.0064148	0.000283214	0.00127045	0.00135573	0.000469466	0.00117657	0.00322579	0.000100662	0.000800999	0.00125923	0.000277003	0.000287743	0.00139536	4.74469e-05	0.000667104	0.00035597	0.000384611	0.000335622	0.049416	0.000510519	0.000549641	0.184712	0.00123792	0.000363605	0.00243998	0.000555901	0.0517699	0.00202061	0.000483732	0.00213685	0.00785164	0.0170722	3.32492e-05	4.53849e-05	0.000296963	0.00346377	0.0110595	0.000131722	0.0286584	0.000202589	0.000146642	0.0355394	0.000439939	0.00219303
N261	Normal	AIS	0.0102914	0.00119755	0.0149749	0.00410418	0.000353679	0.000455602	0.00242386	0.000613367	0.000838694	0.00291239	0.00012641	0.00194952	0.00292	0.000525441	0.00101578	0.000267368	6.23018e-05	0.000430529	0.000962517	0.00125624	0.00039781	0.0993267	0.000446155	0.000531591	0.167434	0.000927205	0.000854342	0.00127326	0.000250728	0.049175	0.00152921	0.000659881	0.000827477	0.00441291	0.0164341	9.06928e-06	2.21111e-05	0.000260824	0.00190162	0.0109573	7.5728e-05	0.0322679	0.000530571	0.000109405	0.0629214	0.000156269	0.00267479
N255	Normal	MIA	0.00674273	0.000651453	0.00857997	0.00300279	0.000217683	0.000303971	0.00091099	0.000244662	0.00140462	0.00203029	5.06377e-05	0.000334372	0.00130971	0.000306706	4.88828e-05	0.000213809	4.49485e-05	0.000332481	0.000346778	0.000441676	0.000218542	0.0393906	0.000286639	0.000363129	0.226808	0.000492692	0.000567809	0.000700391	0.000295017	0.0192919	0.00125142	0.000303664	0.000401588	0.00399989	0.016713	6.15045e-06	2.29882e-05	0.000196376	0.000836702	0.00828279	3.80399e-05	0.0165897	0.000209849	3.44503e-05	0.0227344	0.000213452	0.00155141
N256	Normal	MIA	0.00909711	0.000838303	0.00874228	0.00218394	0.00034733	0.000449577	0.00202557	0.00085901	0.000870812	0.00246891	0.000820258	0.000606241	0.00161712	0.000427472	3.64354e-05	0.000275097	5.19954e-05	0.000533707	0.000413923	0.000652526	0.000319237	0.0595405	0.000504965	0.000477323	0.280613	0.00131951	0.000370337	0.00157303	0.000618487	0.0271075	0.00150044	0.000496641	0.000651393	0.00424501	0.0254198	9.32072e-06	2.67857e-05	0.000264188	0.00134501	0.00716847	7.35805e-05	0.0260432	0.000297883	0.000159868	0.0406089	0.000178554	0.00218127
N264	Normal	MIA	0.0222233	0.00449469	0.0565547	0.0127866	0.000328117	0.000542583	0.00135823	0.000417342	0.00075592	0.00431382	0.00018268	0.000558922	0.00272865	0.000651872	0.000184699	0.000149767	5.1714e-05	0.000390931	0.000950232	0.00116958	0.000377793	0.0561864	0.000425818	0.000438669	0.16802	0.000456162	0.00111483	0.00112407	0.000345225	0.061185	0.00151038	0.000577734	0.000580638	0.00617886	0.0128089	1.364e-05	1.70526e-05	0.000174429	0.00109268	0.0103654	7.56788e-05	0.0266942	0.000314209	4.07027e-05	0.0349884	0.000166927	0.00252863
N265	Normal	MIA	0.00789764	0.00147016	0.0329245	0.0151983	0.000343988	0.00151746	0.00330689	0.000738966	0.0012722	0.00271367	0.000399101	0.00200127	0.00193207	0.00033358	0.00010516	0.0012724	6.63708e-05	0.000438422	0.000563566	0.000870472	0.000405931	0.0529041	0.000620095	0.000586111	0.142146	0.000859764	0.000843107	0.00342925	0.000404864	0.0862078	0.0021974	0.000594017	0.00206408	0.00799195	0.0252414	2.33673e-05	4.98573e-05	0.000361193	0.00319472	0.0101626	0.000215943	0.0291363	0.000212869	7.71087e-05	0.0382397	0.00051254	0.00283912
N266	Normal	MIA	0.017528	0.00448143	0.0534228	0.0112161	0.000484284	0.000633384	0.0020178	0.000480266	0.00119141	0.0046126	0.000178357	0.00205469	0.00224637	0.000915873	0.000250216	0.000231182	0.000128875	0.000579475	0.000662722	0.000756939	0.000506702	0.0647673	0.000591354	0.000362087	0.139215	0.000573624	0.00235341	0.00157677	0.000681759	0.0369428	0.00255271	0.00112113	0.000739793	0.00403888	0.0193868	1.91729e-05	2.34791e-05	0.000252286	0.000941769	0.00500764	5.15288e-05	0.0415147	0.000334733	4.43475e-05	0.0337439	0.000198092	0.00169625
N267	Normal	MIA	0.0308899	0.0086022	0.0816887	0.0214701	0.000276503	0.000600579	0.00146787	0.000820607	0.00120927	0.00325931	0.000548447	0.000745484	0.00124888	0.000347495	1.71147e-05	0.000241448	3.33474e-05	0.000425525	0.00055682	0.000718716	0.000339389	0.0448642	0.00045612	0.000304076	0.0812811	0.000510392	0.000385334	0.000833378	0.000597933	0.0555464	0.00134969	0.000365538	0.000450303	0.00492877	0.0122298	2.13442e-05	2.34468e-05	0.000301896	0.000698296	0.00657589	5.41873e-05	0.0227783	0.000412559	9.47398e-05	0.0267278	0.000215922	0.00162701
N268	Normal	MIA	0.0126857	0.00263532	0.0525927	0.00776676	0.000250429	0.000506006	0.000549576	0.000263118	0.000970724	0.00237351	6.87076e-05	0.000702857	0.00109645	0.000291457	3.23563e-05	0.000274189	9.49958e-06	0.000358082	0.000697675	0.000737255	0.000262289	0.0341754	0.000673382	0.000182544	0.0162002	0.000670578	0.000377161	0.0010003	0.000244236	0.0266518	0.000596178	0.000466676	0.000316831	0.00302895	0.00714344	2.86369e-06	1.35294e-05	0.000251239	0.000479155	0.00376315	5.20404e-05	0.0209503	0.00146635	5.52201e-05	0.0434297	0.000202532	0.000633839
N269	Normal	MIA	0.00721504	0.000339658	0.00534436	0.00179753	0.000372921	0.00070772	0.00278991	0.00059044	0.00333813	0.00384438	0.00015551	0.00164633	0.00193546	0.000497711	0.000196056	0.000443389	9.27033e-05	0.000243831	0.000572489	0.000749488	0.000403529	0.0711414	0.000441009	0.000455555	0.189427	0.000688054	0.00226579	0.00156899	0.000269635	0.0584787	0.00189589	0.000935249	0.000857164	0.00478065	0.0187041	1.52184e-05	2.17252e-05	0.000220072	0.00100019	0.00666476	8.47469e-05	0.0350855	0.000418236	5.9204e-05	0.0536185	0.000299414	0.00243802
N271	Normal	MIA	0.00642595	0.000837722	0.0090339	0.00199769	0.000350175	0.0050829	0.00136719	0.000846812	0.00180279	0.00259337	0.000315506	0.00125171	0.00137475	0.000576667	0.000169668	0.000950687	9.34755e-05	0.000398783	0.000548068	0.000681686	0.000465609	0.0587479	0.000783658	0.000910486	0.227305	0.000718955	0.0023064	0.00523203	0.000506027	0.00274322	0.00292955	0.00117673	0.00244372	0.00431372	0.025321	7.67694e-05	3.44527e-05	0.000146316	0.00181436	0.00650822	0.000308114	0.0304843	0.000181699	7.04253e-05	0.0397389	0.000664776	0.00127603
N273	Normal	MIA	0.0100575	0.000883868	0.0187801	0.00452859	0.000447426	0.000836039	0.00224869	0.000534118	0.00218792	0.00495884	0.000297565	0.00270748	0.00306876	0.000983291	0.000235228	0.000264737	3.95836e-05	0.000464912	0.000946677	0.00111951	0.000442964	0.0548368	0.000588669	0.000358647	0.128904	0.000522954	0.00221554	0.00149477	0.000624723	0.0476689	0.00258543	0.00065009	0.000684137	0.00362568	0.0207294	2.36227e-05	3.06174e-05	0.000218345	0.00109316	0.00843483	0.00012887	0.0386825	0.00119664	5.95481e-05	0.098072	0.000276383	0.0014422
N274	Normal	MIA	0.0744386	0.0171853	0.0412903	0.00275987	0.000336409	0.00213415	0.00180271	0.000857954	0.00201101	0.00263384	0.000281954	0.00128484	0.00193296	0.00029445	0.000200493	0.00112831	0.000119321	0.000474801	0.00083116	0.00101764	0.000433436	0.0401379	0.000813349	0.000420353	0.11022	0.00122236	0.000716166	0.00222186	0.000358877	0.0833945	0.00196335	0.000590628	0.0025825	0.00886178	0.0246309	3.56766e-05	5.63567e-05	0.000731513	0.00329063	0.0115893	0.000787821	0.0315622	0.000239778	5.42601e-05	0.035678	0.000544449	0.00276418
N275	Normal	MIA	0.0389843	0.0123866	0.125959	0.0652885	0.000350529	0.00302366	0.00134901	0.000360949	0.000992194	0.00430571	0.000136286	0.00234662	0.00183168	0.000612308	0.000461145	0.00116198	0.000147781	0.00096267	0.000496302	0.000572676	0.000405894	0.0443005	0.000616005	0.000423836	0.088709	0.000592307	0.00181992	0.00248129	0.000430466	0.0562363	0.00221107	0.000599005	0.00160671	0.00628415	0.0212567	0.000104695	5.58342e-05	0.000279313	0.00196727	0.00807558	0.000158185	0.0320683	0.00026936	9.80215e-05	0.0350805	0.00049111	0.00193025
N276	Normal	MIA	0.0105035	0.000928802	0.00978489	0.0024891	0.000392051	0.00044653	0.00166488	0.000396722	0.0042623	0.0039701	0.000341271	0.0013063	0.00408289	0.000424456	0.000789507	0.000241647	9.7222e-05	0.000474113	0.00125234	0.00155225	0.000396477	0.0648481	0.000734479	0.000449965	0.192861	0.000492529	0.000520005	0.00110533	0.000171085	0.0684685	0.00198307	0.00059332	0.000606832	0.00367331	0.0319267	1.43387e-05	2.23221e-05	0.00027613	0.000791188	0.00820424	5.06561e-05	0.0365927	0.00054165	0.000103145	0.0334365	0.000212559	0.00225103
N278	Normal	MIA	0.0381349	0.0117825	0.254345	0.0360755	0.000218599	0.00108581	0.000885035	0.000479247	0.000886327	0.00273861	0.000480477	0.000745009	0.00104355	0.000312605	6.03053e-05	0.000955376	0.000112259	0.000461964	0.000375053	0.000477697	0.00108721	0.0420493	0.00136708	0.000436787	0.0131209	0.000129435	0.00113743	0.00368317	0.000277302	0.000843217	0.00779972	0.00352012	0.00326832	0.00617294	0.0186512	4.49606e-05	3.07449e-05	4.7455e-05	0.0024467	0.00784509	8.28123e-05	0.0299194	0.000180951	0.000109668	0.0197292	0.000456205	0.000545642
N279	Normal	MIA	0.0202786	0.00678113	0.129309	0.0285373	0.00039483	0.00110979	0.00151042	0.000457485	0.00203666	0.00240136	0.000211761	0.00146675	0.00179832	0.000340038	0.000111528	0.00125803	0.000119549	0.00059869	0.000332389	0.000367056	0.00113641	0.0471018	0.00239988	0.000496891	0.0177584	0.000308771	0.000706133	0.00379667	0.00020026	0.00179705	0.00840568	0.00237404	0.00343043	0.00656196	0.0351303	7.12415e-05	6.04045e-05	7.005e-05	0.0025474	0.0105488	0.000101345	0.02877	0.000190604	8.62744e-05	0.0167366	0.000430493	0.000754153
N281	Normal	MIA	0.0390936	0.0110503	0.0721729	0.00628711	0.000309403	0.00488516	0.00124136	0.000346369	0.00219792	0.00330996	0.000125786	0.00223278	0.0026423	0.00056594	0.000666638	0.00100043	0.000108256	0.000553016	0.000841963	0.00116052	0.000332697	0.0564272	0.000448935	0.000531996	0.167423	0.00067359	0.00457444	0.00198407	0.000283781	0.0229893	0.00284713	0.00108874	0.0017616	0.00604389	0.022499	1.9281e-05	5.63606e-05	0.000159752	0.00181666	0.00492011	0.00011338	0.0350929	0.000268409	7.25655e-05	0.0415047	0.000554955	0.00162095
N282	Normal	MIA	0.0432355	0.0130788	0.187863	0.0413886	0.000316993	0.00454837	0.00161869	0.00121235	0.00344013	0.0019984	0.000134706	0.00186291	0.000873094	0.000338102	0.000325884	0.000948135	0.000191346	0.000560304	0.000426561	0.00052431	0.000425545	0.0185162	0.000762145	0.000354563	0.105495	0.00120546	0.00145315	0.00273477	0.000802059	0.0245599	0.00265813	0.000612209	0.002569	0.00499202	0.0129706	5.46658e-05	2.18673e-05	0.000207975	0.00215341	0.00368168	0.000295518	0.0266856	0.000244457	6.93623e-05	0.0270744	0.000663925	0.00121368
N283	Normal	MIA	0.00779572	0.000366841	0.00371907	0.00145578	0.000365926	0.000591851	0.00163892	0.000512355	0.00329397	0.00510898	0.000103901	0.00137123	0.0025792	0.000522216	0.000230711	0.000297126	0.000131026	0.00126337	0.000834991	0.000976517	0.000378262	0.0899011	0.000510989	0.000507419	0.169599	0.000834792	0.00268849	0.00107206	0.00023189	0.0743336	0.00150918	0.000514319	0.000562892	0.00550619	0.0234165	1.02394e-05	2.42056e-05	0.000293545	0.00111027	0.0116159	6.60754e-05	0.0504405	0.000618193	8.47601e-05	0.0501313	0.000247389	0.00268956
N285	Normal	MIA	0.0540336	0.0174955	0.138631	0.159231	0.000217883	0.000802671	0.00114584	0.000587189	0.000633749	0.00240388	0.000129068	0.000908248	0.00123676	0.000465473	6.7811e-05	0.00052316	7.50895e-05	0.000388876	0.000354142	0.000506541	0.000314693	0.038322	0.00054855	0.000378722	0.0644919	0.00110546	0.000406064	0.00183965	0.00013385	0.0718026	0.00123466	0.000313196	0.00128643	0.00318684	0.0148961	1.83857e-05	3.51457e-05	0.000595069	0.00240563	0.00977307	0.000473131	0.023052	0.000151877	6.00941e-05	0.0256595	0.000234565	0.00211313
N004	Normal	LEP	0.0177716	0.000655224	0.00944315	0.0019176	0.000480317	0.0055157	0.00259863	0.000671597	0.00233177	0.00545261	0.000352969	0.00615909	0.00779574	0.000391417	0.000409533	0.000348749	0.000148763	0.000672693	0.00237294	0.00349944	0.000497293	0.0575983	0.00104899	0.000926426	0.171342	0.000414731	0.00321939	0.00292952	0.000528564	0.0422521	0.00303399	0.00118395	0.00214816	0.00668432	0.015618	2.33913e-05	3.92916e-05	0.000256678	0.00274604	0.0141472	0.000230373	0.0426115	0.000161272	0.000217345	0.0285431	0.000634746	0.00166647
N005	Normal	LEP	0.00702709	0.00021042	0.00401303	0.00119361	0.000413638	0.00280463	0.00216689	0.000608612	0.00115198	0.00427633	0.000135931	0.00447491	0.00530561	0.000422132	0.000617975	0.000319688	0.000143364	0.000538061	0.00115748	0.00129659	0.000432975	0.0915627	0.000652756	0.000732797	0.188914	0.000303723	0.00124517	0.0030523	0.000208889	0.0278988	0.00238371	0.00164725	0.00218353	0.00626414	0.0258497	2.3426e-05	2.93607e-05	0.000330832	0.00211839	0.00897202	0.00015598	0.0545526	0.000431708	0.000216765	0.0449561	0.000561021	0.00171449
N006	Normal	LEP	0.0142082	0.00232728	0.0305388	0.00696451	0.000489412	0.00245327	0.00328069	0.000802837	0.000991106	0.00641117	0.000117203	0.00944871	0.00606833	0.000792382	0.000251848	0.000357928	0.000171656	0.000821511	0.0035636	0.00572556	0.000467548	0.0847351	0.000813301	0.000573779	0.0722207	0.000398368	0.00103321	0.00284961	0.000304914	0.0988617	0.00272598	0.00114756	0.00244611	0.00874481	0.0248821	7.46235e-05	2.56933e-05	0.00031381	0.00243296	0.011278	0.000312057	0.0377571	0.000613542	0.000213512	0.0543352	0.000436258	0.0028452
N008	Normal	LEP	0.00905864	0.00175518	0.0283822	0.0090308	0.000340811	0.00154029	0.000909386	0.0003936	0.00176574	0.00576901	0.00024413	0.00102913	0.00231384	0.000541944	0.000222238	0.000157253	0.000137328	0.000889423	0.000642295	0.000786124	0.00027649	0.0537306	0.000730546	0.000419455	0.107005	0.00053023	0.000390727	0.00156602	0.000319238	0.0832781	0.0016141	0.00020248	0.000666762	0.00458565	0.0239824	6.42854e-05	2.945e-05	0.000801768	0.000921762	0.00992037	0.000202752	0.0241281	0.00458875	0.000466885	0.184508	0.000359721	0.00204174
N016	Normal	LEP	0.00420947	0.000766498	0.0201742	0.00352576	0.000449809	0.00503807	0.00493761	0.00190003	0.00119473	0.00644345	0.000152549	0.00307116	0.00215657	0.00148321	0.000250996	0.000369404	0.000254466	0.00081919	0.000661485	0.000861058	0.000443868	0.0596219	0.000798563	0.000810409	0.123415	0.00105144	0.000418318	0.00376854	0.000369298	0.094572	0.00203371	0.000868103	0.00202824	0.00926541	0.0251085	3.7203e-05	6.13905e-05	0.000575415	0.00361292	0.0126209	0.00104874	0.0288217	0.00062691	0.000108294	0.0582654	0.000646654	0.00319496
N017	Normal	LEP	0.00379283	0.000446308	0.0103104	0.00280774	0.000503603	0.00299199	0.00137927	0.000654562	0.00259153	0.00492843	0.000252294	0.00193811	0.00216346	0.000625464	0.000266108	0.000517791	0.000209095	0.00111532	0.000714797	0.000791486	0.000335785	0.0759666	0.000641285	0.00067471	0.103619	0.000778087	0.000790254	0.0038394	0.000321135	0.0872081	0.00330645	0.000928636	0.00235489	0.00658781	0.0301121	4.33618e-05	4.03843e-05	0.000462977	0.00294687	0.013589	0.000335184	0.0398058	0.000325629	0.00027086	0.0495151	0.000807654	0.00243131
N018	Normal	LEP	0.00692666	0.00139451	0.0283293	0.00741726	0.000361871	0.00553153	0.00225374	0.000847637	0.00087935	0.0022571	0.000300157	0.00292069	0.00327697	0.000229708	0.000302333	0.000607467	0.000236223	0.000661113	0.000827892	0.000847661	0.000384246	0.0628202	0.000687315	0.00086879	0.178552	0.000593453	0.000474887	0.00290171	0.000260466	0.102743	0.00215964	0.000591481	0.00193411	0.00743847	0.0282361	5.90075e-05	5.70059e-05	0.000436984	0.00313213	0.0138856	0.000638175	0.0344201	0.000201273	8.74228e-05	0.0390834	0.000749794	0.00316196
N019	Normal	LEP	0.00800353	0.00177782	0.0358894	0.00837483	0.000452873	0.00137995	0.0015626	0.000581989	0.00183397	0.0043919	0.000232224	0.00266462	0.00221476	0.00024526	0.000441435	0.000328465	0.000364474	0.00120503	0.000856127	0.00109527	0.000406565	0.0585748	0.000633696	0.000680228	0.0695174	0.000541044	0.00211587	0.00250558	0.000226125	0.0991841	0.00235664	0.000601513	0.00152519	0.00744613	0.0309685	6.45723e-05	3.89665e-05	0.00114939	0.00156302	0.00912082	0.00049809	0.0540599	0.000614801	0.000114159	0.0478228	0.000576254	0.00236175
N021	Normal	LEP	0.0107849	0.00245848	0.0358151	0.0101371	0.000363939	0.00183901	0.00283237	0.000671476	0.000851482	0.00830048	0.000251495	0.00187688	0.0025017	0.00104516	0.000294248	0.000345766	0.000188636	0.000997266	0.000655365	0.00082881	0.000373257	0.0653026	0.000679224	0.000802437	0.0850779	0.000868928	0.000581172	0.00283347	0.00029809	0.0988279	0.00161917	0.000456513	0.00178092	0.00852038	0.0372772	6.22011e-05	4.16873e-05	0.000879426	0.00299615	0.0176319	0.000242232	0.0305456	0.000894672	0.00013832	0.0875106	0.000612088	0.00297871
N022	Normal	LEP	0.00893017	0.00128967	0.0294605	0.00278246	0.000434023	0.00738563	0.00142394	0.00076652	0.00228474	0.00834489	8.95148e-05	0.00408286	0.00904012	0.000914489	0.000395318	0.000538143	0.00017884	0.000970472	0.00490936	0.0134945	0.000363855	0.0612733	0.000946623	0.00109042	0.198463	0.000521858	0.00127513	0.00245867	0.000386437	0.0537857	0.00227967	0.00108301	0.00220911	0.00606146	0.0273558	1.65623e-05	3.80938e-05	0.000206638	0.0025488	0.0127494	0.000306973	0.0340588	0.000182223	3.44608e-05	0.0309054	0.000578724	0.00205109
N025	Normal	LEP	0.00463121	0.000823161	0.0182574	0.00324344	0.000555753	0.0142942	0.00152151	0.000914385	0.000924839	0.00550255	0.000181725	0.0033027	0.00494641	0.000731298	0.000550791	0.000478458	0.000264604	0.00113762	0.000764552	0.00111669	0.000509788	0.0990544	0.000918893	0.000733101	0.0838625	0.000873355	0.00119787	0.00241826	0.000580271	0.0945082	0.00351927	0.00051376	0.00210436	0.00692409	0.04175	4.39366e-05	2.48219e-05	0.000831622	0.00317621	0.0217659	0.000293867	0.0265557	0.000318288	0.000118178	0.0360087	0.000975179	0.00236921
N033	Normal	LEP	0.00203495	0.000487326	0.0125494	0.00190248	0.000408288	0.00176476	0.00221146	0.000780193	0.00138624	0.00569837	0.000134545	0.00393975	0.00469115	0.000821709	0.000238244	0.000505505	0.000159586	0.000685722	0.00105892	0.00108145	0.000363793	0.0790714	0.000654302	0.00094944	0.171423	0.000684341	0.000819566	0.00269081	0.000333301	0.0699107	0.00206708	0.00101612	0.00191602	0.00520008	0.0274563	2.66891e-05	4.37006e-05	0.000296519	0.00320628	0.0147876	0.000317693	0.0377771	0.00034084	8.78566e-05	0.044107	0.000651372	0.00268425
N035	Normal	LEP	0.00762255	0.001556	0.0240599	0.00543255	0.000366051	0.00118832	0.00255743	0.000508027	0.00094524	0.0059477	0.000209558	0.00974318	0.00642384	0.000572265	0.000297938	0.000499344	0.000203248	0.0011534	0.00248901	0.00390959	0.000310849	0.0644706	0.00080318	0.000627431	0.137415	0.000625488	0.000912496	0.00304548	0.000281201	0.0776702	0.00274425	0.00102021	0.00255684	0.00603479	0.028011	3.67654e-05	4.11158e-05	0.000204767	0.0028549	0.0143676	0.000168467	0.0425952	0.000147204	8.28784e-05	0.020114	0.000448126	0.00227858
N037	Normal	LEP	0.00478704	0.00124588	0.0276048	0.00626895	0.000421582	0.00234905	0.00247106	0.000561169	0.00138759	0.00454185	0.000423189	0.00141599	0.00168656	0.000830392	0.000195418	0.000500791	0.000205013	0.00102898	0.000718474	0.000847587	0.00039343	0.0823657	0.000886881	0.00066504	0.150362	0.000706897	0.00124738	0.00354714	0.000682647	0.0872709	0.00258862	0.000588751	0.0023763	0.00724098	0.0236925	6.17187e-05	6.6621e-05	0.00098018	0.00329091	0.0131584	0.000211724	0.0413714	0.000219865	0.000158211	0.0337078	0.00101162	0.00326668
N040	Normal	LEP	0.0184945	0.000563207	0.00155437	0.00065048	0.000408716	0.00334992	0.0026387	0.000533688	0.00253083	0.00700109	0.000383387	0.00373922	0.00207161	0.00118856	0.00148831	0.000330363	0.000195055	0.000747421	0.000586493	0.00100791	0.000333535	0.0741262	0.00079651	0.000740791	0.13937	0.000793593	0.00234701	0.00354778	0.000512973	0.0589441	0.0022729	0.000462818	0.0033945	0.00718473	0.0245507	2.8032e-05	4.67249e-05	0.000530452	0.0031126	0.0144531	0.000240492	0.0257198	0.000396635	9.54692e-05	0.0391951	0.00106414	0.00168871
N041	Normal	LEP	0.00281289	0.000827446	0.0112797	0.00235824	0.000460222	0.00145677	0.00212874	0.00105409	0.00255119	0.00332075	0.000238058	0.00163829	0.00168368	0.000386747	0.00117598	0.000280831	0.000154032	0.000988117	0.00113886	0.00137356	0.000350313	0.0655873	0.000796827	0.000757394	0.118917	0.000830131	0.00136742	0.00312616	0.000255325	0.0792636	0.00321078	0.000924166	0.00263293	0.0053709	0.0214135	3.47837e-05	4.14667e-05	0.000423784	0.00152742	0.00680368	0.000296557	0.0367057	0.000331881	8.66946e-05	0.037987	0.000586341	0.00280115
N044	Normal	LEP	0.00521203	0.000339604	0.00933735	0.00308736	0.000428941	0.00221614	0.00269582	0.00199225	0.00120873	0.00544457	0.00044339	0.0028863	0.00281768	0.000831705	0.00026323	0.000220437	0.000337602	0.000675092	0.00099167	0.00129	0.00039068	0.0899697	0.000770246	0.000524375	0.107347	0.000641712	0.000807514	0.00280384	0.000402025	0.082844	0.00251703	0.000491664	0.00181207	0.00723572	0.0407186	0.000109288	3.09197e-05	0.000799563	0.00278175	0.0127682	0.000284608	0.0420214	0.000298232	0.000260915	0.0358966	0.00068107	0.00253342
N053	Normal	LEP	0.00292247	0.00042062	0.00734862	0.00335561	0.000481347	0.00205525	0.00299883	0.000888469	0.00132201	0.00382575	0.000440923	0.00391109	0.00156009	0.000334513	0.000804172	0.000721223	0.00033704	0.000250796	0.000864187	0.00127712	0.000783649	0.0937426	0.00184249	0.000683915	0.0230349	0.00125614	0.000797664	0.00530374	0.000437835	0.0210521	0.00668145	0.00296929	0.00504994	0.00769722	0.024546	4.24427e-05	6.20134e-05	0.000105929	0.00374772	0.00799966	0.000262548	0.0567128	0.000490284	0.000136022	0.0440249	0.00110226	0.0021268
N065	Normal	LEP	0.00330378	0.000136994	0.00244567	0.000980426	0.000502146	0.00164576	0.00223492	0.000909037	0.00264842	0.00251781	0.000463226	0.00232849	0.0018682	0.000244494	0.00108992	0.00052139	0.000188148	0.000337577	0.000694024	0.000982287	0.00093738	0.072451	0.00128716	0.000706528	0.0231337	0.00218279	0.00163677	0.00526195	0.000403228	0.00538808	0.00815713	0.00248774	0.00366011	0.00747311	0.0297829	3.29981e-05	2.06852e-05	6.7912e-05	0.00288489	0.0111075	0.000242341	0.0567201	0.000309163	0.000138207	0.0369886	0.000832893	0.00150755
N067	Normal	LEP	0.00672571	0.000243406	0.00295576	0.000355497	0.000491926	0.00244141	0.00267006	0.000927577	0.001045	0.00661238	0.000335469	0.00317637	0.00697469	0.000405904	0.0019008	0.000598123	0.000192689	0.000358151	0.002091	0.00730093	0.000997224	0.0872551	0.00127901	0.000813099	0.044911	0.00287979	0.00132295	0.00539152	0.000345345	0.0121865	0.00701747	0.00400394	0.00383776	0.00782365	0.0241268	3.28363e-05	3.77765e-05	6.39312e-05	0.00401488	0.0162768	0.000401841	0.0453598	0.000177151	4.20022e-05	0.0287166	0.000680541	0.00228734
N089	Normal	LEP	0.00403921	7.59077e-05	0.000181502	5.74865e-05	0.000570552	0.00206182	0.00161602	0.000984291	0.00226981	0.00639758	0.000353861	0.00387856	0.00238845	0.000513609	0.00154535	0.000508616	0.000255445	0.000487427	0.000785594	0.00120716	0.000921875	0.0374553	0.00153764	0.000798236	0.043575	0.000757109	0.00153352	0.00603608	0.000532573	0.00547404	0.00697925	0.00375277	0.00371803	0.00824416	0.0309469	6.82198e-05	2.69266e-05	5.68428e-05	0.00280944	0.0130808	0.000159698	0.0637431	0.000159981	0.000146516	0.0301389	0.00171272	0.000930106
N090	Normal	LEP	0.00659298	0.000530153	0.0168667	0.00302266	0.000472456	0.00114543	0.00339797	0.000846994	0.00174243	0.00569609	0.000466493	0.00598933	0.00356683	0.000798534	0.000146488	0.000714164	0.000187708	0.000414513	0.00120333	0.00190425	0.000910533	0.0701692	0.0014333	0.000704092	0.0193125	0.00050496	0.000752486	0.00619307	0.000279213	0.00177669	0.00748534	0.00670399	0.00417559	0.00678161	0.0276882	3.48776e-05	6.91792e-05	4.73141e-05	0.00320563	0.0133813	0.000384033	0.0717774	0.000386478	0.000132547	0.046903	0.000395243	0.000956707
N107	Normal	LEP	0.00247594	0.000199311	0.00426847	0.00135326	0.000511802	0.00113419	0.00167384	0.000506945	0.000661025	0.00335526	0.000233094	0.00365929	0.00188467	0.000287972	0.000386603	0.000583282	0.000223669	0.000197803	0.000489885	0.000683799	0.00128393	0.0427795	0.00189342	0.000539663	0.00861123	5.53806e-05	0.00129493	0.00861906	0.000253645	0.000895062	0.0113998	0.0104944	0.00614681	0.0096949	0.0203439	5.90095e-05	3.17707e-05	6.02736e-05	0.00273571	0.0123118	0.000195798	0.070328	0.000126427	0.000203379	0.0152521	0.0017284	0.000965388
N119	Normal	LEP	0.0102818	0.00631012	0.0802486	0.0209532	0.000442899	0.000976121	0.00357569	0.000390031	0.000307333	0.00397127	9.21775e-05	0.0106815	0.00532342	0.000751083	0.000108104	0.0004221	0.000223779	0.00119259	0.00132481	0.00186139	0.000909146	0.038709	0.00079701	0.000808991	0.0215921	0.000723274	0.000819648	0.00708088	0.000149399	0.0379656	0.00316529	0.00636304	0.00344985	0.00908167	0.0154818	2.61769e-05	2.60331e-05	6.38704e-05	0.00380565	0.0118409	0.000219016	0.0385704	6.23755e-05	9.19457e-05	0.00870486	0.000366915	0.000984397
N123	Normal	LEP	0.00352833	0.000267832	0.00683379	0.00127403	0.000417018	0.00225681	0.00411212	0.0012536	0.00258471	0.0031266	0.000551854	0.00650461	0.00561508	0.000453131	0.00146118	0.000491487	0.000185848	0.000279015	0.00140254	0.00394068	0.000861158	0.0834512	0.0013884	0.00109703	0.021865	0.000630433	0.00282506	0.00529565	0.000355624	0.004301	0.00666314	0.00469302	0.00446865	0.00668942	0.0388137	9.43367e-05	4.33443e-05	5.84566e-05	0.00236707	0.00683621	0.000440022	0.0437565	0.000309538	6.48169e-05	0.0283985	0.0010669	0.00098499
N137	Normal	LEP	0.00401727	0.000148448	0.00114458	0.000540015	0.000580376	0.00155379	0.00324828	0.000467766	0.00164187	0.00653991	0.000360073	0.00505245	0.00256979	0.00116961	0.000333647	0.00044315	0.000170852	0.000296003	0.000843407	0.000896166	0.00132087	0.0740024	0.00153672	0.000722451	0.0138778	0.00015798	0.00354765	0.006126	0.000336032	0.000982979	0.00795011	0.00697418	0.00490338	0.00970726	0.0225334	4.44146e-05	4.34883e-05	9.05863e-05	0.00308734	0.0128867	0.000195032	0.067286	0.000298885	0.000134882	0.0344234	0.000887271	0.000717858
N145	Normal	LEP	0.013772	0.000475769	0.00505129	0.00155059	0.000397982	0.00153008	0.00293324	0.000409896	0.00112996	0.0015159	0.000338761	0.00269275	0.00128805	0.000279907	3.69205e-06	0.000748842	7.0868e-05	0.000813709	0.00036494	0.000849925	0.00109917	0.0426345	0.00137794	0.000508157	0.0183548	0.000971574	0.0012027	0.0048586	0.000520008	0.0028647	0.00410513	0.00126677	0.00383792	0.00439837	0.0183624	6.11859e-05	2.08427e-05	0.000127013	0.00348271	0.00949026	0.000376046	0.0322463	0.000279159	0.000147878	0.0308109	0.000415643	0.000672689
N147	Normal	LEP	0.00199558	0.00024423	0.00205924	0.000674385	0.000492936	0.00148346	0.00227766	0.000620311	0.000939123	0.0039586	0.0003739	0.00337236	0.00168229	0.000665364	0.000325284	0.000526816	5.63616e-05	0.000223106	0.000500761	0.000423496	0.00145541	0.0420755	0.00169616	0.000733136	0.00714241	2.48018e-05	0.00265777	0.00814947	0.000391475	0.00140907	0.011758	0.00900201	0.00501893	0.00988162	0.0175652	4.03013e-05	2.56493e-05	6.36107e-05	0.00298129	0.0150816	0.000128444	0.0567665	0.000315315	0.000132918	0.0323738	0.000611454	0.000860148
N013	Normal	ACN	0.00577005	0.00137321	0.0225591	0.00456391	0.000560819	0.00400121	0.00217593	0.000786103	0.0035539	0.00716266	0.000410237	0.00201207	0.00349516	0.000475591	0.000283801	0.000525544	0.000202136	0.00118451	0.000797726	0.00109015	0.000392991	0.09485	0.000762082	0.000744371	0.136956	0.000555592	0.000856179	0.00249432	0.000472054	0.0879882	0.00212833	0.000389986	0.00168125	0.00935075	0.0227742	6.60165e-05	7.72673e-05	0.000625295	0.00367862	0.0239928	0.000353268	0.0344884	0.000270611	0.000183109	0.0371038	0.000492684	0.00310178
N015	Normal	ACN	0.0188707	0.00301434	0.0668097	0.0180729	0.000456323	0.00435279	0.00233268	0.000810525	0.00141119	0.00850867	0.000324418	0.00294366	0.00122856	0.000797562	0.000358157	0.000365191	0.000321941	0.000749811	0.000615352	0.000933931	0.000458548	0.0541422	0.000942362	0.000734287	0.108315	0.000654738	0.00106354	0.00433192	0.000548275	0.0804651	0.00234238	0.000604591	0.00310225	0.00679312	0.021287	2.40681e-05	4.57242e-05	0.000635295	0.00292227	0.0115559	0.000314019	0.0322571	0.000417927	0.00014896	0.0422024	0.000874998	0.00193352
N024	Normal	ACN	0.00454884	0.000400363	0.00909347	0.00281014	0.000451075	0.00305666	0.00310579	0.00111465	0.0014334	0.00398962	0.000285758	0.00313708	0.00272378	0.000711939	0.000172824	0.000568581	0.000366115	0.00106281	0.000468128	0.000714032	0.000438456	0.0928739	0.000746455	0.000764064	0.0909218	0.000644649	0.00119564	0.002247	0.000357926	0.11844	0.00175213	0.000394011	0.00205481	0.0048985	0.0271611	4.87593e-05	4.4121e-05	0.000244195	0.00382263	0.01446	0.000284223	0.0279677	0.000320816	0.000102365	0.0503681	0.000517808	0.00336401
N027	Normal	ACN	0.00996601	0.0020161	0.0817657	0.0258572	0.000445717	0.00250544	0.0023898	0.000667257	0.00246806	0.00628483	0.000967567	0.00428103	0.0019774	0.000641229	0.000509922	0.000439053	0.000310661	0.00125887	0.000713033	0.000828213	0.000454897	0.0778677	0.00118265	0.000734329	0.0174068	0.000879726	0.00100813	0.00391519	0.000554648	0.0608234	0.00214907	0.000637815	0.00262511	0.00752816	0.0220478	5.39268e-05	1.0633e-05	0.000608297	0.00246887	0.00911328	0.00027467	0.0313098	0.000767018	0.000159738	0.0408873	0.000977315	0.00139137
N028	Normal	ACN	0.0113131	0.00327727	0.0547232	0.014408	0.000372088	0.00215146	0.0014708	0.000702037	0.00100513	0.00363618	0.000246794	0.00230711	0.00241534	0.000285693	0.000351298	0.000399843	9.43217e-05	0.00072504	0.00041917	0.000418352	0.000304643	0.0627909	0.000546561	0.000483808	0.259264	0.000851728	0.00386141	0.00246821	0.000303159	0.0326304	0.00235662	0.000602222	0.00177575	0.0073535	0.0233324	9.54281e-05	2.43543e-05	0.000275191	0.00228643	0.00989354	0.00016262	0.0265682	0.00020594	0.000178183	0.0345942	0.0004839	0.00264792
N032	Normal	ACN	0.00529012	0.00188568	0.040707	0.00568549	0.000539325	0.00287771	0.00349897	0.00102805	0.00328162	0.00128867	0.000303273	0.0050022	0.00598621	0.00035099	0.000465694	0.000377733	0.00018691	0.000666236	0.000980396	0.00121185	0.000423935	0.0506342	0.00102669	0.00097225	0.132444	0.000705245	0.00108725	0.00352803	0.000250368	0.0695654	0.00251057	0.000750605	0.00253111	0.00351344	0.0134963	3.39971e-05	4.76239e-05	0.000230847	0.00281625	0.00416222	0.000629551	0.0238123	0.000257556	6.22821e-05	0.0359295	0.00071654	0.00206726
N039	Normal	ACN	0.0102194	0.00166047	0.0276102	0.0079337	0.000435862	0.00227645	0.00238911	0.000444814	0.00192461	0.00411013	0.000386495	0.00491835	0.00268669	0.000618672	0.000926067	0.000428244	0.000146973	0.000687577	0.00131725	0.0013952	0.00048726	0.0748772	0.00106272	0.000779973	0.0707823	0.000627988	0.00189223	0.00420755	0.000437648	0.0544995	0.00430878	0.000913893	0.00327473	0.00836087	0.0169359	8.02967e-05	2.96627e-05	0.000996908	0.00316313	0.00973359	0.000207548	0.0470886	0.00056611	0.000154539	0.0510734	0.00116012	0.00148021
N042	Normal	ACN	0.00335365	0.000965154	0.0240119	0.00276658	0.000505599	0.00256969	0.00236374	0.00112051	0.00104964	0.00498922	0.000264807	0.0084375	0.00550859	0.00107178	0.000234015	0.0004545	0.0010284	0.000978573	0.00137931	0.00223683	0.000330815	0.0666124	0.000842837	0.000572015	0.118075	0.000884576	0.00192408	0.0027868	0.000376279	0.0737722	0.00342381	0.00105634	0.00208101	0.00458225	0.0375776	4.19886e-05	1.43651e-05	0.000943109	0.00268524	0.0104277	0.00029919	0.0425751	0.000151974	0.000125384	0.0256569	0.000609157	0.00199226
N046	Normal	ACN	0.0093663	0.000220762	0.00287524	0.00109436	0.000491068	0.00261375	0.00237963	0.000553937	0.00189134	0.00486474	0.000523258	0.00304947	0.0023273	0.000422354	0.00183232	0.000293743	0.000237309	0.000847629	0.000741329	0.000869828	0.00039167	0.0524818	0.000968005	0.000855311	0.0722312	0.000827944	0.00427267	0.00430247	0.000622072	0.0946542	0.00346065	0.00116384	0.00295837	0.0072996	0.0250165	7.35896e-05	1.91189e-05	0.000576438	0.00263076	0.00733917	0.000284474	0.0352283	0.00171328	0.000147298	0.0995017	0.00129636	0.00144575
N048	Normal	ACN	0.00505601	0.000670143	0.0163501	0.00403147	0.000419469	0.00214349	0.003346	0.000632119	0.000641331	0.00314731	0.000292369	0.00213577	0.00356129	0.000497257	0.0009561	0.000457575	0.000224087	0.000566082	0.000979154	0.00103245	0.000480166	0.0695409	0.000733889	0.000551968	0.176677	0.000629076	0.00237207	0.00306853	0.000249061	0.057358	0.0029371	0.00107989	0.00194858	0.00699912	0.0228914	5.08114e-05	3.69875e-05	0.00041074	0.00266912	0.00916735	0.000164097	0.0366555	0.000226058	0.000138813	0.0323559	0.000883866	0.00237567
N049	Normal	ACN	0.00578009	0.000405558	0.00631349	0.0014954	0.000410537	0.00149334	0.00186582	0.000610753	0.00162246	0.00579845	0.000243619	0.00214363	0.0044524	0.000449553	0.000491415	0.000477884	0.000234994	0.000478765	0.00191032	0.00173175	0.000401904	0.0651745	0.00049423	0.000566284	0.230333	0.000930442	0.000608067	0.00294716	0.000276993	0.0730251	0.00223103	0.000438988	0.00154165	0.00750236	0.0272468	4.7497e-05	2.80481e-05	0.000329427	0.00275611	0.0167647	0.000158343	0.0308362	0.000177669	6.40689e-05	0.0248678	0.000623806	0.00360283
N056	Normal	ACN	0.00238266	0.000345111	0.00482809	0.000824751	0.000542302	0.00180466	0.00336886	0.000765887	0.0109209	0.00485146	0.000529775	0.0036502	0.00224891	0.000590778	0.000665349	0.000776618	0.000259658	0.000303486	0.00117486	0.00132498	0.00134907	0.0586751	0.00159205	0.000789588	0.0104248	0.000222796	0.00184926	0.0062412	0.000327943	0.00203941	0.00928991	0.00749316	0.00481005	0.00920157	0.025249	9.3223e-05	4.30966e-05	6.42576e-05	0.00365942	0.0158451	0.000181687	0.0512802	0.000256749	3.8979e-05	0.0290429	0.000519848	0.00111702
N058	Normal	ACN	0.00611168	0.00176086	0.0388956	0.00547399	0.000432774	0.00150968	0.00315147	0.000563846	0.00111728	0.00267871	0.000462169	0.00686495	0.00565998	0.000309506	0.000407098	0.000665275	0.000286609	0.000733063	0.00186944	0.00377682	0.000890644	0.0723194	0.00157529	0.000739808	0.022296	0.000798806	0.000644364	0.00576981	0.000258296	0.00747341	0.00835868	0.00568215	0.00486129	0.00544831	0.0220853	4.48833e-05	3.63449e-05	5.84907e-05	0.00377369	0.0152826	0.00050791	0.0578079	0.000151539	8.36489e-05	0.0168465	0.000505994	0.00134322
N059	Normal	ACN	0.00394548	0.000441755	0.00552968	0.000842841	0.000512296	0.00312147	0.0040494	0.000520275	0.00099393	0.00354007	0.000350549	0.00342393	0.00277024	0.000830902	0.000531051	0.000677709	0.000248181	0.000763001	0.000800743	0.00133166	0.000852941	0.0730174	0.00155171	0.000763208	0.0407561	0.000967854	0.00180382	0.00579193	0.000269271	0.0312613	0.00758758	0.00515467	0.00375374	0.00554263	0.0297037	2.82436e-05	3.73174e-05	5.37159e-05	0.00312443	0.0140874	0.000390982	0.0462886	0.000317471	5.06492e-05	0.0388531	0.000674528	0.00291906
N061	Normal	ACN	0.00997608	0.000133573	0.000474578	0.000264089	0.000485962	0.00155093	0.00301743	0.000724969	0.00332891	0.00364857	0.000322557	0.0032846	0.00211292	0.000398068	0.00037936	0.000773942	0.000143855	0.000261738	0.001034	0.00117082	0.00105981	0.0544592	0.00160699	0.000609936	0.0130924	0.000141102	0.000682376	0.00618613	0.000237894	0.00127287	0.00964491	0.00678124	0.00526768	0.00910892	0.0265687	4.72021e-05	3.27126e-05	7.26061e-05	0.00295605	0.0134548	0.000232339	0.0534077	0.000304055	6.61818e-05	0.024855	0.000409169	0.000891381
N063	Normal	ACN	0.00335705	0.000303609	0.00382062	0.000971245	0.000477178	0.00167771	0.0075646	0.000604286	0.00113641	0.00266064	0.000304136	0.00412748	0.0015189	0.000316307	0.000540333	0.000620385	0.00021562	0.000260102	0.000406804	0.000692279	0.000912223	0.043045	0.000529456	0.00100238	0.0148428	4.85614e-05	0.000643257	0.00476567	0.000225594	0.0039185	0.00736126	0.0125618	0.00380949	0.00698524	0.0285599	6.57329e-05	4.2537e-05	6.92292e-05	0.00354515	0.0167663	0.000353086	0.0513021	9.58045e-05	0.000101881	0.0643036	0.000650056	0.00118707
N066	Normal	ACN	0.0160386	0.000337869	0.0037149	0.000947438	0.000601548	0.00443712	0.00326807	0.000676416	0.00275236	0.00545077	0.000240877	0.00476689	0.00580601	0.000951381	0.000662733	0.000417027	0.000159573	0.000748921	0.00159415	0.00306519	0.000865675	0.0731537	0.000879493	0.000624415	0.0143035	0.00216561	0.00199692	0.00636089	0.000580777	0.00398767	0.00685005	0.00272847	0.00368942	0.00772922	0.027152	1.71198e-05	3.07537e-05	7.15824e-05	0.00344714	0.0111212	0.00021303	0.0627251	0.000222525	9.29166e-05	0.0339567	0.000740108	0.000917277
N068	Normal	ACN	0.0121766	0.000449726	0.00311485	0.000953324	0.000477009	0.0037779	0.00208905	0.00052521	0.0024939	0.0036579	0.00031756	0.00353531	0.00600937	0.000504956	0.000529353	0.000700898	0.000222132	0.000641872	0.00189323	0.00229484	0.0007718	0.0957234	0.00109179	0.000801859	0.0180112	0.00106492	0.00205723	0.00485423	0.000519904	0.00177119	0.00514247	0.00338768	0.00431247	0.00900223	0.0269069	4.25703e-05	4.44068e-05	9.78873e-05	0.00396032	0.0129397	0.000222132	0.0753763	0.000217522	0.000132218	0.0361097	0.000862153	0.000886508
N069	Normal	ACN	0.00175126	2.98536e-05	0.000167568	5.14439e-05	0.000673246	0.00127839	0.00332108	0.00083415	0.00559648	0.00150938	0.000375075	0.00360144	0.00175997	0.000196776	0.000566639	0.000731691	0.000596347	0.000150991	0.000743697	0.000973654	0.00125242	0.0532282	0.00136122	0.00073699	0.00958147	4.21541e-05	0.000709199	0.0074829	0.000233798	0.000801809	0.0124521	0.00749091	0.00564976	0.00566959	0.0287528	0.000106163	2.59274e-05	5.75572e-05	0.00374866	0.0158817	0.000136146	0.0516245	0.000212048	8.5477e-05	0.0263469	0.000345273	0.000710579
N070	Normal	ACN	0.00821816	0.000405659	0.00606817	0.00100606	0.0006557	0.00193423	0.00321189	0.000981766	0.00122882	0.00266374	0.000347461	0.0128813	0.00471456	0.000381798	0.00134212	0.000579407	0.000222464	0.000296469	0.0022563	0.00577245	0.00115401	0.04736	0.00166869	0.000792554	0.013801	0.000337167	0.00182059	0.00601382	0.000368834	0.00268702	0.00869921	0.00402365	0.00443606	0.00684081	0.0233102	3.14562e-05	3.43496e-05	6.05612e-05	0.00300415	0.00954938	0.000376206	0.0604232	0.000198443	0.000108135	0.0232322	0.00102835	0.000891519
N073	Normal	ACN	0.0141131	0.000670109	0.00738923	0.00181832	0.000524937	0.00301478	0.00244995	0.000525038	0.00110726	0.00425932	0.00235311	0.00528791	0.00905028	0.000671232	0.000513922	0.000528219	0.000186572	0.000895916	0.0019658	0.00468334	0.00116844	0.0832034	0.00174476	0.00267306	0.0195915	0.000331042	0.00635135	0.00510613	0.000423317	0.00102866	0.00901935	0.00425946	0.00324114	0.00567939	0.0207686	2.86734e-05	2.81931e-05	5.47448e-05	0.00245244	0.00877759	0.000249275	0.0532687	0.000200505	0.000119398	0.0305478	0.00106623	0.000772945
N074	Normal	ACN	0.00800028	0.00454953	0.0976186	0.0204926	0.000625842	0.00391168	0.00416916	0.00488694	0.000709551	0.00481641	0.000431279	0.00878367	0.00815264	0.000997043	0.000528104	0.000886177	0.000206262	0.00100116	0.00137525	0.00168725	0.000918646	0.0591435	0.000976199	0.00197728	0.02163	1.7838e-05	0.00623137	0.00497521	0.00015924	0.011131	0.00590171	0.00944732	0.00387161	0.00649349	0.0296977	4.64746e-05	2.79886e-05	4.89476e-05	0.00140982	0.00961838	0.000150051	0.0692863	0.000113301	4.28664e-05	0.00974406	0.000506485	0.000986393
N076	Normal	ACN	0.00432905	0.000158138	0.00255654	0.000945459	0.000453302	0.00152743	0.0039557	0.00134671	0.00114867	0.00453939	0.000622583	0.00547998	0.00206545	0.000538267	0.000447171	0.000616748	0.000138062	0.00143803	0.000804474	0.000868042	0.000713268	0.064012	0.000878681	0.00179869	0.0719281	0.000505015	0.000838608	0.00404171	0.000516551	0.0612174	0.00303603	0.00138256	0.00299776	0.0115183	0.0339322	3.21224e-05	3.73161e-05	0.000137134	0.00406935	0.0135758	0.000254257	0.0616505	0.000243803	0.000361369	0.0456947	0.000375557	0.00339707
N079	Normal	ACN	0.0047978	0.000404264	0.00459688	0.000995759	0.000884855	0.0027087	0.00661431	0.00605054	0.000719427	0.00288398	0.000239959	0.0332624	0.00677878	0.000889595	0.00028719	0.000493634	0.000254476	0.00497559	0.0015139	0.00145456	0.000918576	0.0354015	0.00186875	0.00233759	0.044426	0.000776261	0.00486697	0.00832784	0.00029652	0.0333867	0.00418939	0.00269366	0.00318205	0.0060392	0.0123514	3.64503e-05	3.34252e-05	0.000102333	0.00318581	0.0085957	0.000318876	0.0551886	0.000304767	6.92443e-05	0.0292056	0.000575766	0.0025783
N081	Normal	ACN	0.00781915	0.0078233	0.097571	0.0245197	0.000482337	0.00115979	0.00612574	0.00038775	0.00115731	0.00284981	0.000163753	0.0198651	0.0168418	0.000451486	0.000160681	0.000497882	0.000180628	0.00206598	0.00259796	0.00340187	0.000749579	0.0599445	0.00150488	0.000736974	0.0306128	0.000400739	0.00153036	0.00564948	0.000149943	0.0158294	0.00417553	0.00476226	0.0030813	0.00488162	0.0162274	2.41822e-05	7.25767e-05	5.4275e-05	0.00284898	0.0128935	0.000331161	0.0251425	4.14093e-05	5.9661e-05	0.00894873	0.00015076	0.000729094
N082	Normal	ACN	0.00679567	0.000907252	0.0158166	0.00459997	0.000429943	0.00158091	0.00324317	0.000536889	0.00128847	0.00433741	0.000141659	0.00541417	0.00281891	0.000523626	0.000364305	0.000639186	0.000201626	0.000569733	0.000637083	0.000784877	0.00078635	0.0446523	0.00150333	0.000698156	0.0765035	0.000748488	0.000715311	0.00411252	0.00037984	0.0258928	0.00403372	0.00220344	0.00308905	0.00940813	0.0224977	5.03803e-05	2.02474e-05	0.000125394	0.00381139	0.0142357	0.00012808	0.0683262	0.0002161	0.000148105	0.0480971	0.000726252	0.00331928
N085	Normal	ACN	0.011231	0.000472722	0.0055223	0.00148512	0.000396926	0.00119163	0.00236446	0.00066381	0.000553359	0.00458178	0.000244786	0.00573552	0.00323098	0.000310386	0.000367945	0.000646208	0.000356953	0.000341627	0.00261626	0.0045574	0.000902253	0.0712648	0.00171096	0.00101847	0.0423738	0.000581057	0.00104958	0.00492292	0.000303968	0.0203487	0.00645456	0.00274637	0.00282444	0.0076166	0.0711024	5.23131e-05	2.79166e-05	0.000115331	0.00387287	0.0172188	0.000186229	0.063946	0.000194119	0.000176536	0.0282675	0.000381688	0.00279373
N087	Normal	ACN	0.00412699	0.000196281	0.00304228	0.000822238	0.000483195	0.00170877	0.0037899	0.000673704	0.00047072	0.00255928	0.000251318	0.00717898	0.00327004	0.0003462	0.000655127	0.000448296	0.000167272	0.000308167	0.00115467	0.0011597	0.000769518	0.0593324	0.00135377	0.000590952	0.0198623	0.000497971	0.00177413	0.00508994	0.000331581	0.0064209	0.00696096	0.00447186	0.00386405	0.00748357	0.0200418	1.54917e-05	1.05039e-05	6.93808e-05	0.00223112	0.00799555	0.000213705	0.069829	0.000331967	0.000116926	0.0465522	0.000810306	0.000971666
N092	Normal	ACN	0.00633764	0.000344917	0.00644757	0.0024928	0.000554892	0.00174223	0.0035437	0.000577181	0.00232135	0.00468436	0.000236071	0.00553504	0.00164664	0.000585257	0.000681332	0.000421584	0.000296136	0.000467197	0.00078013	0.000905546	0.000835151	0.0609117	0.00136935	0.000734814	0.0197038	0.000494404	0.00152456	0.00399488	0.000525738	0.00290291	0.00573543	0.00369907	0.00295309	0.00969376	0.0333939	6.36511e-05	3.09842e-05	8.32189e-05	0.00308324	0.00958162	0.000179019	0.071516	0.000272726	0.000161373	0.0391379	0.000640715	0.00126744
N093	Normal	ACN	0.00203574	0.000149599	0.00656439	0.00133176	0.000500543	0.00268165	0.00390894	0.000912264	0.00058964	0.00576247	0.000289988	0.0136833	0.00148597	0.00036662	0.000664607	0.000494181	0.000326399	0.000405055	0.000417765	0.000962352	0.00080343	0.0586088	0.00136426	0.000663318	0.0383299	0.00152835	0.00316124	0.00438974	0.000368367	0.014391	0.00537038	0.00205165	0.00358875	0.00730195	0.0210596	2.9249e-05	1.76465e-05	6.62204e-05	0.00318482	0.00618678	0.000279726	0.0516732	0.000346776	0.000196573	0.0399314	0.000600465	0.00264767
N095	Normal	ACN	0.0038045	9.32758e-05	0.000890661	0.000220448	0.000445254	0.00245566	0.00316032	0.0012131	0.00290322	0.00716327	0.000195882	0.00485261	0.00207495	0.000890894	0.000567861	0.000676744	0.000188077	0.000461651	0.000658632	0.000684853	0.000763528	0.0663887	0.00145522	0.000853135	0.0428306	0.00108083	0.00107653	0.00462059	0.000471954	0.0189922	0.00730798	0.00332198	0.00404004	0.00792187	0.0281081	3.78345e-05	4.56897e-05	0.000116169	0.00268668	0.0102228	0.000164477	0.0561823	0.000174827	5.49117e-05	0.0362361	0.000882811	0.00216056
N096	Normal	ACN	0.00408396	0.000118434	0.00252469	0.00133072	0.000546241	0.0037954	0.00428687	0.00104898	0.0044866	0.00292189	0.000372078	0.00567423	0.000800195	0.000898417	0.00104726	0.000487247	0.000270963	0.000492086	0.000352621	0.000375119	0.000877651	0.0313924	0.00141747	0.000827247	0.0261542	0.0013157	0.00389807	0.00756345	0.00061051	0.00223696	0.00853279	0.00335069	0.00477551	0.00897219	0.0140733	4.06106e-05	5.77395e-05	9.12892e-05	0.00298326	0.00671578	0.000262355	0.046747	0.00033558	0.000227777	0.0595779	0.00133019	0.000807646
N101	Normal	ACN	0.00204744	0.000543871	0.00576836	0.000921303	0.000511021	0.00144012	0.00292575	0.000827457	0.000686324	0.00414586	0.000433645	0.00611316	0.00282873	0.000451818	0.000517646	0.000757134	0.000283076	0.000395697	0.00126681	0.00200623	0.000877621	0.0570129	0.00171625	0.000684638	0.0142983	0.000608346	0.000648937	0.00719893	0.00029084	0.00493037	0.0108801	0.00607862	0.00430749	0.00519596	0.026302	3.94554e-05	2.51577e-05	7.4384e-05	0.00384137	0.0206517	0.000246084	0.0754318	0.000380209	0.000224675	0.0428609	0.000561142	0.00112679
N102	Normal	ACN	0.00509967	0.000570841	0.017229	0.00392413	0.000586071	0.00350114	0.00268798	0.000987932	0.00122997	0.00461314	0.000361156	0.00659522	0.00192724	0.000489011	0.00190167	0.000351433	0.000251689	0.000228771	0.000766915	0.000763318	0.00101804	0.0473427	0.00134308	0.000497104	0.0122361	0.000404894	0.00339123	0.00640264	0.000363015	0.00108264	0.00794656	0.00290512	0.00469689	0.007203	0.0146902	7.96769e-05	2.81639e-05	7.3364e-05	0.0016245	0.00769421	0.000130297	0.0519747	0.000300445	0.000377273	0.0307361	0.00142028	0.000491549
N106	Normal	ACN	0.00210059	0.000131999	0.00153404	0.00044192	0.00056775	0.00177382	0.00172169	0.000628266	0.0028692	0.00570398	0.000361999	0.00273868	0.00231951	0.000800163	0.000238421	0.000728048	0.000287308	0.0002087	0.00102256	0.00156331	0.00130666	0.0721368	0.00131401	0.000554895	0.014364	3.87369e-05	0.00109587	0.00506121	0.000261563	0.00146877	0.00934455	0.00776556	0.00423018	0.00799226	0.0178889	7.61771e-05	2.3778e-05	5.65506e-05	0.00263927	0.0153038	0.000173326	0.0698525	0.000181177	0.000196674	0.0232721	0.000590501	0.000852324
N108	Normal	ACN	0.00748236	0.000509707	0.006684	0.00209949	0.000467195	0.00157572	0.00283149	0.000498334	0.00209387	0.00363918	0.000380881	0.00583397	0.0069251	0.000709725	0.000209289	0.000605612	0.000308987	0.000194107	0.00382949	0.00640276	0.00120823	0.0634253	0.00201074	0.000674907	0.00564269	6.25268e-05	0.00136977	0.00724871	0.000294895	0.00106505	0.0109843	0.00814065	0.006213	0.00634917	0.0269623	7.11276e-05	3.87314e-05	7.91745e-05	0.0030633	0.0113992	0.000520254	0.0532711	6.63634e-05	0.000394928	0.00802879	0.000966199	0.000699996
N109	Normal	ACN	0.0166129	0.00497499	0.0832452	0.0194404	0.000552873	0.00140121	0.00242837	0.000663203	0.000781324	0.00449676	0.000267792	0.0129877	0.00398504	0.000416104	0.000431443	0.000555979	0.000268214	0.000214531	0.00169801	0.00129041	0.00104551	0.0520278	0.00166264	0.000460492	0.00825739	4.19212e-05	0.00507289	0.00604256	0.000300274	0.00100604	0.00819406	0.00615166	0.00553632	0.00787637	0.0171938	7.12072e-05	2.3051e-05	6.26622e-05	0.00198239	0.00702029	0.000163939	0.0545605	0.000174968	0.000186974	0.0117803	0.000879456	0.000524926
N110	Normal	ACN	0.008462	0.00226349	0.0497782	0.0119825	0.000447583	0.00103823	0.00228093	0.00118553	0.000265513	0.00294361	0.000218896	0.00434916	0.00216575	0.000301416	0.000200682	0.000872067	0.000211625	0.000152577	0.000755	0.000617698	0.00123652	0.058809	0.00140651	0.000327558	0.00565926	3.32727e-05	0.00318594	0.00620169	0.000203736	0.00104612	0.010271	0.00708685	0.00552684	0.00684762	0.0265619	0.000128194	2.54729e-05	6.23443e-05	0.00297393	0.0132849	0.00029333	0.0599891	0.000343496	0.000132533	0.0279443	0.000985353	0.000666562
N111	Normal	ACN	0.00466325	0.00123302	0.0383346	0.00750495	0.000517835	0.0020371	0.00152126	0.00125214	0.000818709	0.00531394	0.000324524	0.00684264	0.00751763	0.000587877	0.000384248	0.000449006	0.000197399	0.000367248	0.00148653	0.00562548	0.000973888	0.0550953	0.00101728	0.000725903	0.0107404	0.000399879	0.00258393	0.0054228	0.00026158	0.00174949	0.00808118	0.00879652	0.00474524	0.00961343	0.0202366	1.26138e-05	2.34143e-05	5.01812e-05	0.00281125	0.0116651	0.00039755	0.0538307	6.81437e-05	0.000102426	0.0116007	0.000973391	0.000909025
N115	Normal	ACN	0.0136353	0.000225649	0.00044321	0.00019582	0.000423466	0.00108627	0.00403024	0.000928364	0.0016699	0.00327181	0.000331623	0.0044159	0.00232652	0.000395332	0.000410806	0.000524256	0.000188005	0.000198398	0.000608842	0.000758373	0.00105575	0.0723922	0.00129425	0.000581392	0.007465	0.000476518	0.00318168	0.00473093	0.000249037	0.0017902	0.0068884	0.00771177	0.00463866	0.0094355	0.026494	7.1847e-05	4.2353e-05	7.2352e-05	0.00326807	0.0112706	0.000122214	0.0508565	0.00082784	0.00028726	0.0800845	0.000738601	0.00107901
N116	Normal	ACN	0.0019576	0.000250642	0.00462745	0.00208247	0.000422505	0.0018981	0.00320685	0.000458649	0.00133434	0.00301753	0.000223778	0.00201537	0.00204796	0.000401748	0.000647649	0.000466255	0.000163292	0.000169244	0.000437909	0.000647783	0.000936641	0.0913756	0.00121048	0.000528168	0.00692322	0.000274463	0.00101565	0.00521106	0.00036571	0.00194454	0.00607331	0.00506629	0.00452682	0.00664261	0.0277255	3.11804e-05	4.01761e-05	8.20525e-05	0.00298227	0.0122395	0.000146842	0.0717566	0.00105887	0.000140235	0.0860711	0.000933509	0.000995919
N117	Normal	ACN	0.00776185	0.00195818	0.0405115	0.00847454	0.000474823	0.0017724	0.00273661	0.000789168	0.000674651	0.00355077	0.000261018	0.00794435	0.00720399	0.000293917	0.000274951	0.000524468	0.000184044	0.000300804	0.00133692	0.00106188	0.0013877	0.0560996	0.00119203	0.00070228	0.00943648	8.03622e-05	0.00208675	0.00575314	0.000205422	0.00198558	0.00874911	0.0100854	0.00474386	0.00720583	0.0279846	3.31153e-05	1.74043e-05	5.06826e-05	0.00278317	0.0110206	0.000686773	0.0596949	0.000108065	0.000102172	0.0120629	0.000615949	0.00105673
N118	Normal	ACN	0.000997656	0.00105379	0.0216482	0.00937853	0.000976834	0.00213005	0.0149229	0.00196044	0.00165768	0.00109572	0.000442798	0.031318	0.0044215	0.00045853	0.000217484	0.000865062	0.000303561	0.000904196	0.00038714	0.00026067	0.00159037	0.0133887	0.00138176	0.000918846	0.00860841	0.00049557	0.00218924	0.0100815	0.000178753	0.0281625	0.00426572	0.0150504	0.00641667	0.00389084	0.00818562	2.18332e-05	5.18856e-05	4.56554e-05	0.00338979	0.00469669	0.00025439	0.0320845	0.000186815	8.3219e-05	0.0158132	0.000436748	0.00123654
N120	Normal	ACN	0.00174457	0.000446597	0.00574439	0.0016682	0.000543619	0.0032067	0.00588652	0.00137776	0.00136734	0.0011902	0.000722488	0.00943172	0.00315436	0.000216693	0.000339466	0.000743861	0.000288777	0.000708617	0.000461561	0.000643217	0.00077699	0.0232362	0.00173083	0.000606731	0.0258199	0.00130996	0.00135965	0.00521172	0.000279226	0.00874484	0.00487612	0.00276804	0.00401753	0.00935974	0.0193693	8.62443e-05	4.41982e-05	8.24079e-05	0.00476709	0.00535259	0.000646627	0.0438396	0.000210908	0.000185325	0.0302424	0.0012091	0.00181893
N122	Normal	ACN	0.00626731	0.000562926	0.00690155	0.00738062	0.000540736	0.00151816	0.00317477	0.00137956	0.000873607	0.00284884	0.000262845	0.0057812	0.00188623	0.000898955	0.00017346	0.00064738	0.00032936	0.000431423	0.000262616	0.000318111	0.00122103	0.0271948	0.00205649	0.000497668	0.0234704	0.00120867	0.000495114	0.00510192	0.000337795	0.0148019	0.00630056	0.00384934	0.00426656	0.00823268	0.0172011	5.40422e-05	1.29178e-05	7.45702e-05	0.00317961	0.0089651	0.00104188	0.057994	0.000292067	0.000250692	0.0307863	0.00100358	0.00256996
N124	Normal	ACN	0.0154082	0.000408052	0.0035517	0.00105826	0.000545822	0.00343811	0.00237119	0.000672716	0.00183989	0.0043201	0.00027628	0.00439034	0.00217319	0.000573823	0.00114214	0.000319577	0.000101068	0.000275732	0.00121227	0.0018958	0.00115977	0.0658551	0.00116076	0.00084916	0.0220569	0.000591919	0.0021918	0.0054395	0.0004481	0.00237337	0.00491468	0.00240091	0.0035692	0.0082068	0.0227163	4.95853e-05	3.5343e-05	7.18801e-05	0.00255691	0.0107716	0.000202018	0.0624372	0.000374995	0.00016363	0.0389937	0.00090993	0.000864255
N126	Normal	ACN	0.00449891	0.000451989	0.00929435	0.0024434	0.000517827	0.00184296	0.00278462	0.00070974	0.000474115	0.00398101	0.000191889	0.00580451	0.00612301	0.000540072	0.000698395	0.000525552	0.000370082	0.000271976	0.00101483	0.000867111	0.000898407	0.0755455	0.0012193	0.000884448	0.0406353	0.000427397	0.00246081	0.00533199	0.000332764	0.00742505	0.00612467	0.00438513	0.00437432	0.00943973	0.0353582	2.42007e-05	3.40621e-05	6.87798e-05	0.00279331	0.011775	0.000220882	0.06309	0.000176638	0.000133902	0.0276884	0.000579439	0.00142468
N128	Normal	ACN	0.00201662	0.000235379	0.0046845	0.00110849	0.000529052	0.00159044	0.00175422	0.000575941	0.000676461	0.00455855	0.000387623	0.00477546	0.00189581	0.000728591	0.000741512	0.000675861	0.000288058	0.000382165	0.000581411	0.000852391	0.001034	0.0460708	0.00180097	0.00102152	0.0320501	0.00130241	0.00113125	0.00666509	0.000413401	0.00770954	0.00837476	0.00394541	0.00601319	0.0112779	0.0202492	6.74769e-05	3.67145e-05	9.21034e-05	0.00524953	0.0197427	0.000612046	0.060099	0.000225109	0.000182617	0.0350258	0.00111486	0.00190554
N133	Normal	ACN	0.00614418	0.000922207	0.0158404	0.00584247	0.000563002	0.00210469	0.0022629	0.000431576	0.00140918	0.0038772	0.000695884	0.0102789	0.00282486	0.000682925	0.000445532	0.000982665	0.000126774	0.000302082	0.000935062	0.000998329	0.00114421	0.0591034	0.00183908	0.000733593	0.0111764	0.000242687	0.00216002	0.0057914	0.000524491	0.0013687	0.00657793	0.00545004	0.00626082	0.00733016	0.0364989	0.000119981	5.26469e-05	0.000132426	0.00555462	0.0165768	0.000298192	0.0599804	0.000138204	0.000196021	0.0189039	0.00064271	0.000898541
N135	Normal	ACN	0.00137352	0.00102148	0.0172813	0.00284791	0.000561915	0.00145431	0.00159809	0.000418589	0.000788301	0.00947667	0.000416934	0.0100448	0.0121997	0.000498787	7.61042e-05	0.000411103	0.000178363	0.00117244	0.00191922	0.000798054	0.00137874	0.0625446	0.000629729	0.0013573	0.0272305	7.56648e-05	0.0010192	0.00923066	6.27144e-05	0.00740085	0.00400835	0.0114017	0.00417867	0.00866595	0.019983	1.03114e-05	2.10155e-05	3.70179e-05	0.00228073	0.0192866	0.000287267	0.0331451	0.000130391	3.96921e-05	0.0102859	0.000245311	0.000616161
N138	Normal	ACN	0.0121324	0.000172928	0.000347636	0.00015784	0.000467095	0.00151498	0.00263542	0.00161508	0.00240801	0.00307338	0.000382414	0.00679097	0.00527231	0.000437003	0.000798695	0.000582684	0.000185992	0.0002781	0.00184039	0.00461107	0.00120691	0.0515465	0.00149907	0.000560517	0.00704957	0.000131311	0.00397465	0.00745962	0.000306541	0.00101856	0.00995966	0.00415134	0.00439502	0.00614999	0.0248924	6.55672e-05	2.52203e-05	6.99348e-05	0.00253338	0.0132046	0.00010462	0.0599924	0.00027977	0.000174976	0.0266893	0.000822093	0.000693356
N140	Normal	ACN	0.0028966	5.42952e-05	0.000122825	6.87361e-05	0.000556898	0.00228977	0.0024187	0.000495289	0.00198908	0.00224734	0.000382135	0.00278342	0.00120036	0.00034772	0.000667109	0.00068274	0.000182075	0.000256577	0.000405243	0.000454268	0.00171499	0.0340097	0.00170306	0.000763904	0.0108331	5.27895e-05	0.0196367	0.00794837	0.000358492	0.00149406	0.0111398	0.00737228	0.00665473	0.00726632	0.0341515	0.000122714	2.10523e-05	8.82686e-05	0.00274196	0.00783556	0.000197901	0.0532047	0.000262225	0.00017586	0.0231035	0.00140501	0.000719042
N143	Normal	ACN	0.00373808	0.000121695	0.00356993	0.00160852	0.000482041	0.0028155	0.00362378	0.00105562	0.000791215	0.00434698	0.000228907	0.00437809	0.00254796	0.000602757	0.000470961	0.000605097	0.00032226	0.000229399	0.000801909	0.00138875	0.00110885	0.0694352	0.00117185	0.000501371	0.00911479	0.000405085	0.00182667	0.00579577	0.00035497	0.00117527	0.00963036	0.0058521	0.00483548	0.00909687	0.0215119	4.39714e-05	2.6571e-05	7.10424e-05	0.00379872	0.011988	0.000185146	0.0539256	0.00020279	0.000168879	0.0304928	0.000536238	0.000896052
N146	Normal	ACN	0.0119103	0.00120843	0.0155953	0.00338782	0.0005089	0.00391641	0.00212909	0.000659526	0.00171017	0.00405897	0.000257108	0.00240907	0.00402724	0.000442883	2.3323e-05	0.000609339	8.85987e-05	0.0010663	0.00246556	0.00283069	0.000963017	0.0845106	0.00123759	0.000629721	0.0133857	0.000745728	0.00122389	0.0047955	0.000723576	0.00362298	0.00503498	0.00121413	0.00415232	0.00534007	0.0168028	6.22238e-05	3.88533e-05	0.000169257	0.00480739	0.014473	0.000463715	0.0294429	0.00223671	0.000182534	0.149869	0.000902555	0.00097016
N148	Normal	ACN	0.00677023	8.71415e-05	0.000242836	0.000101107	0.000484302	0.00253362	0.00342956	0.000817936	0.000758477	0.00198624	0.000626573	0.00381338	0.00209331	0.000303847	0.000206522	0.00103335	0.000220614	0.000283814	0.000573995	0.000718952	0.00136888	0.0542571	0.00207027	0.000637697	0.00987742	9.01193e-05	0.00180729	0.00685665	0.000410106	0.00108382	0.0124847	0.00755646	0.00657279	0.00811975	0.0275163	0.000104233	2.51305e-05	6.95527e-05	0.00502092	0.0118638	0.000100719	0.0550189	0.000115899	0.000264218	0.0200244	0.00119925	0.000755629
N149	Normal	ACN	0.00131618	6.67982e-05	0.000751285	0.000259825	0.000444617	0.00148245	0.00447683	0.00126927	0.00313758	0.00284297	0.00034691	0.00380304	0.00158579	0.000464043	0.000182751	0.000706944	0.000249274	0.000237254	0.00043765	0.00094417	0.00119186	0.0463626	0.00139326	0.000616338	0.0104117	0.000159112	0.000613655	0.00561141	0.000328694	0.00165668	0.00921473	0.00682951	0.0038581	0.00917085	0.0232998	6.25136e-05	2.42954e-05	5.05668e-05	0.00402405	0.0145593	0.000133822	0.0586675	9.91394e-05	5.67248e-05	0.017926	0.000508357	0.00122973
N151	Normal	ACN	0.00755022	0.000481138	0.0104641	0.00277707	0.000626773	0.00181301	0.00401232	0.000956083	0.00181342	0.00359062	0.000247866	0.00675978	0.00891147	0.000693435	0.000178539	0.000493277	8.44536e-05	0.000711085	0.00249473	0.00720193	0.000946151	0.0720644	0.000756377	0.000493727	0.0246867	0.000990696	0.00163815	0.00403956	0.000348682	0.00927776	0.00516153	0.00269043	0.00377868	0.00801504	0.0214678	3.96103e-05	2.58489e-05	0.000113169	0.00399251	0.011405	0.000531432	0.0613864	0.000242279	0.000119471	0.029848	0.000565383	0.00109085
N038	Normal	PAP	0.0134903	0.000701879	0.00800779	0.002298	0.00037954	0.00140908	0.00337427	0.000518654	0.00117952	0.00373264	0.000411799	0.00315603	0.00357176	0.000619172	0.000325322	0.000355354	0.000304926	0.000562705	0.00108576	0.00147967	0.000418329	0.0650014	0.00074365	0.000690147	0.183348	0.000431916	0.00143118	0.00288266	0.000304955	0.0339498	0.00310345	0.00100034	0.00192892	0.00521536	0.0201369	2.98406e-05	3.55502e-05	0.000426664	0.00204792	0.00937046	0.000114189	0.045469	0.00020909	8.90399e-05	0.0338664	0.000661011	0.00164983
N055	Normal	PAP	0.00927834	0.000183116	0.00144498	0.000292261	0.000525922	0.00188996	0.00482583	0.000673681	0.00113155	0.00345631	0.000454001	0.00672174	0.00484594	0.000246888	0.0010845	0.000949644	0.000231719	0.000266019	0.00126736	0.00325471	0.000840986	0.0584081	0.00153152	0.00123765	0.0451079	0.00162253	0.00463869	0.00603553	0.000335161	0.0114621	0.00746997	0.00619062	0.00532228	0.00826013	0.0174209	5.41194e-05	4.74558e-05	0.000104221	0.00501296	0.0106488	0.000495787	0.0605734	0.000110273	5.71091e-05	0.019793	0.000739927	0.00119551
N057	Normal	PAP	0.0138609	0.00190421	0.0398367	0.00760472	0.000456139	0.00145115	0.00313725	0.000574821	0.00108396	0.00250447	0.000422944	0.00776437	0.00551406	0.000316647	0.000359169	0.000678404	0.000279971	0.000650017	0.00177039	0.00370449	0.000901616	0.0661579	0.00159337	0.000715248	0.0201185	0.000873379	0.000663171	0.0059131	0.000238472	0.00691417	0.00844422	0.00462081	0.00427396	0.00538829	0.0235181	4.73225e-05	4.15038e-05	5.44797e-05	0.00393537	0.0149733	0.000492962	0.0559126	0.000144523	8.47e-05	0.0186814	0.000929507	0.00127587
N062	Normal	PAP	0.00151261	0.000252593	0.0026498	0.000752447	0.000514329	0.00253405	0.00292979	0.000554204	0.00224225	0.00545045	0.000533433	0.00358843	0.00220914	0.000549997	0.000617073	0.000761427	0.000181267	0.000319639	0.000807459	0.00131634	0.00130857	0.0519051	0.00165923	0.000955717	0.0119772	0.000127174	0.00237463	0.00618893	0.000378518	0.00148241	0.00988111	0.00790893	0.005812	0.0105113	0.0323819	6.57334e-05	5.1726e-05	8.93348e-05	0.00497185	0.018712	0.00022575	0.0548938	7.50305e-05	0.000147423	0.0104303	0.000622191	0.00101748
N083	Normal	PAP	0.00838152	0.00050347	0.00725482	0.00183382	0.000455205	0.00229777	0.00353742	0.000918569	0.00106563	0.00501684	0.000229573	0.00693294	0.00198717	0.000567807	0.000449199	0.000616538	0.000211396	0.000411316	0.000632789	0.000723662	0.000798262	0.0461619	0.00150921	0.000767484	0.084019	0.00169159	0.00468426	0.0054197	0.000325395	0.025109	0.00567376	0.00162193	0.00388678	0.00763244	0.0260197	2.14952e-05	5.40097e-05	0.000117885	0.0032256	0.0121338	0.000354238	0.059984	0.000252857	0.000292174	0.0490089	0.00102519	0.00249107
N084	Normal	PAP	0.00320229	0.000124455	0.0026903	0.000743033	0.000541966	0.00156498	0.00317159	0.000805812	0.000472533	0.00370297	0.000366006	0.00674783	0.00250443	0.000401416	0.00033685	0.000651854	0.0005797	0.00024117	0.000584489	0.000635692	0.00115571	0.0920798	0.00131409	0.000606375	0.013361	0.000264253	0.00184022	0.00688458	0.00036166	0.00156752	0.00736219	0.00686049	0.00503024	0.00739804	0.0253163	5.28783e-05	2.53842e-05	8.72832e-05	0.00311724	0.0112458	0.00016955	0.0687314	0.000344911	0.000193169	0.0389865	0.000674841	0.00126981
N086	Normal	PAP	0.00526211	0.000867939	0.0173435	0.00298195	0.000408698	0.00206114	0.00321137	0.000714457	0.000927945	0.00450804	2.90661e-05	0.00402791	0.00475101	0.000540856	7.66819e-05	0.000297819	1.69591e-05	0.00103965	0.0014755	0.00308101	0.000422564	0.0512174	0.000952615	0.000472503	0.0212479	0.00232816	0.00552073	0.00282334	0.000536268	0.0300829	0.0028057	0.00111748	0.00283375	0.00682185	0.128932	3.37464e-05	2.88501e-05	0.000755568	0.00302121	0.00717419	0.00061343	0.0491591	0.000258192	7.95901e-05	0.0441763	0.00155318	0.000977678
N104	Normal	PAP	0.00310337	0.000723752	0.0115808	0.00294384	0.000493734	0.000814987	0.00226954	0.000609275	0.00155763	0.004798	0.000472561	0.00364015	0.00412161	0.000329394	0.000938531	0.000693169	0.000317719	0.000188899	0.000874712	0.00113933	0.000971654	0.0731131	0.00122254	0.000700932	0.00978186	8.99683e-05	0.00358287	0.00497698	0.000247748	0.00130901	0.00823884	0.00761942	0.00415107	0.0102347	0.0248348	3.97623e-05	3.82224e-05	6.21773e-05	0.0032084	0.0115651	0.000228021	0.0705047	9.244e-05	0.000238854	0.0140446	0.00087234	0.000851667
N105	Normal	PAP	0.00190777	9.8934e-05	0.00164487	0.000482369	0.000623027	0.00241776	0.00298197	0.000579371	0.00317323	0.00461231	0.000508397	0.00583361	0.00202028	0.00053015	0.00118033	0.00048647	0.000266409	0.00029427	0.000529738	0.000648945	0.00113616	0.0631248	0.00170347	0.000880189	0.0126546	5.67472e-05	0.0160695	0.00734099	0.000461716	0.00127423	0.00983151	0.00448929	0.00480343	0.00901595	0.0285224	5.13003e-05	3.94832e-05	6.56825e-05	0.00270011	0.0101532	0.000220439	0.0566633	0.000212398	0.000190928	0.0290687	0.000761144	0.000659693
N112	Normal	PAP	0.0124917	0.000319909	0.00122475	0.000417648	0.000520244	0.00139402	0.00150629	0.000676393	0.00200781	0.00236418	0.000288163	0.00534786	0.00150663	0.000332831	0.00033683	0.000406933	0.000315463	0.000508075	0.000446613	0.000853042	0.00066798	0.0511684	0.000973491	0.000684599	0.0901265	0.000923426	0.00163765	0.00370113	0.000406932	0.070165	0.00340593	0.000828771	0.00292915	0.00606708	0.0229011	2.31819e-05	2.78567e-05	0.000129392	0.00170907	0.00581923	0.000164898	0.0531445	0.000302044	0.00016013	0.0459887	0.00106232	0.00206446
N113	Normal	PAP	0.0053031	0.000218404	0.00515697	0.00124635	0.000520595	0.00283643	0.00379354	0.000543	0.00283929	0.00307773	0.000292196	0.00717871	0.00087046	0.000564969	0.000620429	0.000490699	0.000150879	0.000328569	0.000391319	0.000910326	0.00072813	0.0768992	0.00142903	0.000578575	0.0428189	0.000492688	0.000399694	0.00410014	0.00046528	0.0796287	0.00432676	0.00154272	0.00326053	0.00779955	0.00961667	4.09556e-05	2.93866e-05	0.000122588	0.0024996	0.00722565	0.000167945	0.0499392	0.000467619	0.000207948	0.0662234	0.000693325	0.00294876
N121	Normal	PAP	0.00323954	0.00043875	0.0064036	0.00232987	0.000338086	0.0010867	0.00177495	0.000716987	0.000468913	0.00642627	0.000237028	0.00287622	0.00241575	0.000650318	0.000454122	0.000469207	0.000255963	0.000376509	0.000458467	0.00072537	0.000644213	0.100018	0.00114265	0.000565418	0.0177527	0.00106778	0.00196791	0.00450645	0.000308664	0.0151316	0.00512089	0.00294417	0.00347353	0.00915085	0.0309381	3.20134e-05	2.67323e-05	9.48477e-05	0.00287823	0.0142938	0.000581043	0.0659938	0.000182243	0.00032889	0.0316824	0.000823324	0.00270878
N125	Normal	PAP	0.00274792	0.000299889	0.00631857	0.00253005	0.000434515	0.00151163	0.00218505	0.00142958	0.00282064	0.00265167	0.000198306	0.00297206	0.00339072	0.000340774	0.000743408	0.000689012	0.000291894	0.000315325	0.000607053	0.000885964	0.00129076	0.0602208	0.00170231	0.00100398	0.0130037	0.000855634	0.00131039	0.0069395	0.000357823	0.00419209	0.0068945	0.00400545	0.00464604	0.00570715	0.0280961	2.31248e-05	3.37753e-05	9.26322e-05	0.00373391	0.0185018	0.000355381	0.059103	0.000308235	0.000165544	0.0434444	0.000738543	0.00176737
N131	Normal	PAP	0.00433493	8.40081e-05	0.000752885	0.000195042	0.00052725	0.00424152	0.00239363	0.000901508	0.00310211	0.00528545	0.00071185	0.00512215	0.00195118	0.000938287	0.00155135	0.000532579	0.000258704	0.000319407	0.000871538	0.00138166	0.000768923	0.0497001	0.0012645	0.000857855	0.0415887	0.00084421	0.00639713	0.0063654	0.000617289	0.00497872	0.00659277	0.00343661	0.00491977	0.00933891	0.0150269	4.17859e-05	4.39663e-05	6.16643e-05	0.00304494	0.0110218	0.000186056	0.057931	0.000302752	7.00807e-05	0.0449601	0.00112374	0.00109828
N136	Normal	PAP	0.0127593	0.000158684	0.000818941	0.000578547	0.00056882	0.00183293	0.00198167	0.000844849	0.00183748	0.0037398	0.00093971	0.00473265	0.00588422	0.000341398	0.000322606	0.000678501	0.000155122	0.000339815	0.00243788	0.00442883	0.00111193	0.0888347	0.00133838	0.000911039	0.0187288	0.000220638	0.00142589	0.00657811	0.000314772	0.00156699	0.00953452	0.00539098	0.00425292	0.00756016	0.0296655	5.09424e-05	2.60753e-05	5.8405e-05	0.00304931	0.0140486	0.000138498	0.0616112	0.000265043	0.000124117	0.0258252	0.000761758	0.000875516
N142	Normal	PAP	0.00706642	0.000293474	0.00472716	0.00121043	0.000446223	0.0012842	0.00211357	0.000902345	0.00140361	0.00326645	0.000354251	0.00331625	0.00309219	0.000474266	0.000279785	0.000558842	0.000209568	0.000203868	0.000950011	0.00116846	0.000999991	0.0916644	0.00129665	0.000660166	0.00839441	0.000203853	0.00324654	0.00495177	0.000364408	0.000888821	0.00634348	0.00384563	0.00402043	0.00548068	0.0205393	2.97965e-05	3.3974e-05	5.99649e-05	0.00325819	0.0104353	0.000177849	0.0594404	0.000228915	0.000152976	0.0328148	0.000548413	0.000859732
N150	Normal	PAP	0.00454409	0.000374971	0.00337933	0.000531466	0.000508962	0.00338128	0.00468337	0.00068521	0.0020271	0.00547952	0.000430134	0.00629268	0.00387048	0.000720594	0.000340087	0.000655209	0.000190004	0.000821697	0.00164316	0.00192887	0.000713307	0.0698299	0.00126729	0.000656978	0.0288844	0.000446473	0.00177435	0.0054463	0.0003344	0.00293866	0.00609014	0.00370731	0.00475715	0.0104158	0.0382048	6.75774e-05	6.01806e-05	9.31307e-05	0.00476829	0.0145615	0.000135203	0.0730943	0.000157023	0.00015902	0.0222929	0.000545616	0.001115
N002	Normal	SOL	0.0092985	0.00287799	0.0396523	0.00602834	0.000381814	0.00166298	0.00323313	0.00067552	0.00100464	0.00635564	0.000151927	0.00418208	0.00406783	0.000686483	0.000251957	0.000295116	0.000162463	0.00139096	0.00124269	0.00131426	0.000342811	0.0606585	0.000686315	0.000580491	0.17068	0.000427602	0.00331446	0.00226301	0.000429739	0.071249	0.00245799	0.000759423	0.00214914	0.00663716	0.0313007	0.00010356	3.26441e-05	0.000471561	0.00283468	0.0130964	0.000187303	0.0274177	0.000768053	0.000104377	0.0739346	0.000731392	0.00283843
N052	Normal	SOL	0.00462466	0.00034551	0.00773633	0.00223927	0.00041029	0.0090569	0.00268522	0.000715759	0.00105566	0.00382251	0.000307519	0.00438316	0.003288	0.000445076	0.000132733	0.000969571	0.000109112	0.00086435	0.00084202	0.00110472	0.000512074	0.0492912	0.00154053	0.000772912	0.0546154	0.00404819	0.000799605	0.00662794	0.00112599	0.0334339	0.00364961	0.000995741	0.00724783	0.00765477	0.0231695	0.000129523	4.61673e-05	0.000235456	0.00705933	0.0189065	0.00172058	0.0362907	0.00031454	0.000132799	0.0429953	0.000869087	0.00236872
N060	Normal	SOL	0.00181588	0.000255729	0.00556605	0.00133335	0.00072397	0.00194042	0.00625222	0.000937654	0.000536146	0.00341979	0.000554782	0.00701465	0.00169408	0.00046953	0.000717484	0.000665601	0.000266068	0.000302359	0.000392469	0.00056333	0.00104426	0.0724833	0.00236027	0.000607639	0.0116362	0.000183627	0.00222748	0.00704343	0.000397322	0.00178588	0.00881474	0.00812647	0.00539696	0.00653451	0.0164914	7.08026e-05	3.29217e-05	6.13432e-05	0.00349127	0.00935275	0.000157051	0.0546922	0.000437463	0.000134111	0.0444602	0.000573724	0.00081321
N064	Normal	SOL	0.00313486	4.64203e-05	0.000302513	0.000178106	0.000417821	0.00158809	0.00233373	0.000445575	0.00138454	0.00110109	0.00030239	0.00184863	0.00128967	0.000201337	0.000491197	0.000463409	0.000229942	0.00017261	0.000370079	0.000495999	0.00107179	0.0879333	0.00136946	0.000804706	0.01018	8.0683e-05	0.00106564	0.00587305	0.000204348	0.000722052	0.0100708	0.00779418	0.00422853	0.00476336	0.0119009	3.33146e-05	2.35183e-05	5.20868e-05	0.00324219	0.00666813	0.000105445	0.0493979	0.000256107	0.000101005	0.032272	0.00045605	0.000919276
N071	Normal	SOL	0.00753657	0.000398151	0.00455432	0.000987651	0.000525591	0.00167803	0.00235111	0.000568261	0.00142053	0.00549974	0.000486154	0.00907403	0.00621369	0.000446727	0.000518814	0.000581886	0.00035716	0.000287089	0.00351153	0.0123133	0.00106785	0.048481	0.0013558	0.000569541	0.0107307	0.000163066	0.00319299	0.00633385	0.000390821	0.000919845	0.00928364	0.00489536	0.00504107	0.00870304	0.0313811	6.3602e-05	2.6938e-05	6.33127e-05	0.00293367	0.0140585	0.000175381	0.0651411	0.00012585	0.000108577	0.0181964	0.00117146	0.000640341
N072	Normal	SOL	0.00126025	2.82856e-05	0.000219629	6.14881e-05	0.000498065	0.0012337	0.00343664	0.00202716	0.00160779	0.00114094	0.000518233	0.00524396	0.000868939	0.000132438	0.000528089	0.00114329	0.00063788	0.000274657	0.000267232	0.000571687	0.00115318	0.0428291	0.00246708	0.000715999	0.011033	0.000113849	0.000725905	0.00726466	0.000192346	0.00117999	0.0110385	0.0111082	0.00624309	0.00676086	0.0359238	4.95679e-05	1.92205e-05	5.31716e-05	0.00480357	0.0118521	0.000225586	0.0441198	0.000274314	3.44735e-05	0.0399164	0.000475803	0.00120081
N075	Normal	SOL	0.0113679	0.00759035	0.131747	0.0672275	0.000533439	0.00262693	0.00475546	0.00088299	0.00098609	0.0041906	0.000194476	0.0177234	0.00666362	0.0012869	0.00014618	0.00071878	0.00033135	0.00336048	0.00099047	0.000932116	0.000710258	0.0279665	0.000818829	0.00148084	0.0258135	0.000173679	0.00198213	0.00624677	0.000108888	0.00434257	0.00313252	0.00393531	0.00309785	0.00476647	0.0119586	7.52939e-06	2.36485e-05	3.6492e-05	0.00115878	0.007313	0.000229548	0.036237	0.000146233	4.17279e-05	0.0118639	0.000355189	0.00158547
N078	Normal	SOL	0.00448262	0.000293585	0.00433777	0.000883866	0.00042301	0.00212997	0.00564048	0.000927444	0.000516407	0.00265785	0.000422159	0.00607557	0.00289894	0.000792403	0.00024064	0.000670186	0.000203149	0.00167273	0.00110149	0.00192136	0.000891414	0.0488513	0.00118432	0.00199662	0.0863984	0.000605686	0.000451353	0.00464525	0.000337727	0.0782277	0.00343876	0.000974254	0.00334062	0.00827358	0.0120425	2.23023e-05	2.32907e-05	0.000139419	0.00401304	0.0139686	0.000232522	0.0476273	0.00034815	0.00012991	0.0450619	0.000350663	0.00353616
N080	Normal	SOL	0.00133786	0.00153592	0.0472873	0.0494945	0.000548929	0.00281544	0.00381546	0.000846182	0.0044946	0.000867477	4.17943e-05	0.0203088	0.00247825	0.000912882	0.000325974	0.00114168	0.00016201	0.00810223	0.000237231	0.000452698	0.00120255	0.00642235	0.00160725	0.00105472	0.0320597	8.52704e-05	0.00312525	0.00968853	9.26068e-05	0.00628171	0.00299893	0.0082383	0.00631865	0.00432111	0.00983381	4.14555e-06	5.93869e-05	3.10179e-05	0.00243674	0.00374826	0.00083377	0.0281034	4.09783e-05	4.38649e-05	0.00676223	0.000427224	0.00105991
N088	Normal	SOL	0.0110149	0.00287283	0.0305525	0.00554924	0.000278408	0.00162844	0.00447653	0.000437256	0.000768082	0.00383807	0.000171925	0.00218492	0.00392419	0.000463291	0.000390257	0.00050063	0.000128739	0.00037947	0.000709846	0.00101266	0.000666507	0.0560241	0.000462724	0.000596419	0.0112339	0.000317729	0.000295954	0.00366212	0.000348922	0.00183203	0.00504891	0.00526386	0.00216658	0.00617991	0.0220721	3.85025e-05	6.01823e-05	7.73375e-05	0.00300243	0.0177643	0.000116854	0.0498614	7.3763e-05	9.29984e-05	0.0881697	0.000512753	0.000927349
N091	Normal	SOL	0.00246651	0.000197105	0.00315989	0.00111019	0.000509755	0.00150559	0.00224082	0.000619828	0.00303929	0.00503157	0.000355571	0.00322931	0.00307462	0.000551685	0.000756359	0.000561354	0.000245266	0.000544005	0.000474929	0.000832748	0.000900553	0.0716887	0.00124068	0.00070212	0.0622788	0.000531269	0.00263402	0.00419879	0.000240166	0.00171247	0.00413147	0.00213763	0.00274521	0.00847879	0.0299335	2.73927e-05	4.40036e-05	0.000105896	0.00272896	0.0211019	9.10743e-05	0.076599	0.000199272	0.000216104	0.0388972	0.000571007	0.00114923
N097	Normal	SOL	0.00317444	0.00017476	0.0033771	0.000748493	0.000559102	0.00185504	0.00372509	0.00092603	0.00127865	0.00466607	0.000204218	0.0065504	0.0026441	0.000774214	0.000578233	0.000701967	0.00030854	0.000440352	0.00109786	0.00199816	0.000802852	0.0578993	0.00102961	0.000817376	0.0334414	0.00107165	0.000943779	0.00517799	0.000271226	0.0120657	0.00633462	0.0036487	0.0037615	0.00894911	0.0327598	3.35723e-05	3.17455e-05	6.94676e-05	0.00323713	0.0157805	0.000243616	0.0674325	0.000295487	0.000137531	0.0395565	0.000431638	0.00267041
N100	Normal	SOL	0.00680263	8.75158e-05	0.00032702	0.000141352	0.000780502	0.00191392	0.00488538	0.000945386	0.00108351	0.00189672	0.000331173	0.0227807	0.00438579	0.000652471	0.000774583	0.000537941	0.000341584	0.000365447	0.00102764	0.00172258	0.000796186	0.0324695	0.0014876	0.000786705	0.0174974	0.0010401	0.00626143	0.00691746	0.000386361	0.0035647	0.00809519	0.00626674	0.00626818	0.00695919	0.0137857	3.36692e-05	4.80457e-05	5.17288e-05	0.00177008	0.00469415	0.000160987	0.0511273	0.000177233	0.000220218	0.0146935	0.000896769	0.000837435
N103	Normal	SOL	0.0131402	0.00660618	0.150002	0.0298148	0.00050491	0.00197256	0.00224954	0.00037938	0.000874254	0.00415769	0.000107366	0.00995819	0.00673563	0.000563477	0.000239348	0.000665711	0.000712327	0.000340541	0.0024781	0.00572243	0.00108703	0.0353433	0.000933241	0.000556064	0.0143363	0.00033048	0.00157545	0.00425574	0.00025534	0.00486651	0.00668954	0.00575664	0.004961	0.0062104	0.0183702	2.64852e-05	2.27989e-05	3.92561e-05	0.00256211	0.00744819	0.00036854	0.043335	3.52947e-05	0.000169909	0.00351293	0.00101957	0.000735988
N114	Normal	SOL	0.010165	0.00310174	0.0450144	0.00969384	0.000598114	0.0014414	0.00402033	0.000540953	0.00212066	0.00555495	0.000164065	0.0110169	0.00877735	0.000491398	0.000250606	0.00048022	0.000281859	0.000559259	0.00220076	0.00242651	0.00093428	0.0752645	0.0017538	0.000720187	0.00613157	0.000633414	0.00209456	0.00458229	0.000199245	0.00283954	0.00576299	0.00888639	0.00473359	0.00836088	0.0333673	5.35572e-05	4.18468e-05	7.58638e-05	0.00198047	0.0132431	0.000390374	0.0507106	0.000558447	0.000303169	0.0440507	0.000576437	0.00087963
N127	Normal	SOL	0.00507125	0.000620296	0.0103049	0.00246557	0.000411847	0.00154767	0.00229637	0.000640873	0.000638451	0.0033702	0.000233988	0.00655454	0.00700513	0.000341953	0.00059706	0.000573613	0.000191004	0.000358833	0.000877577	0.000691092	0.000711461	0.101195	0.00126883	0.000926561	0.0499896	0.00105419	0.001985	0.00378098	0.000319489	0.0254074	0.00522688	0.00332818	0.00440611	0.00687742	0.0214108	2.0582e-05	4.62019e-05	8.77333e-05	0.00348101	0.0100879	0.000321745	0.0522261	0.000212758	0.000130454	0.0343324	0.000539548	0.00229723
N129	Normal	SOL	0.00163329	0.000237774	0.00334733	0.000562898	0.000514951	0.00141952	0.00370601	0.000837324	0.00150973	0.00311339	0.000267414	0.00455771	0.00326464	0.000353518	0.000216905	0.000663475	0.000183451	0.00038717	0.00239632	0.00333257	0.00105407	0.0587448	0.00209448	0.000987824	0.0288903	0.000565885	0.000627874	0.0049559	0.000223621	0.010611	0.00807899	0.0051905	0.00387577	0.00800379	0.0187879	3.67652e-05	3.71441e-05	8.14491e-05	0.00309726	0.012768	0.000438394	0.0582865	0.000136979	0.000218912	0.0284931	0.000496531	0.00171623
N130	Normal	SOL	0.00726113	0.00106602	0.0200038	0.00675532	0.000444489	0.00222299	0.00312482	0.000708218	0.00256703	0.00418401	0.000371541	0.00299205	0.00110085	0.00044288	0.000308389	0.000453685	0.000157773	0.000231281	0.000257849	0.000433101	0.000810605	0.0294845	0.00155185	0.000858085	0.0239706	0.00064072	0.000586109	0.00461906	0.000528419	0.00226825	0.00567937	0.00193777	0.00356068	0.00773138	0.0324903	3.16323e-05	4.82774e-05	5.59932e-05	0.00414427	0.0105828	0.000233029	0.0490733	0.000216622	0.00016394	0.0567642	0.00109411	0.00105989
N132	Normal	SOL	0.00532403	8.02451e-05	0.000516537	0.000152307	0.000555096	0.00191823	0.00270284	0.000805061	0.00164172	0.0058746	0.000459657	0.00436017	0.00382515	0.000691335	0.0013181	0.00050622	0.000200189	0.00034508	0.00164467	0.00181562	0.00133482	0.0960473	0.00142407	0.000619307	0.0126	0.000404869	0.00136512	0.0059427	0.000450454	0.00208523	0.00871429	0.00444484	0.00446124	0.00702891	0.0179834	5.8431e-05	3.4174e-05	6.765e-05	0.00344876	0.0206962	0.000269815	0.0582033	0.000495105	0.000110584	0.0433033	0.0011084	0.000858825
N134	Normal	SOL	0.00618336	0.00263749	0.059674	0.0100825	0.000488823	0.00148928	0.00516181	0.000959162	0.00102874	0.00270098	0.000681054	0.00998513	0.00469372	0.000586255	0.000504135	0.000798814	0.000360276	0.00036021	0.00157562	0.00236691	0.000959915	0.0519089	0.00235021	0.000831395	0.0231155	0.000665519	0.00152882	0.00591304	0.000275242	0.0231094	0.00776893	0.00372098	0.0044748	0.00617063	0.0223274	6.36127e-05	3.65761e-05	6.40367e-05	0.0027388	0.00814713	0.000230875	0.0445284	0.000495928	0.000122647	0.0358443	0.000521229	0.00192364
N141	Normal	SOL	0.016711	0.00273119	0.0597206	0.00981581	0.000446067	0.00194057	0.00200452	0.000731825	0.00158499	0.00419524	0.00023061	0.00534417	0.00291711	0.000309067	8.34294e-05	0.00058905	0.000122157	0.000730575	0.0012904	0.00124968	0.000953437	0.041893	0.00142437	0.000690162	0.0210008	0.00102804	0.00651397	0.00470053	0.000439324	0.00394147	0.00386569	0.00123508	0.00400751	0.00741293	0.0272793	9.55097e-05	3.32093e-05	8.10562e-05	0.00340675	0.0137062	0.000354379	0.0438692	0.000161782	0.000213887	0.0196968	0.000827011	0.000819203
N144	Normal	SOL	0.00302452	0.00046768	0.0116202	0.00270787	0.000537832	0.00349244	0.00363762	0.00106367	0.000874044	0.00265805	0.000351711	0.0162171	0.00521896	0.000801526	0.00038695	0.000803344	0.000324475	0.000360914	0.000955954	0.00160918	0.00120749	0.0366366	0.00172528	0.000560425	0.00834503	0.000638248	0.0195679	0.00658925	0.00037514	0.00151201	0.00946696	0.00451346	0.00612147	0.00666314	0.0283624	4.09514e-05	4.47068e-05	6.09645e-05	0.00294359	0.00834664	0.000298453	0.0433525	0.000202476	0.000176447	0.0230498	0.00115661	0.000648542
N054	Normal	MIP	0.00215872	0.000223425	0.00443136	0.00165619	0.000534534	0.00180836	0.0038676	0.000873709	0.00180292	0.00292241	0.000316379	0.00781816	0.00285354	0.000476371	0.000571594	0.000906364	0.000255369	0.000247548	0.00104364	0.00203457	0.00102692	0.0811315	0.00116793	0.00086319	0.0435351	0.000610486	0.000626586	0.00521291	0.000259967	0.0170689	0.00658135	0.00569304	0.00462201	0.00492297	0.0402998	4.19043e-05	4.57946e-05	7.022e-05	0.00403708	0.0146625	0.000478941	0.0634705	0.000317965	0.000100717	0.0352536	0.000488573	0.00221581
N077	Normal	MIP	0.00404278	0.00294969	0.0427824	0.0114877	0.000460437	0.00608579	0.00869815	0.00121694	0.00151257	0.00918858	0.000634431	0.0197304	0.0132703	0.00224108	5.25428e-05	0.000102805	0.000193034	0.00796542	0.00103925	0.000443931	0.000506805	0.035032	0.00178063	0.004185	0.0229836	0.000482932	0.00272832	0.013978	7.29987e-05	0.0252254	0.0046652	0.00210087	0.00571908	0.0167863	0.0128876	1.42653e-05	4.19549e-05	4.8454e-05	0.00103124	0.0152372	0.000421441	0.020112	0.000135544	6.10033e-05	0.0123221	0.000293556	0.000662347
N094	Normal	MIP	0.0021211	0.000612368	0.0173692	0.00369185	0.000549892	0.00265972	0.00177028	0.00195404	0.000986508	0.00460505	0.000225041	0.00434233	0.00179419	0.000431201	0.0003141	0.000500091	0.000179181	0.000269008	0.000429569	0.000473484	0.000799084	0.0493119	0.00161056	0.000433853	0.0139564	0.000470377	0.00207784	0.00655802	0.00033441	0.00180179	0.00696411	0.00624401	0.00561366	0.00973804	0.0216549	4.03372e-05	1.64413e-05	5.77251e-05	0.00365842	0.0140925	0.000155898	0.0555205	0.000299595	0.000158287	0.0549366	0.000517277	0.00122355
N099	Normal	MIP	0.0147045	0.00171205	0.0313268	0.00613832	0.000493046	0.00151649	0.00420887	0.00101104	0.00133078	0.00636207	0.000108354	0.0150513	0.0120168	0.000558368	0.000506118	0.000481042	0.00019069	0.000331587	0.00486483	0.0063818	0.000898347	0.0764244	0.00111089	0.000600834	0.0292195	0.00131239	0.00132795	0.00538876	0.000235149	0.0232496	0.00460955	0.00384775	0.00369596	0.00691536	0.0234385	1.71701e-05	3.4437e-05	6.11751e-05	0.00282356	0.0133171	0.000289791	0.0626005	0.000201126	0.000112593	0.0258415	0.000445075	0.00190722
T009	Tumor	AAH	0.0375407	0.0133648	0.180161	0.0378361	0.000243154	0.000826987	0.00325029	0.000391216	0.00112355	0.00201344	0.000182584	0.00248605	0.00601308	0.000273854	6.43774e-05	0.000263966	9.50915e-05	0.000784345	0.00153323	0.00268816	0.000219428	0.0709572	0.000710097	0.00054261	0.0515557	0.00128773	0.00106918	0.00142153	0.000218121	0.0496364	0.00108974	0.000643542	0.00109652	0.00682972	0.0195387	2.2576e-05	2.34395e-05	0.00155352	0.00276588	0.00457079	9.92851e-05	0.0214454	0.000214438	0.000141395	0.0179493	0.000339413	0.00134784
T020	Tumor	AAH	0.00170519	0.000238845	0.00431924	0.000654568	0.000509337	0.00113861	0.00254956	0.000498119	0.00219284	0.00664674	0.00032854	0.00388264	0.00576449	0.000431574	0.000490328	0.000280757	0.000322749	0.000630038	0.0018136	0.00238557	0.000371659	0.0813992	0.00140311	0.00112289	0.128433	0.000336004	0.00134209	0.00335606	0.000272711	0.0298531	0.0042737	0.00299569	0.00189147	0.00825864	0.0220516	7.88064e-05	3.95634e-05	0.000306319	0.00155417	0.0083109	0.000177536	0.0439698	0.000316459	0.000140529	0.0350241	0.000471522	0.00170539
T252	Tumor	AAH	0.0194998	0.00750868	0.0985496	0.0128015	0.0004589	0.00346686	0.00189656	0.00058371	0.00180201	0.00917988	0.000143956	0.00469639	0.00516266	0.00089994	0.00102028	0.000578326	0.000204689	0.00055636	0.00139391	0.00319976	0.000464787	0.0627333	0.000989295	0.000786063	0.0551204	0.00175693	0.00188021	0.00431366	0.000234338	0.0541402	0.00297287	0.00278083	0.00224102	0.00800284	0.0201659	1.43468e-05	4.75564e-05	0.000650844	0.00311475	0.00922066	0.000287842	0.0326197	0.000183007	3.44744e-05	0.0278656	0.000574755	0.00186373
T253	Tumor	AAH	0.0203968	0.00727446	0.0342581	0.00562746	0.000360003	0.000245642	0.00302517	0.000608503	0.000431829	0.00637936	0.00014929	0.00209861	0.00545724	0.0002393	0.000275757	0.000120194	0.000318688	0.000478037	0.000816821	0.00104055	0.000340714	0.0741185	0.000665818	0.00077932	0.117069	0.000850444	0.0010213	0.00112893	8.4799e-05	0.0775615	0.00203352	0.00157731	0.000569427	0.00943546	0.0243324	6.35739e-06	9.37182e-06	0.000216746	0.00107091	0.0091083	5.18425e-05	0.027259	0.000185763	3.97531e-05	0.016756	0.000136585	0.00217518
T254	Tumor	AAH	0.0338383	0.00916599	0.105145	0.0126103	0.000356924	0.000321289	0.00254903	0.00061922	0.000497494	0.0081689	0.00015301	0.00147998	0.0113851	0.000313334	0.000590821	0.000162562	8.98976e-05	0.00049083	0.00312183	0.00345689	0.000326988	0.107483	0.000600644	0.000857115	0.0605061	0.0010391	0.00176205	0.00121021	9.14262e-05	0.0609905	0.00252043	0.00184889	0.000702653	0.00803641	0.0212087	9.2537e-06	2.16142e-05	0.000402913	0.00117664	0.0114795	4.82949e-05	0.0261669	0.000167114	6.05727e-05	0.0201948	0.000119462	0.00226659
T262	Tumor	AAH	0.0443129	0.013661	0.0765236	0.0269187	0.000319459	0.00032606	0.00126565	0.000816973	0.000824345	0.00550781	0.000176195	0.000834339	0.00208506	0.000624643	4.94153e-05	0.000244962	1.85481e-05	0.00077973	0.000598305	0.000564208	0.000308319	0.0537094	0.000579108	0.000426495	0.119396	0.000631948	0.00197984	0.00151292	0.000222125	0.0899151	0.00208658	0.000784653	0.000778475	0.00679654	0.00960535	1.45373e-05	2.97752e-05	0.000317762	0.00103932	0.00714226	5.99702e-05	0.0258788	0.000369857	8.06647e-05	0.0263167	0.000205095	0.00224077
T263	Tumor	AAH	0.0279806	0.00940515	0.105106	0.0116948	0.000495893	0.000193329	0.00205697	0.00061845	0.000793503	0.00625165	0.000120384	0.00326595	0.0108826	0.000465909	0.000135623	9.24771e-05	6.52396e-05	0.000368639	0.00190817	0.00337498	0.000284898	0.0613151	0.000569792	0.000468567	0.0994154	0.000604942	0.00265431	0.00136217	5.45571e-05	0.0544829	0.00305401	0.00169446	0.000858785	0.008719	0.011884	5.02305e-06	1.21077e-05	8.63364e-05	0.000619293	0.0067469	4.80384e-05	0.0295585	0.000168426	3.11851e-05	0.011915	8.4753e-05	0.00180672
T270	Tumor	AAH	0.0222102	0.00379028	0.0269369	0.00432132	0.00046215	0.00102122	0.00247766	0.000600753	0.00431279	0.0026024	0.000311273	0.00413608	0.00447922	0.000346265	0.000437337	0.000687602	9.93343e-05	0.000308277	0.00180189	0.00190936	0.000458108	0.0539228	0.000736195	0.000565036	0.072334	0.000667952	0.0027571	0.00286509	0.000325283	0.0461229	0.00417089	0.00210129	0.00247995	0.00799903	0.0172731	3.46399e-05	4.68935e-05	0.000408591	0.00185742	0.00443792	0.000163914	0.0405522	0.000227539	5.09584e-05	0.0337014	0.000448831	0.00182594
T272	Tumor	AAH	0.0326765	0.00872237	0.0481525	0.0153578	0.000316153	0.00264166	0.0016877	0.000462983	0.00126866	0.00482516	0.000320094	0.00377038	0.00558842	0.000514403	0.000378405	0.000646759	0.000131885	0.000281677	0.00133892	0.00186728	0.000447883	0.0841894	0.000575245	0.000497857	0.106413	0.000833846	0.00103444	0.00326644	0.000287261	0.0506397	0.00268262	0.00113841	0.00298615	0.00701343	0.0230576	4.41259e-05	7.40085e-05	0.000155118	0.00204399	0.0081375	0.000157029	0.0381788	0.000149352	6.98673e-05	0.0248552	0.00039967	0.00190436
T277	Tumor	AAH	0.0750249	0.0325467	0.291423	0.0198503	0.000253192	0.000647735	0.00185285	0.000426972	0.00105434	0.00334949	0.000144813	0.00195516	0.00406663	0.000271777	0.000141851	0.00046712	9.8984e-05	0.00101578	0.00117459	0.00174648	0.000258676	0.048363	0.000773387	0.00058333	0.0813653	0.00045725	0.00183784	0.00160509	0.000134571	0.0324518	0.00181287	0.00134061	0.0012409	0.00594164	0.0113916	1.22952e-05	4.2979e-05	0.000283518	0.00192248	0.0061363	0.000144733	0.0239396	7.72949e-05	4.76319e-05	0.0120473	0.000206322	0.00182097
T280	Tumor	AAH	0.156708	0.0374961	0.0573994	0.00302038	0.000276972	0.00139874	0.00159625	0.000260097	0.00263225	0.0068903	0.000270499	0.00169386	0.00778664	0.000225089	0.000182988	0.000628681	0.000132023	0.000604545	0.00233298	0.00253089	0.000285353	0.0770309	0.000889354	0.00079208	0.0998893	0.000706353	0.00157582	0.00192038	9.96476e-05	0.045115	0.00183649	0.00143987	0.00151442	0.00859222	0.026839	1.80348e-05	4.03639e-05	0.00032329	0.00214346	0.0121432	0.000228849	0.022733	0.00010651	4.01009e-05	0.015571	0.000157418	0.00192798
T284	Tumor	AAH	0.0154825	0.0035821	0.0580898	0.0118897	0.000346985	0.000630269	0.00183291	0.000261742	0.00199581	0.00269602	0.000171769	0.00267717	0.00395638	0.000637189	5.89085e-05	0.000182953	5.16269e-05	0.000581088	0.00385596	0.00100863	0.00145599	0.0721911	0.000716548	0.000361595	0.149203	0.000225328	0.00177235	0.00178864	0.000290228	0.0416555	0.00205286	0.00219089	0.000922607	0.00589816	0.0168178	1.20871e-05	3.52822e-05	0.00102575	0.00144099	0.00626411	9.14279e-05	0.0322293	0.000348457	4.11838e-05	0.0634195	0.000247584	0.00144414
T001	Tumor	AIS	0.00613475	0.00183863	0.030851	0.00683754	0.000514844	0.00140277	0.00395294	0.000868253	0.00157544	0.00738131	0.000285053	0.00761863	0.00890286	0.000648118	0.000405322	0.000272051	0.000206346	0.000983912	0.00200565	0.00299889	0.000371782	0.0852355	0.000961818	0.000645883	0.140706	0.000273995	0.00207964	0.00290633	0.000400138	0.0522738	0.00308896	0.00164055	0.00228194	0.00523589	0.0259544	9.70837e-05	2.63676e-05	0.000264127	0.00222605	0.00832742	0.000131733	0.0396814	0.000223832	0.000163343	0.0280997	0.000494182	0.00160948
T003	Tumor	AIS	0.00942013	0.00103243	0.0184013	0.00429928	0.000341345	0.00352038	0.00207786	0.000778434	0.0016102	0.00326666	0.000468552	0.00266703	0.00320676	0.000447247	0.000631738	0.00065883	0.000265938	0.000565851	0.00154352	0.00237405	0.000317752	0.0615271	0.000668624	0.00100595	0.256959	0.000541016	0.00314671	0.00389318	0.000361248	0.03645	0.00247429	0.0014627	0.00246908	0.00915798	0.0188744	5.94303e-05	5.16199e-05	0.000300808	0.00299035	0.00718929	0.000222732	0.0329878	0.000236008	0.000344758	0.0307652	0.000657749	0.00281263
T007	Tumor	AIS	0.0549242	0.0221917	0.072042	0.0131496	0.000415829	0.00082157	0.00200182	0.000613925	0.000399452	0.00665481	0.000150543	0.00243431	0.00802863	0.000283119	0.000231533	0.000321203	0.000135392	0.000699357	0.00361845	0.00305834	0.000250945	0.0612352	0.000864703	0.000792003	0.131193	0.000531331	0.000398216	0.00235288	0.000124079	0.0790997	0.00204395	0.00113003	0.0016796	0.0107602	0.0250456	2.25207e-05	3.70794e-05	0.00030363	0.0020414	0.0121527	7.02762e-05	0.0331191	7.61772e-05	9.73764e-05	0.0195359	0.000616739	0.00315223
T010	Tumor	AIS	0.081377	0.00270412	0.00533756	0.000950561	0.000481818	0.00186123	0.00525507	0.000610171	0.0021562	0.00374111	0.000554124	0.00903814	0.00327374	0.000714941	0.00056789	0.0003818	0.000175342	0.00126217	0.0013292	0.0013959	0.000342454	0.0659759	0.000664941	0.000564414	0.0877025	0.000262321	0.00133875	0.00225113	0.00102015	0.0568669	0.00347643	0.000556911	0.00161376	0.00797819	0.0313353	2.123e-05	0.000100094	0.000452802	0.00229477	0.0101474	0.000152022	0.0506783	0.000418794	0.000565747	0.0350949	0.00274794	0.00139951
T011	Tumor	AIS	0.0429243	0.0129861	0.105568	0.0127327	0.000350004	0.000996941	0.00196363	0.000393866	0.000697375	0.0153496	0.000367285	0.00464571	0.0152621	0.00167495	0.000178693	0.000255896	0.000236773	0.000805066	0.00343386	0.00630211	0.000216579	0.0990172	0.000862461	0.00101265	0.0553906	0.000576497	0.00159761	0.00186952	0.000199352	0.0598731	0.00166416	0.000922882	0.00127453	0.00967555	0.0158747	2.18109e-05	2.59931e-05	0.000721831	0.00230513	0.0141052	0.000155966	0.026891	0.000104013	8.2795e-05	0.0123366	0.0002408	0.00139114
T012	Tumor	AIS	0.00446132	0.00229806	0.0396767	0.00921902	0.000644479	0.00218175	0.00361742	0.000701019	0.000753653	0.00390361	0.000273464	0.00501194	0.00910379	0.000487011	0.000478537	0.000368103	0.000238405	0.0010098	0.000974147	0.000453168	0.000385942	0.0615993	0.00094387	0.00105937	0.149274	0.000345366	0.0054572	0.00194643	0.000254204	0.0293352	0.00377616	0.0017378	0.00153429	0.00972265	0.0143795	5.76936e-05	4.98076e-05	0.000533566	0.00153004	0.00543529	0.000116947	0.0637481	0.00023407	0.00022999	0.0302626	0.000725146	0.00153991
T014	Tumor	AIS	0.00354857	0.000877067	0.0116026	0.00134852	0.000445246	0.000624311	0.00344329	0.000559326	0.000963721	0.0105438	0.000568376	0.00221775	0.00991133	0.000240096	0.000309	0.000198968	0.000188114	0.00098399	0.00105363	0.00074356	0.000182873	0.0873677	0.00138315	0.00097442	0.0698434	0.000601329	0.000434509	0.00228209	0.000102916	0.0937983	0.00227313	0.00133936	0.0014624	0.0132772	0.0280294	2.15426e-05	2.6877e-05	0.000381763	0.00230396	0.0149338	0.000198353	0.0176474	0.00014689	3.60822e-05	0.0168244	0.000326977	0.00206678
T023	Tumor	AIS	0.011165	0.00250992	0.0452693	0.0105351	0.000355577	0.00144708	0.00282914	0.00039212	0.000805642	0.00342219	0.000213898	0.00665126	0.0073883	0.000549635	0.000240406	0.000217581	0.000203189	0.000734309	0.00172837	0.00144757	0.000296074	0.0808268	0.00061111	0.000834983	0.16047	0.000632473	0.00108712	0.00205073	0.000256669	0.0700504	0.00204188	0.000822649	0.00152017	0.00783795	0.0176911	6.28767e-05	5.93307e-05	0.000471248	0.00328665	0.00894577	0.000203294	0.0355957	0.000118895	0.000124184	0.0261078	0.000440126	0.00208823
T029	Tumor	AIS	0.0191293	0.00316023	0.0398758	0.0105118	0.000377724	0.00127859	0.00191502	0.000502469	0.00130902	0.00609168	0.000195408	0.00441141	0.00872441	0.000661277	0.000619223	0.00041647	0.000125279	0.000547662	0.00263522	0.00211769	0.000344796	0.0921189	0.000974049	0.000710137	0.151124	0.000354442	0.00181885	0.00294611	0.0003945	0.029839	0.00398848	0.00210756	0.00206968	0.00803319	0.0162037	7.261e-05	1.42818e-05	0.000433523	0.00264678	0.00637624	0.000122284	0.048438	0.000215875	8.90369e-05	0.0230784	0.000514835	0.0016664
T031	Tumor	AIS	0.0205948	0.00894193	0.0862755	0.0218051	0.000569157	0.000810607	0.00439898	0.000309786	0.00101778	0.00691235	0.000290108	0.00707214	0.0173566	0.000638808	0.000174129	0.000172241	0.000206167	0.00170714	0.00250177	0.00201975	0.000267314	0.0844241	0.00112018	0.000693085	0.0718713	0.000350155	0.00074127	0.00396854	0.000204289	0.0655299	0.00243121	0.00109197	0.00118321	0.00674633	0.0139984	6.13172e-05	4.60029e-05	0.000596416	0.00187412	0.00700512	0.000126969	0.0303659	6.88507e-05	0.000105635	0.00850612	0.000410213	0.0010846
T034	Tumor	AIS	0.0148313	0.00520062	0.0701701	0.0113764	0.000418901	0.00135941	0.00513696	0.000493951	0.00134855	0.003658	0.00022196	0.00522464	0.0144888	0.000431342	8.92099e-05	0.00032282	0.000187386	0.000882746	0.00449824	0.00588477	0.000387244	0.0983304	0.000941331	0.000710083	0.0482934	0.000398475	0.00208057	0.00296681	0.000270458	0.0554609	0.00283448	0.00139541	0.00198454	0.00696318	0.0246709	3.67467e-05	4.04682e-05	0.000509108	0.00257689	0.0091543	0.000177344	0.0394665	0.000122523	6.49628e-05	0.020652	0.00152391	0.00141443
T036	Tumor	AIS	0.00845858	0.00378357	0.064879	0.012647	0.000530296	0.00108669	0.00442898	0.000613812	0.00166557	0.00377708	0.000388504	0.00641736	0.00564019	0.000412125	0.000200852	0.000451495	0.00024933	0.00180787	0.000939653	0.000712728	0.000382131	0.053137	0.000759839	0.00110675	0.0830114	0.00049844	0.00195951	0.00384927	0.000307373	0.061297	0.00240327	0.00129581	0.00209185	0.00698931	0.0200836	5.44442e-05	5.12436e-05	0.000846451	0.00388805	0.00726273	0.000209471	0.0470381	0.000239156	6.76219e-05	0.029986	0.000731018	0.00207079
T043	Tumor	AIS	0.0105781	0.00210256	0.0166961	0.00354128	0.000398897	0.00135269	0.00301006	0.00085057	0.000607371	0.00715452	0.000268713	0.00286398	0.00716603	0.000527912	0.000400169	0.000304701	0.000321575	0.00143787	0.0019025	0.00172344	0.000284574	0.101807	0.00124731	0.000936732	0.0738865	0.000661259	0.00101428	0.00224512	0.000175495	0.0994488	0.00214052	0.00147191	0.00157085	0.0112107	0.0229685	3.42818e-05	3.81495e-05	0.00162158	0.00305845	0.00781663	0.000174254	0.043213	0.0002198	0.000154506	0.0274327	0.000445475	0.00295938
T045	Tumor	AIS	0.00770907	0.00115112	0.01336	0.00259421	0.000451745	0.00182742	0.00339201	0.000554675	0.00190525	0.00534601	0.000207005	0.00577043	0.00565512	0.000521083	0.000967272	0.000486225	0.000211587	0.00117789	0.0021825	0.00164422	0.000290895	0.0798548	0.000895506	0.000847573	0.097865	0.000659188	0.00169419	0.00329862	0.000397538	0.0979895	0.00269022	0.00124932	0.002473	0.0107565	0.0230856	4.6627e-05	4.26009e-05	0.00101923	0.00349571	0.00926899	0.000175244	0.0420997	0.000183141	0.000115667	0.0315533	0.000347732	0.00339157
T047	Tumor	AIS	0.00522977	0.000779523	0.0152663	0.00455579	0.000486099	0.00218544	0.00302953	0.000674339	0.00233162	0.00581231	0.000434384	0.003718	0.00309033	0.00100591	0.000702545	0.00052055	0.000207845	0.00105835	0.000625647	0.000792113	0.000391707	0.0845644	0.000785192	0.000813641	0.0993069	0.000806594	0.000790785	0.00241756	0.000436266	0.0920671	0.00221054	0.000858114	0.00219872	0.00976501	0.0212284	9.58299e-05	2.16871e-05	0.000891257	0.00387959	0.0110206	0.000225169	0.0316592	0.000323115	0.000155364	0.039728	0.000399697	0.00295384
T050	Tumor	AIS	0.0298705	0.0108962	0.0748342	0.0110275	0.00044713	0.00109695	0.00328033	0.000703558	0.00194722	0.0185776	0.000215876	0.00364965	0.0105556	0.0011011	0.000277201	0.000234035	0.000209625	0.00217365	0.00342409	0.00294168	0.000289681	0.0593132	0.00131992	0.00112	0.0604902	0.000582732	0.000878322	0.00368421	0.000220264	0.0800758	0.00235889	0.00213027	0.0018768	0.0100393	0.0352312	5.36234e-05	4.19078e-05	0.0014638	0.00331265	0.0103101	0.000294601	0.0316465	0.000128241	0.000104511	0.0243978	0.00022973	0.00219244
T051	Tumor	AIS	0.0125542	0.00436351	0.0501529	0.00819493	0.000478885	0.00174385	0.00231124	0.00045304	0.000939744	0.00860194	0.000123775	0.00323705	0.00913553	0.000988832	0.000851003	0.000304488	0.000239327	0.00163067	0.00250706	0.00144532	0.000317693	0.0931157	0.000931221	0.00085121	0.102626	0.0003067	0.00283741	0.00356531	0.000216246	0.0791602	0.00273565	0.00217928	0.00205282	0.00830842	0.0177382	2.34262e-05	4.63253e-05	0.000496921	0.00247012	0.0126459	0.000249296	0.0415306	0.000166277	4.71334e-05	0.0224695	0.000332535	0.00244316
T257	Tumor	AIS	0.0208619	0.00842141	0.0398108	0.00860419	0.000337675	0.00125792	0.00507087	0.000402674	0.000916292	0.00410249	0.000441422	0.00273722	0.00483356	0.00020897	7.31882e-05	0.000530446	6.22395e-05	0.000482411	0.000842809	0.000907499	0.000259253	0.0738601	0.000693695	0.000914238	0.112904	0.00138189	0.000584245	0.00264009	0.000121381	0.0578101	0.00271815	0.002405	0.00193147	0.0110563	0.0210691	2.18804e-05	4.28579e-05	0.000723147	0.00286299	0.0100586	0.000293181	0.0231494	0.00012573	4.41178e-05	0.022858	0.000214296	0.001872
T258	Tumor	AIS	0.0377448	0.0161562	0.0548798	0.0201211	0.000361255	0.00114457	0.00244546	0.000448569	0.00123748	0.00697729	0.00055733	0.0068376	0.00771417	0.000502876	0.000345227	0.000567929	0.000163785	0.000490376	0.00143697	0.00169047	0.000427512	0.0625402	0.000869064	0.00128501	0.113069	0.000577956	0.00284613	0.00376864	0.000163183	0.0125218	0.00400169	0.00442719	0.00271781	0.00946819	0.0129581	1.9645e-05	3.23849e-05	0.000193888	0.00200122	0.00720734	0.000218769	0.0402787	0.000136205	5.3251e-05	0.0172973	0.00057499	0.00114146
T259	Tumor	AIS	0.0147171	0.0024348	0.0267047	0.00541179	0.000354873	0.000490591	0.00126762	0.000312513	0.00135121	0.00530027	7.14281e-05	0.0016729	0.00847755	0.000587832	0.000285907	0.000213438	7.19005e-05	0.000525131	0.00246574	0.00475378	0.00034168	0.0911065	0.000451182	0.000551521	0.133921	0.000743777	0.00108813	0.000979175	0.000271156	0.0673336	0.00157168	0.000760593	0.000711592	0.0050883	0.0173111	8.1479e-06	2.43222e-05	0.000122694	0.00117856	0.0107905	8.04582e-05	0.0368238	0.000278093	5.43465e-05	0.035152	0.000167823	0.00216185
T260	Tumor	AIS	0.0102397	0.00419647	0.0698157	0.0152483	0.000616516	0.00172225	0.000991067	0.000488732	0.0002572	0.00634582	0.000104395	0.000318451	0.0056814	0.000699779	0.000277069	0.000462008	5.38518e-05	0.00115568	0.000916901	0.000723902	0.000104683	0.0649166	0.000423056	0.000583255	0.121001	0.000466816	0.000300971	0.0041639	0.000150886	0.0706567	0.00321041	0.00117577	0.00537429	0.0192056	0.0206498	6.47494e-05	1.68697e-05	0.000519049	0.00388585	0.00762847	0.000187177	0.0537753	2.22775e-05	2.055e-05	0.00745492	0.00040491	0.00206618
T261	Tumor	AIS	0.0305175	0.0104763	0.0893314	0.0127308	0.000492232	0.000298449	0.00318021	0.000294008	0.000702353	0.00503148	0.000162456	0.00250595	0.0150223	0.000392373	0.00152666	0.000169425	7.73623e-05	0.000553261	0.00375857	0.00499952	0.000311592	0.0893603	0.000661592	0.000584456	0.0992372	0.000842846	0.00273111	0.00112827	0.000158715	0.0475107	0.00227601	0.00096558	0.000593057	0.0047712	0.0149623	9.61246e-06	1.82475e-05	0.000355225	0.00107872	0.00891227	5.19076e-05	0.0333469	0.000207017	4.91378e-05	0.0221807	0.000100124	0.00145498
T255	Tumor	MIA	0.0110148	0.00426559	0.0424005	0.00763972	0.000378567	0.00022573	0.00207046	0.000257223	0.00113767	0.00391405	6.50087e-05	0.00194967	0.00305965	0.000205707	8.62046e-05	0.000105794	5.724e-05	0.000620303	0.000378032	0.000307031	0.000289903	0.049843	0.000707256	0.000559782	0.147255	0.00141982	0.000885044	0.000972257	7.91883e-05	0.0397033	0.00111515	0.0011192	0.000458784	0.00626403	0.0136108	3.41815e-06	2.26049e-05	0.000211825	0.00120164	0.00912069	7.03818e-05	0.021426	0.000144378	3.20478e-05	0.0174119	0.000109666	0.00202513
T256	Tumor	MIA	0.0268393	0.00659043	0.0613789	0.0116723	0.000336728	0.000421213	0.00258266	0.00036795	0.000698133	0.00573905	0.00012175	0.00147439	0.00625455	0.000687661	2.03088e-05	0.000208802	5.99213e-05	0.000735962	0.00157994	0.0020347	0.000297961	0.0685288	0.000433186	0.000478132	0.193342	0.000655239	0.000495864	0.00129422	0.000428002	0.0436618	0.00161137	0.000673434	0.000692335	0.00576734	0.0198314	1.74863e-05	2.60577e-05	0.000132932	0.00113084	0.00930699	4.20791e-05	0.0296171	0.000161911	4.92624e-05	0.0203719	0.000130051	0.00178014
T264	Tumor	MIA	0.0239118	0.00800139	0.0410574	0.00398155	0.000377005	0.000283433	0.00337937	0.000457683	0.000364612	0.0106144	0.000487831	0.00141733	0.0104097	0.000367137	9.7055e-05	0.000122462	8.90704e-05	0.000451381	0.00191894	0.00314456	0.000275038	0.0811453	0.000658449	0.00100551	0.13398	0.000727813	0.000765027	0.00139422	6.72296e-05	0.0691795	0.00291854	0.0022656	0.000749474	0.010302	0.0178775	6.00513e-06	1.55439e-05	0.000201523	0.00111017	0.0159331	8.55761e-05	0.0192351	0.000135833	3.61464e-05	0.0101689	7.3777e-05	0.00190166
T265	Tumor	MIA	0.0325984	0.0136208	0.0302511	0.0206321	0.000404414	0.00136436	0.00532523	0.000724116	0.000941131	0.00320733	0.000171717	0.00420034	0.00456966	0.00028083	0.000217958	0.000593381	0.000142316	0.000383034	0.000915628	0.00106447	0.000406091	0.0468315	0.00100862	0.000797352	0.0941832	0.00160418	0.0013501	0.00404341	0.000154964	0.0674268	0.00319566	0.00141438	0.00210565	0.0108308	0.0180006	3.03581e-05	4.40491e-05	0.000405273	0.00231729	0.00602862	0.000261934	0.0371076	0.000138051	5.49892e-05	0.0204296	0.000329258	0.00239281
T266	Tumor	MIA	0.0192403	0.00459932	0.0548419	0.00760796	0.000470502	0.00040326	0.00212158	0.000467599	0.00083921	0.00443738	0.000183142	0.00204589	0.00323286	0.000750827	0.000128117	0.000151288	0.000106795	0.000621562	0.000655716	0.000767317	0.000372797	0.0812385	0.000593499	0.000467968	0.0976736	0.00033729	0.000988766	0.00129961	9.17008e-05	0.0723543	0.00187456	0.000935589	0.000498996	0.00405797	0.0126173	7.39906e-06	3.96632e-05	0.000239915	0.00110934	0.00685113	6.5847e-05	0.0307538	0.000296382	5.57831e-05	0.0251072	0.000107251	0.00200814
T267	Tumor	MIA	0.0402692	0.0145145	0.0970979	0.013807	0.000312899	0.000361029	0.00178742	0.000361658	0.000751764	0.00614198	0.00020821	0.00145422	0.0117851	0.000260672	0.000152486	0.000128342	7.38805e-05	0.000510437	0.00321464	0.00504724	0.000243602	0.0875489	0.000646298	0.000596745	0.124357	0.000475373	0.00139168	0.00102457	7.56638e-05	0.0304526	0.00171749	0.00120457	0.00043156	0.0058012	0.0156534	6.48176e-06	1.49539e-05	0.000205291	0.000644816	0.0096994	4.2323e-05	0.0230423	0.000118211	1.95133e-05	0.00975888	9.38629e-05	0.00102522
T268	Tumor	MIA	0.0306568	0.0085764	0.0816486	0.0188317	0.000467461	0.000387526	0.00248341	0.00029246	0.00107516	0.00305347	0.000376917	0.00300045	0.00805011	0.000388765	0.000358063	0.000156345	8.74223e-05	0.000244308	0.00197939	0.00277345	0.000339849	0.0908672	0.000602919	0.000616983	0.0958002	0.000667613	0.00139519	0.00163855	0.000161147	0.0421109	0.00333356	0.00191126	0.000653774	0.00545387	0.0128178	5.51679e-06	1.9138e-05	0.000235493	0.000863584	0.00611257	8.01325e-05	0.0368013	0.000321109	4.41014e-05	0.0277251	0.000240249	0.00165819
T269	Tumor	MIA	0.0246969	0.0112812	0.0679646	0.0103854	0.000440856	0.000365869	0.00242665	0.00057025	0.00248968	0.00679803	8.77079e-05	0.00302863	0.00715959	0.000433788	0.000208089	0.000195439	0.000104595	0.000345674	0.000947578	0.000685085	0.000414981	0.0986579	0.000536958	0.000742013	0.0875597	0.000563648	0.00218015	0.00200507	9.04682e-05	0.0586264	0.00220794	0.00206188	0.000808094	0.00631612	0.019275	1.83652e-05	2.73372e-05	0.00064896	0.000913247	0.00715036	7.48849e-05	0.0367968	0.000251436	2.7882e-05	0.0211189	0.000436749	0.00160642
T271	Tumor	MIA	0.0263729	0.0112524	0.204244	0.04515	0.000258124	0.00115189	0.00167516	0.00046994	0.00125419	0.00190548	0.000334565	0.00264843	0.00515391	0.000436755	0.000178969	0.00046392	0.000132722	0.000336969	0.000962429	0.00123939	0.000338353	0.0637782	0.00055622	0.000881199	0.119168	0.000836087	0.00174577	0.00394662	0.000177008	0.0223035	0.00229173	0.00142277	0.00166139	0.00413209	0.0147009	3.90675e-05	2.30791e-05	0.000161161	0.00181945	0.00395799	0.000286338	0.0231766	9.83452e-05	6.64361e-05	0.0182929	0.000337478	0.00159005
T273	Tumor	MIA	0.0205098	0.0101036	0.0710923	0.0177413	0.00046989	0.000558662	0.00319719	0.000408261	0.00126653	0.00592017	6.43595e-05	0.00769935	0.0108322	0.000931247	0.000744554	0.000175442	0.000121148	0.00104262	0.00175419	0.00125533	0.000294512	0.0780859	0.000638813	0.00104342	0.0820912	0.000287928	0.00321682	0.00336485	9.37129e-05	0.0302658	0.00194469	0.0023452	0.00112703	0.00813921	0.0111228	9.29094e-06	3.80911e-05	0.00019997	0.000925655	0.0123697	0.000119973	0.0343914	0.000144054	2.7454e-05	0.0144741	0.000102058	0.000710949
T274	Tumor	MIA	0.0472077	0.0223615	0.167811	0.071095	0.000312449	0.00079579	0.00277656	0.000355957	0.00124029	0.00270288	0.000203695	0.0037592	0.00449295	0.000381231	0.000266207	0.000496102	0.000117619	0.000436198	0.00121674	0.00239597	0.000369703	0.0480891	0.000786484	0.000645646	0.0423249	0.00164793	0.000712524	0.0025158	0.00011756	0.0493288	0.00174369	0.00210727	0.00167695	0.00603834	0.0147064	2.02498e-05	7.51127e-05	0.00045726	0.00315705	0.0090897	0.000184649	0.0288876	0.000179976	8.40535e-05	0.026761	0.000283786	0.00188506
T275	Tumor	MIA	0.0580215	0.0271519	0.0928688	0.00423578	0.00060728	0.00140228	0.00397516	0.000320249	0.00053526	0.00810875	0.000127836	0.0104527	0.00845881	0.000542855	0.000413915	0.000424891	0.000209098	0.000984026	0.00166499	0.00134344	0.000459329	0.0601663	0.0011279	0.00124241	0.0747525	0.000151189	0.00269844	0.00414851	0.000157299	0.0215894	0.00327283	0.00520117	0.00242036	0.00842796	0.0228181	2.16122e-05	5.62915e-05	0.000184304	0.00228975	0.0100339	0.000163134	0.0433587	0.000134049	6.59209e-05	0.0172753	0.00030587	0.00108017
T276	Tumor	MIA	0.0210901	0.00600694	0.0487602	0.00831402	0.000398774	0.000263838	0.00392055	0.000340993	0.00284821	0.00457001	0.000217201	0.00289411	0.0105175	0.000421154	0.000659797	0.000159829	9.02798e-05	0.000611719	0.00250882	0.00382494	0.00037756	0.0832507	0.00163451	0.000807564	0.112412	0.00104351	0.000898861	0.00156236	8.9075e-05	0.0597797	0.00238359	0.00153308	0.000708522	0.00587254	0.0170076	1.21531e-05	2.36412e-05	0.000167189	0.00128303	0.00982653	6.10315e-05	0.0332247	0.000263389	4.02009e-05	0.0272265	0.00022988	0.00275094
T278	Tumor	MIA	0.0318793	0.0145989	0.0784027	0.0445677	0.0003378	0.001612	0.00150141	0.000388716	0.000923861	0.00301549	0.000636128	0.00289604	0.00167662	0.000428656	0.000501343	0.000853205	0.000133348	0.000397505	0.000592643	0.000459875	0.00119203	0.0647535	0.00103517	0.000883452	0.017663	0.000131477	0.00109146	0.00488747	0.000180445	0.000639559	0.00939417	0.00833079	0.0037645	0.00829224	0.0252613	5.53498e-05	4.25981e-05	2.7501e-05	0.00284739	0.00710988	0.000245704	0.0343148	0.000254873	6.88395e-05	0.0271996	0.00066201	0.000643603
T279	Tumor	MIA	0.0154383	0.00889904	0.0166527	0.0270702	0.000902965	0.00176237	0.00268246	0.00075041	0.00165485	0.00316023	0.000342642	0.00241906	0.0022285	0.000637168	5.65158e-05	0.000490181	0.000101601	0.000672763	0.000319591	0.000185113	0.00123912	0.0505206	0.00131313	0.000831084	0.0177417	7.165e-05	0.000480464	0.0049687	0.000114988	0.00245843	0.00814324	0.00892728	0.0038327	0.0152109	0.0144613	3.28993e-05	4.35008e-05	5.78927e-05	0.00141908	0.010357	0.000269768	0.0621382	8.45945e-05	3.73153e-05	0.00968759	0.000251472	0.000825666
T281	Tumor	MIA	0.0161157	0.0106435	0.570819	0.209624	0.000107983	0.00111031	0.00114532	0.000137532	0.000759018	0.000430738	0.000155419	0.00153626	0.000758377	0.000120571	3.74373e-05	0.000493402	3.09093e-05	0.000195184	0.000234004	0.00030778	0.000137953	0.00665377	0.000181225	9.45303e-05	0.0119941	0.00031073	0.00118433	0.000684623	0.000393446	0.00273064	0.00109312	0.000142297	0.000695856	0.00109062	0.00417742	3.43023e-05	1.28071e-05	0.000205572	0.000232383	0.000760582	4.00125e-05	0.0098315	3.19519e-05	3.87077e-05	0.00422196	0.000169993	0.000188982
T282	Tumor	MIA	0.0813759	0.0425585	0.125651	0.1498	0.000298098	0.00138997	0.00241873	0.000900147	0.00154991	0.00458884	9.73759e-05	0.00294088	0.00387241	0.000261311	0.00024736	0.000614484	0.000129903	0.000737012	0.000710688	0.00057346	0.000286832	0.0479729	0.000527948	0.0005331	0.0527972	0.000656938	0.000869035	0.00200021	0.000167234	0.0238957	0.00204979	0.00104572	0.00158594	0.00503238	0.0182922	9.26469e-06	2.9129e-05	0.00029067	0.00186416	0.00860716	0.000133135	0.024828	8.82309e-05	6.15712e-05	0.00948136	0.000210256	0.000781519
T283	Tumor	MIA	0.0164311	0.0040161	0.0360417	0.00751716	0.000376124	0.000428585	0.0016974	0.000248742	0.00274089	0.00537539	9.14405e-05	0.000996746	0.00259437	0.000608537	0.00026426	0.000215344	0.000134991	0.00152592	0.000843643	0.000876574	0.000359662	0.0689904	0.000508862	0.000425708	0.130029	0.00083237	0.000721837	0.000960822	0.00018577	0.0995727	0.00140269	0.000443776	0.0006256	0.00609209	0.0227658	1.01304e-05	2.70408e-05	0.000400342	0.00112399	0.0120359	5.91492e-05	0.0352638	0.000380444	6.65533e-05	0.0340567	0.000201419	0.00253147
T285	Tumor	MIA	0.118305	0.0607859	0.101461	0.00942776	0.000381586	0.000856551	0.00326016	0.000506994	0.000513362	0.00349345	0.000160332	0.0105267	0.005421	0.00080463	5.8674e-05	0.000534159	0.00012651	0.000835984	0.00138132	0.00232232	0.000236054	0.0407967	0.000628525	0.000651201	0.0792335	0.000776179	0.00182781	0.00394532	0.000102109	0.042455	0.00195105	0.00237392	0.00182798	0.00632627	0.0126057	1.2283e-06	4.99185e-05	0.000373919	0.00264539	0.0069617	0.000150766	0.0311289	5.87611e-05	3.45672e-05	0.00867515	0.000132736	0.000982413
T004	Tumor	LEP	0.0144659	0.00554419	0.0836408	0.0130976	0.000361308	0.00136798	0.00405915	0.000465288	0.00119509	0.00900237	0.000137115	0.00467115	0.0181406	0.000439896	0.000122693	0.000284912	0.000173355	0.00124445	0.00249943	0.00442575	0.00032756	0.126011	0.00129001	0.00100231	0.0543788	0.000797798	0.00159973	0.00418371	0.000103925	0.0619814	0.00221429	0.00297336	0.00314961	0.0112253	0.043769	2.12301e-05	3.48879e-05	0.000131012	0.00301747	0.0160354	0.000142156	0.0226563	0.000106778	9.64151e-05	0.0144935	0.00020268	0.0013955
T005	Tumor	LEP	0.0188776	0.00543114	0.0761259	0.0213322	0.000542697	0.00118789	0.0027866	0.000721567	0.000751128	0.00548951	0.000135836	0.00525364	0.00734672	0.000304604	0.000213433	0.000384722	0.000155017	0.000733829	0.00148398	0.00106395	0.000323865	0.0816918	0.000681015	0.00104269	0.133549	0.000364542	0.00128116	0.0042713	0.000163069	0.0200813	0.00239547	0.00326874	0.00267553	0.00947802	0.0159762	2.81107e-05	5.89241e-05	0.000473981	0.00223968	0.00889723	0.000168185	0.0522308	0.000101635	0.000191546	0.0169927	0.00026063	0.00130178
T006	Tumor	LEP	0.0212586	0.00889975	0.14961	0.0431792	0.000644648	0.000769625	0.00450788	0.000403147	0.000529486	0.00222436	9.77482e-05	0.00917294	0.0107757	0.000540144	5.0893e-05	0.000203324	0.000179824	0.000710978	0.00196244	0.00237433	0.000323014	0.0431812	0.000788141	0.000777918	0.0700092	0.000183935	0.00336265	0.00256528	0.00016649	0.0285692	0.00298902	0.00247842	0.0016046	0.00595426	0.0212743	1.66296e-05	3.29266e-05	0.000141262	0.00169523	0.00573183	0.000220875	0.0363818	8.73412e-05	0.000191468	0.0101094	0.000400186	0.000919999
T008	Tumor	LEP	0.0100923	0.00386573	0.0618469	0.00905365	0.000435102	0.00165694	0.00392071	0.000474907	0.00109353	0.00651657	0.000310196	0.00274586	0.00574903	0.000766983	0.000295444	0.000306807	0.000254728	0.000659514	0.00107325	0.00136884	0.00027877	0.0837807	0.000925452	0.000956867	0.0877589	0.000882926	0.000501552	0.00495132	0.00025414	0.0881009	0.00260089	0.00169434	0.00181135	0.0062989	0.0203268	5.16471e-05	9.78614e-05	0.000472803	0.00245284	0.0129278	0.000297088	0.0310828	0.000217682	0.000174382	0.0335613	0.000312229	0.00303336
T016	Tumor	LEP	0.0475672	0.0207577	0.257656	0.039771	0.000357275	0.00103457	0.00219339	0.00041492	0.000519185	0.0095133	7.84119e-05	0.00465929	0.00746737	0.000760539	0.000105187	0.000220213	0.000151807	0.00112666	0.00496061	0.0138612	0.000180087	0.0666604	0.000507547	0.000686499	0.0611256	0.000447319	0.000853727	0.0028309	0.000149666	0.0501745	0.00138449	0.000689495	0.00119414	0.00361689	0.0164784	1.45562e-05	3.3097e-05	0.000529838	0.00207088	0.0132738	0.000123455	0.0225028	0.000100451	4.51792e-05	0.0135463	0.000248159	0.00090417
T017	Tumor	LEP	0.022516	0.0119764	0.141594	0.0258546	0.000732108	0.000910674	0.0021098	0.00042967	0.000930442	0.00382819	0.000213797	0.00630944	0.00770846	0.000609038	7.58366e-05	0.000297724	9.67848e-05	0.00085328	0.00116086	0.00149115	0.000201217	0.0567311	0.000483846	0.00162783	0.108286	0.000748954	0.00435049	0.0044824	8.8831e-05	0.0416207	0.00180441	0.00216784	0.00158357	0.00530522	0.0145329	6.91178e-06	3.20911e-05	0.000329425	0.000898412	0.00837047	0.000163574	0.0386357	8.03023e-05	3.32603e-05	0.00964765	0.000149413	0.00101513
T018	Tumor	LEP	0.00763079	0.00342432	0.0553994	0.00818423	0.00046665	0.00101401	0.0027407	0.00079557	0.000580337	0.00306173	0.000109814	0.00630675	0.00626098	0.000207927	0.000156779	0.000588208	0.000197678	0.00102176	0.00130222	0.00168184	0.000462328	0.0479766	0.000755716	0.00127249	0.183822	0.000527837	0.00191846	0.00354224	0.000126859	0.042474	0.00228447	0.0026436	0.00242634	0.00967576	0.0135097	1.4583e-05	6.626e-05	0.000434635	0.00165355	0.00876612	0.000137508	0.0571565	9.9126e-05	4.20097e-05	0.01586	0.000575694	0.00146372
T019	Tumor	LEP	0.0100475	0.00664073	0.143349	0.0115246	0.000759162	0.00085363	0.00136295	0.000400378	0.0010348	0.00318415	0.000155748	0.00468521	0.00568323	0.00020909	0.000197855	0.000224513	0.000154508	0.00128955	0.00149146	0.00435434	0.000290865	0.0609348	0.000747194	0.0011083	0.120517	0.000220486	0.00127413	0.00284606	0.000179044	0.0358096	0.00278553	0.00318821	0.00155458	0.00884101	0.0360125	3.98343e-05	2.3905e-05	0.000413504	0.00217296	0.0107117	0.000135478	0.0461345	0.000168192	5.24549e-05	0.0253399	0.000279156	0.0016585
T021	Tumor	LEP	0.0129839	0.00605058	0.0788741	0.0092777	0.000395648	0.00120789	0.00256173	0.000328559	0.000394227	0.0302322	9.43262e-05	0.00267878	0.00568202	0.000553333	8.64063e-05	0.000199423	0.000123359	0.00209084	0.00203147	0.00329751	0.000375151	0.072285	0.000820853	0.0012662	0.0692431	0.000604391	0.000556646	0.00340721	9.23121e-05	0.106925	0.00159678	0.00147924	0.00194188	0.0203159	0.0169492	1.97223e-05	2.48347e-05	0.000523961	0.00237011	0.0180755	0.00016925	0.0211339	0.000120063	5.32318e-05	0.0198826	0.000145583	0.00154576
T022	Tumor	LEP	0.0070629	0.0044662	0.0994385	0.0187372	0.000427994	0.00170723	0.00534809	0.000709375	0.00168217	0.00275185	0.000162437	0.00761341	0.0108744	0.000913801	0.000203623	0.00043369	0.000207549	0.00181191	0.00165698	0.00181309	0.00034623	0.0431714	0.000775652	0.00135384	0.15324	0.000573534	0.00383629	0.00258598	0.000334865	0.0417878	0.0020595	0.00120541	0.00169633	0.0100991	0.0138092	3.42657e-05	4.33965e-05	0.000250487	0.00185216	0.00503569	0.00022363	0.0429504	0.00011561	5.53651e-05	0.0152636	0.000393801	0.00119948
T025	Tumor	LEP	0.00733682	0.00354949	0.0654341	0.00917234	0.00053685	0.00275771	0.00202277	0.000549324	0.000581996	0.00416741	0.000162943	0.00633558	0.00697158	0.00056887	0.000214543	0.000361467	0.00017824	0.00208641	0.00118528	0.000993334	0.000264566	0.052621	0.00108031	0.00117475	0.0833611	0.000477256	0.00134199	0.00239962	0.000412095	0.0673598	0.0023622	0.000873815	0.00224426	0.00770276	0.014977	3.41695e-05	2.25888e-05	0.000532547	0.0030904	0.0106782	0.000188167	0.0311845	0.000104801	9.41572e-05	0.0143352	0.000281651	0.00111101
T033	Tumor	LEP	0.0040383	0.00253875	0.046827	0.00902225	0.000520063	0.00197107	0.00345906	0.000610067	0.000949554	0.00419789	0.000143664	0.008467	0.0137475	0.00144071	0.000115253	0.000393419	0.000222765	0.00160948	0.00128606	0.000647369	0.000378877	0.0621504	0.00131647	0.00144103	0.0934218	0.000226214	0.00110171	0.00497662	0.000199813	0.0469295	0.00308885	0.00418701	0.00314474	0.00800999	0.0205504	4.64108e-05	5.57951e-05	0.000302513	0.00347006	0.00816326	0.000364088	0.0378474	0.000118854	5.61439e-05	0.0163524	0.000341349	0.000913243
T035	Tumor	LEP	0.00944866	0.00447996	0.0529894	0.0113733	0.000890088	0.000620233	0.00348828	0.00200864	0.000683767	0.00596945	0.00011878	0.013008	0.00992086	0.000582509	0.000202783	0.000321125	0.000179284	0.00227368	0.00204654	0.00231249	0.000331078	0.0454593	0.000805432	0.000924078	0.0758338	0.000310557	0.00231911	0.00408863	0.000196506	0.0742153	0.00220175	0.00145264	0.00204931	0.00399862	0.0232572	3.76584e-05	5.79263e-05	0.000309303	0.00222728	0.00832667	7.98556e-05	0.0449187	0.000111529	3.96891e-05	0.0148014	0.000154898	0.00172531
T037	Tumor	LEP	0.00643707	0.00307593	0.0332642	0.00844023	0.000546266	0.00121706	0.00487786	0.000594398	0.000769577	0.00508704	0.000112493	0.0038322	0.00752755	0.000480322	0.000221997	0.000294534	0.000269425	0.000771858	0.000798706	0.000781761	0.000317757	0.0823922	0.00167334	0.00089858	0.117732	0.000405562	0.00236238	0.00283295	0.000219198	0.0686527	0.00235834	0.00195304	0.00183316	0.00998211	0.0162409	2.47685e-05	5.09925e-05	0.0005253	0.00274277	0.00998292	0.0001474	0.0406002	6.87952e-05	6.00615e-05	0.0172542	0.000274698	0.0019874
T040	Tumor	LEP	0.00475455	0.00270483	0.050773	0.00609619	0.000579216	0.00100373	0.00314997	0.000405905	0.000966484	0.00477245	6.93675e-05	0.0118951	0.00982023	0.000904756	0.000305836	0.00030527	0.000148691	0.00312982	0.00148972	0.00339604	0.000275746	0.0532398	0.000634716	0.000945558	0.0917415	0.00058176	0.00196809	0.0056626	0.000162645	0.0683779	0.00193727	0.00251406	0.00269128	0.00940582	0.0152241	1.83039e-05	5.36143e-05	0.000476152	0.00271727	0.00933077	0.000131693	0.0371212	5.6072e-05	4.79436e-05	0.0112041	0.000356857	0.00106441
T041	Tumor	LEP	0.00623363	0.00387634	0.0437342	0.00645799	0.000580417	0.000875365	0.00312208	0.00061202	0.00138727	0.00777762	0.000148007	0.0048256	0.0109306	0.000557732	0.000264303	0.000254531	0.000252017	0.00241458	0.0031167	0.00452419	0.000391825	0.0612226	0.000850277	0.00124237	0.0616522	0.000221206	0.0023906	0.00541883	0.000153103	0.0545438	0.00347645	0.0030243	0.00318918	0.00639528	0.0275155	2.86468e-05	6.12026e-05	0.000236257	0.0031346	0.0109186	0.000240181	0.0471965	8.56759e-05	6.14344e-05	0.017618	0.000249307	0.00161065
T044	Tumor	LEP	0.00300121	0.000996098	0.013292	0.00220835	0.000461764	0.000936865	0.00254419	0.0033459	0.000727969	0.00314582	0.00015469	0.003628	0.00901632	0.00090383	0.000105554	0.000185719	0.000672211	0.00170421	0.00129851	0.00125528	0.000323895	0.0591606	0.00154099	0.000789998	0.0718376	0.00081299	0.000636371	0.00521275	0.000124918	0.100054	0.00219753	0.00275456	0.00240292	0.0170429	0.0162384	2.47112e-05	3.52677e-05	0.000896569	0.00272923	0.00553723	0.00030799	0.0297929	0.000139016	8.22433e-05	0.0208608	0.000330286	0.00277708
T053	Tumor	LEP	0.0157555	0.00575409	0.0981196	0.0221085	0.000575325	0.00104413	0.00507029	0.00115574	0.000719333	0.00742301	0.000135369	0.0253216	0.00903207	0.000368572	0.00034909	0.000460702	0.000256953	0.00219812	0.00347715	0.00761439	0.000652026	0.0545546	0.000604946	0.0010607	0.0222732	0.000381461	0.0023231	0.00406256	0.000199721	0.0185705	0.00343844	0.00348292	0.00310797	0.00436897	0.0208784	4.19394e-05	8.03008e-05	5.87895e-05	0.00397617	0.0155278	0.000426301	0.0471844	7.47421e-05	8.1469e-05	0.0110636	0.000552983	0.000630991
T065	Tumor	LEP	0.00123749	0.00195579	0.0331437	0.00725991	0.000955663	0.000813296	0.00464991	0.000610178	0.00121972	0.00327659	0.000285927	0.00893034	0.0104396	0.000676722	0.000192972	0.000469173	0.000146897	0.00045846	0.000690082	0.000299948	0.00167382	0.0372209	0.000677757	0.00104247	0.0380965	7.56734e-05	0.00222033	0.00672368	9.57073e-05	0.00445613	0.0076171	0.0101792	0.00361892	0.00942235	0.00710235	1.83378e-05	1.63603e-05	3.96322e-05	0.000943003	0.00559543	0.000332063	0.0876929	8.46899e-05	3.28305e-05	0.00975061	0.000261371	0.000716784
T067	Tumor	LEP	0.00367962	0.00379822	0.0680415	0.0120461	0.00054577	0.00105831	0.00288734	0.000420761	0.000555423	0.00242008	0.000386149	0.00471612	0.0165425	0.00102532	0.000190448	0.000363543	0.000135311	0.00192804	0.00180172	0.00156024	0.000902845	0.069238	0.00106823	0.000803033	0.0416975	0.000382699	0.0013264	0.00649841	9.33398e-05	0.0267853	0.00614085	0.00794138	0.00288458	0.00794836	0.019396	3.62442e-05	4.02549e-05	4.49768e-05	0.00187178	0.00919928	0.000271426	0.0353634	0.000113398	9.80163e-06	0.0116007	0.000309919	0.00113848
T089	Tumor	LEP	0.00120614	0.000318321	0.0058283	0.000838367	0.000607935	0.00177275	0.00691592	0.00139971	0.00140904	0.00412695	0.000263577	0.010288	0.00251043	0.000875491	0.000574214	0.000623638	0.000216567	0.00139109	0.000942703	0.00124309	0.00112273	0.0320646	0.00113025	0.000781328	0.029544	0.000625351	0.000959349	0.00635491	0.000270271	0.0349875	0.00435463	0.00669173	0.00337948	0.00746185	0.0123194	2.75581e-05	4.12404e-05	7.72921e-05	0.00448698	0.00920854	0.000351724	0.0475124	0.000139919	6.8991e-05	0.0399928	0.000463107	0.00236219
T090	Tumor	LEP	0.0178752	0.0104106	0.120104	0.0388239	0.000493109	0.000761056	0.00299505	0.00058182	0.0010381	0.00709594	0.000261189	0.0105307	0.0162263	0.00169695	0.000124657	0.000337863	0.00011627	0.00165887	0.00174734	0.00259041	0.000812289	0.0472635	0.000989124	0.000736735	0.013845	0.00045144	0.000964924	0.00768547	8.0729e-05	0.0258025	0.0035277	0.00681438	0.003173	0.00479259	0.0139083	1.03177e-05	9.60222e-05	4.90516e-05	0.00181284	0.00891863	0.000335742	0.0304505	0.000111187	4.81945e-05	0.00773661	0.000235787	0.000667065
T107	Tumor	LEP	0.00153317	0.00105951	0.0158145	0.00388095	0.000540992	0.000944568	0.00327964	0.000488904	0.000478185	0.00364865	0.000470996	0.0055521	0.0073056	0.000306363	0.000263305	0.000405251	0.000206504	0.000503048	0.00108447	0.000544838	0.00118745	0.0658623	0.00166681	0.000863977	0.0256735	0.000283957	0.000998267	0.00624097	0.000158454	0.0258589	0.00658994	0.00971405	0.00503679	0.0108623	0.0190702	6.36315e-05	2.39044e-05	5.94124e-05	0.00288376	0.00906556	0.000407061	0.053005	0.000120347	8.18013e-05	0.0147495	0.000405084	0.00200389
T119	Tumor	LEP	0.0102351	0.000636733	0.00975945	0.00240498	0.000628774	0.00137447	0.00159308	0.000433104	0.00067513	0.00360121	0.000328147	0.00277315	0.00202475	0.000769779	0.000467439	0.000492171	0.000295104	0.000367682	0.000481946	0.00074284	0.000838897	0.0789969	0.00128013	0.0005978	0.0119822	0.000967411	0.0015049	0.00421935	0.000509045	0.0019139	0.0069401	0.00206419	0.00304837	0.00516433	0.0217282	2.93863e-05	1.88536e-05	7.51376e-05	0.0024964	0.0153178	0.000115838	0.068077	0.000197957	0.000173176	0.0254384	0.001029	0.000718615
T123	Tumor	LEP	0.0017865	0.000457464	0.0101699	0.0019911	0.000455979	0.00353268	0.00769383	0.000961359	0.00293324	0.00149816	0.000470257	0.00860283	0.00658874	0.000431805	0.000230715	0.000475174	0.000633924	0.00225302	0.00112213	0.00175212	0.0012058	0.0504367	0.00165175	0.00108746	0.0229231	0.0015223	0.00141958	0.00469688	0.000345589	0.00429165	0.00685877	0.00406422	0.00355391	0.0060005	0.0220479	4.22964e-05	4.38166e-05	3.9416e-05	0.00343332	0.00447504	0.000374088	0.0388024	0.000147104	5.63677e-05	0.025361	0.000612599	0.000866145
T137	Tumor	LEP	0.00300271	0.000102378	0.000418999	0.000127988	0.000537656	0.00204607	0.00750607	0.00118694	0.0021085	0.00142728	0.000521346	0.0246063	0.00495857	0.000850238	0.000210636	0.000648353	0.00034335	0.000869713	0.000595	0.000416919	0.00101611	0.0325479	0.00271192	0.000945765	0.0225553	0.0021869	0.00297057	0.0064643	0.000409833	0.0121157	0.00719942	0.00456342	0.00516576	0.00815718	0.0269887	7.34965e-05	5.45185e-05	6.27897e-05	0.00383783	0.00549471	0.000261819	0.0477742	0.000255731	0.000122402	0.030093	0.000655528	0.00111702
T145	Tumor	LEP	0.00670463	0.000167701	0.000887983	0.000237153	0.000445279	0.00124233	0.0043699	0.000619131	0.000857004	0.00250339	0.000582145	0.00708827	0.0136199	0.000273525	0.000139334	0.000610797	0.000134967	0.000395417	0.00210004	0.00150497	0.00119048	0.067661	0.00144663	0.00144576	0.00870895	0.000148042	0.00143587	0.00821949	0.000184872	0.000798804	0.00920867	0.0128728	0.00577233	0.00535406	0.0132503	6.31582e-05	2.6019e-05	4.17204e-05	0.00372412	0.00696502	0.000367067	0.0331719	7.97603e-05	5.30172e-05	0.00982652	0.000379312	0.000532077
T147	Tumor	LEP	0.00197185	0.00053763	0.00721363	0.0020021	0.000478772	0.00114756	0.00417898	0.00106398	0.000520694	0.00286328	0.000415951	0.00737775	0.00711411	0.000487954	0.000156436	0.000480273	0.000245441	0.000753491	0.00070012	0.000649472	0.00130638	0.0533613	0.00156768	0.000676139	0.0172171	0.000510845	0.000414219	0.00772928	0.000208491	0.0175052	0.00820951	0.00697896	0.00450574	0.00598071	0.0114967	4.19755e-05	2.89763e-05	5.42642e-05	0.00271249	0.00704345	0.000372539	0.0419206	0.000167806	4.57203e-05	0.0164332	0.000637471	0.00150741
T013	Tumor	ACN	0.00435184	0.00254689	0.0458365	0.00556769	0.000617168	0.00237181	0.00418581	0.000727066	0.00271799	0.00671815	0.000354436	0.00689237	0.00685972	0.00074383	0.000231506	0.0002699	0.00016364	0.000953819	0.0016413	0.00170819	0.000388839	0.077455	0.000823363	0.0010831	0.104355	0.000354476	0.00326235	0.00322585	0.000284891	0.0463211	0.00174575	0.00168668	0.00160367	0.00777242	0.0120224	2.46338e-05	5.6627e-05	0.00118174	0.00338954	0.011207	0.000284547	0.0382415	0.000160724	0.000235393	0.027397	0.00029977	0.0019643
T015	Tumor	ACN	0.0122744	0.00452013	0.0533293	0.0140626	0.000375849	0.00148702	0.0017392	0.00258696	0.000718343	0.00397944	0.000148493	0.00266061	0.0110915	0.000445313	0.000163341	0.000261973	0.00056321	0.00127202	0.000916165	0.000558556	0.000247186	0.113876	0.000962737	0.00118269	0.14195	0.000428332	0.000457857	0.00448308	0.00023156	0.0539228	0.00249988	0.00161456	0.00234843	0.00396514	0.0170586	3.30562e-05	4.63221e-05	0.000693262	0.00247006	0.0105147	0.000184576	0.0235278	0.000102392	6.80822e-05	0.0137187	0.000189595	0.00180345
T024	Tumor	ACN	0.00535173	0.0021262	0.0300055	0.00665603	0.000405956	0.00206787	0.00362262	0.00122263	0.00114579	0.00594351	0.000144775	0.00559166	0.00311721	0.00302245	0.000113721	0.000417669	0.000347337	0.00251988	0.000854993	0.00114108	0.000461495	0.0359464	0.00112018	0.00125219	0.088557	0.00139549	0.000258837	0.00398779	0.000179299	0.106894	0.00158169	0.00165419	0.00354741	0.00977879	0.0115953	3.33262e-05	4.02708e-05	0.000560201	0.00361234	0.00817236	0.000519961	0.0179559	0.000104333	5.39777e-05	0.0172783	0.00048086	0.0030963
T027	Tumor	ACN	0.0100841	0.00647877	0.104024	0.0482939	0.000459142	0.00215299	0.00830588	0.000977082	0.0013097	0.00424102	0.000140005	0.0221928	0.00640029	0.0015392	0.000169787	0.00134077	0.000178173	0.00347082	0.000974845	0.00139324	0.000486923	0.0329153	0.00125796	0.00056909	0.0426514	0.000745317	0.00239248	0.006387	0.000220668	0.0526086	0.0023309	0.00235878	0.00464941	0.00461499	0.00936455	3.9042e-05	2.45573e-05	0.00017483	0.00250559	0.00593069	0.000380073	0.0152234	0.000130663	7.79743e-05	0.0134512	0.000276345	0.000713175
T028	Tumor	ACN	0.0209374	0.00626761	0.0785965	0.0160617	0.000499908	0.0114147	0.00164488	0.000606594	0.00122419	0.0105792	0.000153249	0.00235231	0.00356848	0.000526221	0.000892471	0.000269311	9.17323e-05	0.000936367	0.000751474	0.000712995	0.000286632	0.0705527	0.000474929	0.000777127	0.103568	0.000398143	0.00311325	0.00453085	0.000281232	0.0741267	0.00262281	0.00102049	0.00311255	0.0109399	0.0162601	5.0171e-05	4.17449e-05	0.00108266	0.00210313	0.0182325	0.000563049	0.0326568	0.000212351	0.000203417	0.0227628	0.000344831	0.0023544
T032	Tumor	ACN	0.0057674	0.00354084	0.0679234	0.0121787	0.00050633	0.00154907	0.00353482	0.000703241	0.00303454	0.00239751	0.000203988	0.00975633	0.00999685	0.000663189	0.000304244	0.0002882	0.00017231	0.00175455	0.00171861	0.00175545	0.000406578	0.0534643	0.000959021	0.000905272	0.0756475	0.000838112	0.00102666	0.00385284	0.000196712	0.09969	0.00222573	0.00168587	0.00272667	0.00475981	0.0100291	1.50591e-05	4.30436e-05	0.000483644	0.00323878	0.00526932	0.000792366	0.024352	0.000195331	2.36494e-05	0.0246672	0.000530961	0.00163882
T039	Tumor	ACN	0.008666	0.00505807	0.108555	0.0192454	0.000524541	0.00185933	0.00253009	0.000456217	0.000641139	0.027806	0.000128113	0.00600772	0.00869052	0.00466481	0.000331092	0.00023828	0.00121804	0.00315801	0.00299654	0.00480307	0.000319261	0.0788745	0.000772424	0.00152417	0.0717383	0.00030515	0.0016503	0.00421662	0.000226712	0.0491618	0.00263671	0.00213562	0.00243397	0.00403182	0.0256429	3.66155e-05	2.52882e-05	0.000248516	0.00327024	0.0176763	0.000189593	0.0299457	4.14812e-05	7.36011e-05	0.00827312	0.000406564	0.00101977
T042	Tumor	ACN	0.00424354	0.00159237	0.0373974	0.00500988	0.000583155	0.00206498	0.00301008	0.000488823	0.000649431	0.0306906	0.000180693	0.0068388	0.00981112	0.00543568	0.000295838	0.000303562	0.000838577	0.00353186	0.00278514	0.0055077	0.000319464	0.0869982	0.000888662	0.00166255	0.0774347	0.000396474	0.00169965	0.00477691	0.000227224	0.0501837	0.00312807	0.00245141	0.00267068	0.00450064	0.0259076	2.06652e-05	3.31686e-05	0.00027066	0.00361629	0.0175078	0.000184998	0.0340443	5.42774e-05	8.55756e-05	0.00902081	0.00034817	0.0010221
T046	Tumor	ACN	0.00847907	0.00327553	0.0513374	0.00999712	0.000724924	0.000937806	0.00550477	0.00059222	0.000745175	0.00992976	0.000134027	0.00712418	0.0201751	0.000381905	0.000301113	0.000307728	0.000166785	0.00152787	0.00290857	0.00194835	0.000296448	0.047853	0.000810059	0.00130338	0.0846653	0.000454557	0.00146224	0.00484388	0.000154572	0.0607773	0.00233216	0.00274442	0.00183921	0.0108384	0.0153617	3.21484e-05	2.45217e-05	0.000666032	0.00309745	0.0110804	0.00022464	0.0356197	9.62317e-05	7.78615e-05	0.0165957	0.000179115	0.00153138
T048	Tumor	ACN	0.016499	0.00507105	0.0640038	0.0102938	0.000380557	0.00110745	0.00426286	0.000475983	0.000292911	0.0105621	0.000210285	0.0025931	0.0238617	0.000370846	0.000214841	0.000282751	0.000219664	0.00198795	0.00257609	0.00189362	0.000250397	0.107691	0.00116158	0.000773362	0.0537062	0.000290716	0.00124994	0.0026266	9.43851e-05	0.0770568	0.00176209	0.00124759	0.00205537	0.00943286	0.0352829	3.25611e-05	3.92575e-05	0.000504461	0.00258076	0.0216055	0.000172251	0.0209636	6.7855e-05	6.84184e-05	0.0106077	0.000162617	0.00130989
T049	Tumor	ACN	0.00589294	0.00152903	0.0168857	0.00281463	0.00047995	0.00230108	0.00251833	0.00138708	0.00122261	0.00927604	0.000161961	0.00726971	0.0064802	0.00156695	0.000178048	0.000456842	0.000236094	0.00143574	0.00217822	0.00332599	0.000437176	0.0679607	0.000998286	0.00111561	0.109034	0.000420638	0.000720033	0.00680104	0.000173365	0.115967	0.00233254	0.00266144	0.00356565	0.0065919	0.0156782	4.80667e-05	3.99845e-05	0.000847441	0.00342147	0.0187769	0.000267756	0.0279214	0.00010993	8.13492e-05	0.0245632	0.000295932	0.00317774
T056	Tumor	ACN	0.00369695	0.00202605	0.069579	0.00891264	0.000508638	0.00147384	0.00241616	0.000410653	0.00715189	0.00269082	0.00043064	0.00704724	0.00658555	0.000294941	0.000175398	0.000375721	0.00020692	0.00276023	0.00154021	0.00186001	0.000722613	0.0313421	0.000980713	0.000752401	0.0294456	0.000638133	0.000687349	0.0091978	0.000216609	0.0268148	0.00670787	0.00750996	0.0034601	0.00638115	0.00864692	4.06819e-05	3.48934e-05	5.50029e-05	0.00230884	0.00754387	0.000267562	0.0280187	9.06128e-05	1.38474e-05	0.0126316	0.000858122	0.00122703
T058	Tumor	ACN	0.000949723	0.00243001	0.0356621	0.00657362	0.000589375	0.00155753	0.0065859	0.00390875	0.000577939	0.000591172	0.000609853	0.0110232	0.00350627	0.000414302	5.14089e-05	0.000397322	0.000242106	0.00254066	0.000200225	4.88187e-05	0.00122128	0.0141138	0.00139516	0.00105389	0.0151386	2.47345e-05	0.00138434	0.0122161	0.000131612	0.0297613	0.00615519	0.0128883	0.00512205	0.00415696	0.00355498	2.0404e-05	3.96098e-05	2.83614e-05	0.00398611	0.0042402	0.000284031	0.0293058	0.000284781	5.40572e-05	0.0265932	0.000848762	0.00379535
T059	Tumor	ACN	0.00445906	0.00474962	0.0651987	0.0213743	0.000790736	0.00369779	0.00742736	0.000879053	0.000722764	0.00263901	0.00025449	0.024314	0.00740974	0.000357358	9.52579e-05	0.000279239	0.000168959	0.00413415	0.00178132	0.000935666	0.000687771	0.0427637	0.000512585	0.00075832	0.0118232	0.00116141	0.00107528	0.0161601	2.46749e-05	0.0404903	0.00332056	0.00463902	0.00667626	0.00920076	0.0140924	7.67913e-06	8.38189e-05	5.47419e-05	0.00288871	0.0126061	0.00160078	0.00952063	5.83943e-05	3.42092e-05	0.00354311	0.000154436	0.000903582
T061	Tumor	ACN	0.00714111	0.000941701	0.0197037	0.00568233	0.000456557	0.0019793	0.00309503	0.000517271	0.00351935	0.00450943	0.000271254	0.0108121	0.0037218	0.000397749	0.000414124	0.000829329	0.000190586	0.000527856	0.00145925	0.00301908	0.000951909	0.0393769	0.00225273	0.000894963	0.0117553	0.000223886	0.00208287	0.00691336	0.000341616	0.00233101	0.00893097	0.00860207	0.00624898	0.00790957	0.0201297	6.30501e-05	3.99705e-05	6.49469e-05	0.00358597	0.0109574	0.000224152	0.0484578	7.65735e-05	9.1192e-05	0.0132562	0.000554835	0.000665503
T063	Tumor	ACN	0.00131774	0.000951115	0.0179631	0.00659021	0.000643425	0.00158047	0.00369082	0.00628688	0.000695987	0.00685893	0.000152512	0.0168077	0.0101178	0.00130829	0.00017423	0.000917567	0.00033685	0.00394298	0.000659294	0.0001593	0.00121108	0.0361995	0.000949598	0.00121411	0.0141222	0.000173221	0.00456418	0.00836617	0.000137861	0.0107621	0.00825774	0.010322	0.00835357	0.0114674	0.0112407	2.08131e-05	4.84213e-05	4.50762e-05	0.00433133	0.0121763	0.000721208	0.0215718	4.19715e-05	5.86954e-05	0.00370801	0.000185438	0.000709759
T066	Tumor	ACN	0.00471994	0.00267484	0.0512608	0.0198868	0.000596669	0.00218037	0.00562459	0.000785837	0.00157308	0.00719081	0.000882502	0.0144572	0.0109917	0.00315183	0.000173757	0.000747251	0.000210443	0.00388376	0.00205689	0.00216178	0.000835027	0.049614	0.000720425	0.000776985	0.0178542	0.00192574	0.00502335	0.00623977	0.000165102	0.038003	0.00396212	0.00376704	0.00397849	0.00540445	0.00916873	1.97491e-05	4.50886e-05	5.6701e-05	0.00307963	0.00832046	0.000214583	0.025391	0.00010287	5.46854e-05	0.0119355	0.000365205	0.00152312
T068	Tumor	ACN	0.0110469	0.000771264	0.00869019	0.00142605	0.000632659	0.00286692	0.00197041	0.00069747	0.00130461	0.00447402	0.000445775	0.00625743	0.0117555	0.000558627	0.000306427	0.000402143	0.000230831	0.00240551	0.00231614	0.00405576	0.000687006	0.084977	0.00127413	0.000857001	0.0688051	0.00106025	0.00197524	0.0047565	0.000245832	0.0331314	0.00441455	0.00471341	0.00323731	0.0125002	0.0152851	1.40986e-05	3.51619e-05	7.23795e-05	0.00278858	0.0138313	0.00029894	0.0423277	0.000124099	6.02291e-05	0.0210425	0.000538896	0.00162234
T069	Tumor	ACN	0.000914019	0.0011309	0.0214593	0.00735188	0.000799387	0.00161037	0.00672572	0.000659918	0.00575707	0.00154629	0.000339382	0.026101	0.00687321	0.000525364	0.000253441	0.000563587	0.000407024	0.000864011	0.000654939	0.00021222	0.00140027	0.0351923	0.000805475	0.00179301	0.0122417	4.32366e-05	0.00136766	0.0109779	0.000159429	0.0052811	0.00932165	0.0149686	0.00746245	0.00413292	0.0133602	6.67895e-05	3.71316e-05	2.84109e-05	0.00305508	0.00872414	0.00021553	0.0400998	4.59683e-05	3.64503e-05	0.00688878	0.00024144	0.000605038
T070	Tumor	ACN	0.00505334	0.00329541	0.0564592	0.0185107	0.00051361	0.00132198	0.00656193	0.000920298	0.00092545	0.00142717	0.0009512	0.0327535	0.00705946	0.000489522	0.000259025	0.000722106	0.000446724	0.00176191	0.000789854	0.000466234	0.00162992	0.0229578	0.00178387	0.00104462	0.0199943	0.000146083	0.00451371	0.00853174	0.000259462	0.00657307	0.00460463	0.00946307	0.00539091	0.0056874	0.0132327	4.41082e-05	5.87314e-05	7.48995e-05	0.00285346	0.00511245	0.000310011	0.0604206	0.000119935	0.000107527	0.0084396	0.000408488	0.00088523
T073	Tumor	ACN	0.00672167	0.00633128	0.0947533	0.022713	0.000437447	0.00143124	0.00531184	0.000804216	0.000605458	0.00418282	0.000123128	0.021017	0.0191664	0.000657422	0.000120451	0.000441073	0.00017818	0.0045065	0.00249551	0.00263952	0.000686099	0.0534792	0.000774701	0.0024065	0.0419085	0.000172604	0.00269041	0.00502828	0.00011566	0.0178681	0.00392039	0.00424848	0.00245308	0.00363082	0.0240594	9.66962e-06	4.95189e-05	4.46107e-05	0.00163075	0.014657	0.000220578	0.0329512	3.43908e-05	4.45354e-05	0.00372164	0.000218515	0.000712343
T074	Tumor	ACN	0.0066452	0.00252228	0.0836601	0.0100935	0.000445429	0.00168274	0.00340017	0.001124	0.000780443	0.00361671	0.0011829	0.00631195	0.00723434	0.000359915	0.00042266	0.000796443	0.000183994	0.00184464	0.00338259	0.00984682	0.000940475	0.0605042	0.00167691	0.00197944	0.0294053	0.000618651	0.000811238	0.00472349	0.000277759	0.0589494	0.00570277	0.00304973	0.00304718	0.00857148	0.0227479	5.82365e-05	3.03707e-05	7.88643e-05	0.00373043	0.0155089	0.00030635	0.0427339	0.000173363	8.21779e-05	0.0226286	0.00118925	0.00233196
T076	Tumor	ACN	0.00663939	0.00429834	0.0643082	0.021553	0.000769705	0.00131121	0.0073126	0.0023809	0.000720004	0.00345396	0.000299003	0.0201927	0.00586612	0.000359278	8.47539e-05	0.00040068	0.000146657	0.00579476	0.000777446	0.000418558	0.000656313	0.0214702	0.00080193	0.00334683	0.0369364	0.000240254	0.00249528	0.0104326	0.000120209	0.0116788	0.00375269	0.00448103	0.00391171	0.00642372	0.00604976	1.91886e-05	2.91194e-05	3.29907e-05	0.00107113	0.00701235	0.000478144	0.049163	6.74514e-05	4.86344e-05	0.00739331	0.00018515	0.00119162
T079	Tumor	ACN	0.00554784	0.000131107	0.00148675	0.000495731	0.000580473	0.00239168	0.00272713	0.00152234	0.00113169	0.00540709	0.000638261	0.0105414	0.00466661	0.000727132	0.000580007	0.000716561	0.000261107	0.00195213	0.00180886	0.00171181	0.00122764	0.0360368	0.00149171	0.00214826	0.0260686	0.000633606	0.00139097	0.00531553	0.00057588	0.00785688	0.0052259	0.00160413	0.00346901	0.00761903	0.0295911	3.16037e-05	1.73823e-05	0.000104906	0.00414781	0.0197789	0.000170465	0.0683108	0.000202845	0.000151784	0.0359822	0.000816733	0.00244583
T081	Tumor	ACN	0.0019368	0.000686977	0.00666872	0.00289354	0.000559344	0.00225786	0.00484918	0.000844198	0.00158734	0.00273375	0.000187053	0.00573585	0.00271263	0.000388763	0.000242647	0.000905257	7.61674e-05	0.000591967	0.000945273	0.00131208	0.000986279	0.0515965	0.000633785	0.000674703	0.021857	0.00034877	0.00136053	0.00397372	0.00030542	0.0231505	0.00435646	0.00394458	0.00314317	0.00715254	0.027899	2.64638e-05	5.31445e-05	9.75276e-05	0.00414577	0.0166795	0.000490089	0.0597583	0.000256409	0.000182397	0.0585273	0.000486607	0.00361104
T082	Tumor	ACN	0.00379285	0.00283328	0.0431054	0.0136898	0.000399835	0.000822945	0.00475254	0.000566953	0.000624817	0.00377718	0.000594635	0.0128739	0.00841023	0.000409076	0.000118411	0.000440407	0.000248145	0.00157456	0.000690022	0.000609288	0.00119243	0.0363051	0.00129875	0.00120429	0.0162892	0.000512418	0.00128892	0.00828429	0.000188499	0.011853	0.00496896	0.00696415	0.00280565	0.00751276	0.0162006	1.67286e-05	2.54212e-05	5.53449e-05	0.00311531	0.00706426	0.000304476	0.0400568	0.000164154	6.41994e-05	0.0166095	0.000325231	0.00107263
T085	Tumor	ACN	0.00702566	0.00422277	0.183049	0.0185446	0.000464682	0.000741283	0.0021769	0.000376547	0.000272756	0.00264069	0.000656772	0.0226169	0.0126634	0.000211506	0.000168513	0.000170816	0.000153606	0.00098235	0.00169161	0.00269995	0.000777142	0.0508846	0.000815157	0.00121335	0.0176624	0.00053364	0.00341325	0.00463803	0.000112721	0.0153624	0.00277176	0.00700286	0.00264606	0.00737413	0.0172232	3.26775e-05	4.26387e-05	6.15458e-05	0.00185571	0.0088285	0.000189501	0.0331057	4.91169e-05	7.78133e-05	0.00597603	0.000145462	0.000364463
T087	Tumor	ACN	0.00973182	0.00350343	0.0866388	0.0137318	0.000401267	0.00113203	0.00465834	0.000438515	0.000347586	0.00341109	0.000187203	0.00961361	0.00964372	0.000408469	0.000312047	0.000461301	6.83961e-05	0.000800854	0.00199641	0.00402323	0.000566299	0.0600592	0.000965864	0.000450587	0.0102158	0.000287453	0.00126996	0.00330662	0.000210277	0.00377188	0.0063713	0.00392887	0.00246608	0.00723303	0.0161916	1.28467e-05	2.92764e-05	6.33336e-05	0.00193354	0.00845183	0.000180971	0.0541842	9.01763e-05	3.37543e-05	0.0272222	0.00149609	0.000821885
T092	Tumor	ACN	0.00733789	0.00629787	0.0910194	0.0202118	0.000502401	0.00116359	0.00694137	0.000706127	0.00110553	0.00234104	0.000231091	0.0141161	0.00577005	0.000883344	0.000211348	0.000405822	0.00018041	0.0020724	0.000823142	0.000869559	0.000848228	0.0340074	0.00140025	0.000882928	0.0251343	0.000748666	0.000707796	0.00536384	4.96138e-05	0.0856534	0.00304651	0.00420414	0.00338387	0.00705511	0.0167868	1.90516e-05	2.60118e-05	9.29626e-05	0.00250596	0.00569774	0.000280864	0.0258395	0.000190244	3.67637e-05	0.0142421	0.000293836	0.00138331
T093	Tumor	ACN	0.0142725	0.00635285	0.159764	0.0316637	0.000582337	0.000776011	0.00459306	0.000573863	0.000275188	0.00815955	0.000276386	0.0258257	0.00958026	0.00082761	0.000320537	0.000473248	0.000187057	0.00166524	0.00174683	0.00337286	0.00068305	0.0463794	0.000980425	0.000680896	0.0303473	0.000768489	0.00194147	0.00266877	0.000213773	0.0339247	0.00404464	0.000814124	0.00269896	0.00729503	0.0165038	4.04321e-05	1.94915e-05	6.78365e-05	0.00226672	0.00916888	0.000129825	0.0375327	0.000167262	0.000101642	0.0282587	0.00024726	0.00114494
T095	Tumor	ACN	0.00341044	0.00342507	0.0770012	0.022438	0.000472733	0.00158855	0.00728115	0.000667453	0.0018054	0.00127974	0.000347421	0.0226928	0.00608859	0.000933681	0.000138279	0.000949444	0.000174675	0.00145923	0.000678702	0.000379846	0.000806923	0.0242791	0.00147594	0.000932932	0.0409463	0.000542123	0.00171692	0.00708039	0.000184511	0.0448379	0.00296228	0.00621519	0.00302761	0.00413758	0.0166696	1.28971e-05	5.35318e-05	7.29549e-05	0.00295668	0.00493036	0.000320557	0.0382168	9.39412e-05	2.31973e-05	0.0132421	0.000234976	0.00155973
T096	Tumor	ACN	0.00345453	0.00196795	0.0389652	0.0114661	0.000768248	0.00168477	0.00862739	0.00218813	0.00255869	0.00159792	0.000136961	0.0119198	0.00475922	0.00113054	0.000232835	0.000512633	0.000241586	0.0016433	0.000561774	0.000220978	0.000997687	0.030316	0.00108455	0.000828688	0.052633	0.00036242	0.00437408	0.00847013	0.00028339	0.0227144	0.00342655	0.00388075	0.00338175	0.00603377	0.0106649	3.11128e-05	3.75751e-05	8.0748e-05	0.0026831	0.00368872	0.000262881	0.0560204	8.71854e-05	6.48179e-05	0.0164801	0.00040628	0.00153059
T101	Tumor	ACN	0.00330465	0.00637728	0.0740867	0.0285909	0.000709483	0.00130577	0.0122944	0.00137459	0.000639767	0.001324	0.000225509	0.0263216	0.00618293	0.000671556	0.000198389	0.00078919	0.000297792	0.00169605	0.000729094	0.000562676	0.000898836	0.0138814	0.00125939	0.000771968	0.0298481	8.2359e-05	0.00356823	0.0108091	0.000116512	0.0340864	0.00391514	0.00418186	0.00514871	0.005842	0.00722773	1.58942e-05	4.21271e-05	4.94486e-05	0.00179573	0.0039063	0.000274622	0.0369518	4.29743e-05	6.17961e-05	0.004151	0.00033551	0.00190709
T102	Tumor	ACN	0.0018818	0.00136597	0.0222584	0.0082891	0.00109872	0.00202664	0.00659251	0.000403437	0.000419831	0.0142812	0.000211232	0.0217453	0.0159819	0.00145433	8.64892e-05	0.00048921	0.000161824	0.00158963	0.00166357	0.00047531	0.000689709	0.0433352	0.000885454	0.000730934	0.0230543	0.00842165	0.00168154	0.00768077	8.78066e-05	0.040279	0.00362563	0.00412693	0.0044646	0.00393025	0.0198686	1.13516e-05	4.7472e-05	4.85115e-05	0.00399247	0.0194782	0.000455564	0.0144834	4.70747e-05	9.62075e-05	0.0048248	0.000256821	0.00068135
T106	Tumor	ACN	0.00223198	0.00261314	0.0674623	0.00938612	0.00057476	0.00213334	0.00588501	0.00416001	0.0021966	0.021852	0.000173672	0.0157317	0.0142848	0.000569734	0.000109939	0.000416529	0.000143292	0.000764163	0.00190118	0.00212813	0.000795984	0.0857353	0.000585081	0.000633957	0.0240443	0.00225062	0.00220716	0.00567655	9.02241e-05	0.0425822	0.00311273	0.00717947	0.00415944	0.00726951	0.0334132	7.93393e-06	6.67462e-05	5.92403e-05	0.00313515	0.0262272	0.000257531	0.0330555	3.24059e-05	7.41151e-05	0.00425917	0.000173133	0.000525365
T108	Tumor	ACN	0.00819833	0.009164	0.13381	0.0805149	0.000658945	0.00124482	0.00340738	0.000417492	0.000894342	0.00159364	7.65003e-05	0.0131244	0.0036691	0.000601538	8.32432e-05	0.000275865	0.000284834	0.00141737	0.000628883	0.000680322	0.000831456	0.0140634	0.000627541	0.000395361	0.00671995	7.41854e-05	0.00150602	0.0118575	0.000113605	0.00836237	0.00398511	0.0134007	0.00555663	0.00605313	0.00946392	1.53103e-05	3.79769e-05	3.62791e-05	0.00219848	0.00407323	0.000236289	0.026014	3.02835e-05	8.44784e-05	0.0039674	0.000282803	0.000392561
T109	Tumor	ACN	0.0043773	0.00407707	0.0775134	0.0372563	0.000676846	0.00143451	0.00459953	0.000534923	0.00102565	0.00254662	0.000166752	0.0134817	0.00604954	0.000811222	7.04078e-05	0.000343566	0.000226305	0.00126307	0.000978763	0.00111968	0.000995558	0.0222847	0.000761187	0.000594949	0.0108339	0.000305042	0.00146911	0.0119616	0.000105013	0.0105655	0.00540789	0.0175012	0.00625697	0.00695016	0.0142018	3.52813e-05	3.19029e-05	4.16776e-05	0.00260096	0.00583762	0.000292225	0.031337	3.95954e-05	0.000105026	0.00402587	0.000282276	0.0005537
T110	Tumor	ACN	0.0121738	0.00225483	0.109556	0.0432476	0.00040879	0.000949514	0.0085174	0.000819403	0.000219875	0.00272785	0.000382074	0.0132152	0.00531767	0.00170115	0.000107105	0.000576871	0.000214115	0.000762262	0.000525861	0.000232242	0.000792596	0.0420235	0.00150006	0.000530169	0.00721343	9.75799e-05	0.00166187	0.0058767	0.000135405	0.0279194	0.00455032	0.00644256	0.00403828	0.0047742	0.0106917	4.88316e-05	3.77668e-05	5.09448e-05	0.00302555	0.00889059	0.00028425	0.0234401	0.000141157	8.95996e-05	0.0103695	0.000832086	0.00210084
T111	Tumor	ACN	0.00292309	0.0035839	0.117758	0.179402	0.000406525	0.00140799	0.00470298	0.000680062	0.000591801	0.00225395	0.000157425	0.00595408	0.0046758	0.000582163	0.000107072	0.000312109	0.000163151	0.00109059	0.000317371	0.00024473	0.001243	0.0119798	0.00115864	0.000890073	0.00387956	2.63802e-05	0.000551641	0.00945957	8.35787e-05	0.0155212	0.00442986	0.00961239	0.00606329	0.00413868	0.00501647	9.92167e-06	1.97556e-05	1.80689e-05	0.00230762	0.003171	0.000463399	0.0205417	0.000109785	5.58419e-05	0.00845846	0.000458021	0.000975986
T115	Tumor	ACN	0.0162378	0.00913628	0.113719	0.0338987	0.000363202	0.00126597	0.00541084	0.00144517	0.00208229	0.00236512	0.000132798	0.0124126	0.009257	0.000502049	0.000257468	0.00082731	0.000169943	0.000562089	0.000891176	0.000514928	0.00129395	0.0373107	0.00141697	0.000496624	0.0104195	0.000466281	0.00112736	0.00571545	0.000153444	0.0201265	0.00461116	0.00520851	0.00509323	0.00387203	0.0125774	1.75295e-05	3.46462e-05	5.33611e-05	0.00282489	0.00800684	0.000355674	0.0304532	0.000174012	7.77213e-05	0.0212553	0.000380423	0.00184249
T116	Tumor	ACN	0.00496663	0.00487736	0.0943434	0.0337693	0.000571354	0.00530712	0.00535742	0.00141108	0.00212944	0.00582083	0.000172278	0.0132145	0.00530784	0.000890932	0.000166703	0.000597354	0.000258956	0.00112243	0.000868835	0.000610472	0.00107253	0.0270123	0.000871279	0.00064677	0.0116855	0.00015507	0.00176267	0.0088497	0.000118858	0.00845649	0.00663885	0.00859036	0.00636324	0.00806895	0.0218833	2.28211e-05	2.61463e-05	4.8605e-05	0.00233882	0.00756508	0.000291723	0.0398658	0.000165723	0.000118409	0.0144691	0.000418357	0.000835874
T117	Tumor	ACN	0.00357062	0.00265413	0.0456311	0.0159783	0.00095128	0.00186953	0.00473645	0.000645257	0.000702621	0.00370384	0.000290506	0.0138648	0.00891688	0.000407946	0.000382828	0.000382043	0.000288558	0.000360741	0.000806985	0.000324679	0.00151772	0.0551267	0.000937185	0.00117229	0.00899474	8.39501e-05	0.00220286	0.0103784	0.000209087	0.00280959	0.00793198	0.0133112	0.00478336	0.00501801	0.00914085	2.1982e-05	2.71398e-05	4.41488e-05	0.00296187	0.00764139	0.000484445	0.0505107	0.000178184	0.000104353	0.0179856	0.000334141	0.000846173
T118	Tumor	ACN	0.00465676	8.34633e-05	0.00066232	0.000135899	0.000901136	0.00250437	0.0038842	0.000689347	0.00169613	0.00727828	0.00038973	0.0127225	0.00793503	0.00154875	0.00108829	0.000285449	0.000338859	0.00042507	0.00214983	0.00429862	0.000980033	0.0609888	0.00115226	0.000568255	0.01061	0.000183744	0.00225491	0.00555978	0.000354469	0.00121527	0.00714487	0.00603929	0.00493195	0.00793617	0.0222025	6.46406e-05	4.83728e-05	4.52118e-05	0.00163922	0.00857982	0.000117238	0.0643619	9.50428e-05	0.000133131	0.0125568	0.000962192	0.000595269
T120	Tumor	ACN	0.0012789	0.000667407	0.0111633	0.00226175	0.000594731	0.00186803	0.00271047	0.000734059	0.00103203	0.00195529	0.000422161	0.00559706	0.00153595	0.000224918	0.00069033	0.00060804	0.000225467	0.000390881	0.000297152	0.000498005	0.00125726	0.0293726	0.00159318	0.000886456	0.0135887	0.000855363	0.00133576	0.0052771	0.00037563	0.00573105	0.00864637	0.00585385	0.00595679	0.00848383	0.049186	0.000107023	4.87937e-05	8.73838e-05	0.00410928	0.0124035	0.000584216	0.0578285	0.000199946	0.000144171	0.0257704	0.00102473	0.00134947
T122	Tumor	ACN	0.010195	0.00490888	0.0874613	0.0239755	0.000399445	0.00178344	0.00342565	0.00135255	0.00107592	0.00481635	0.000163699	0.0123321	0.00709511	0.00217902	0.000102009	0.000725324	0.000333073	0.001957	0.000933672	0.000658603	0.000763483	0.0483715	0.000852868	0.000600282	0.0317734	0.000959173	0.00115645	0.00680651	0.000137646	0.0486066	0.00259744	0.00460966	0.00469996	0.00592896	0.0344177	2.59561e-05	3.96782e-05	6.11451e-05	0.00240167	0.0116299	0.000417525	0.0265994	9.98411e-05	4.98741e-05	0.0134452	0.000358976	0.00191429
T124	Tumor	ACN	0.00240902	0.00244487	0.0594292	0.0137689	0.000682378	0.00289376	0.00469417	0.000616276	0.000633437	0.00302186	0.000258924	0.0116557	0.00525044	0.00073728	0.000140978	0.000341004	0.000143264	0.00111333	0.000676235	0.000388324	0.00161346	0.0259118	0.000936423	0.00130073	0.0419171	0.000264519	0.00119696	0.0119076	9.19735e-05	0.0212582	0.00667034	0.0133529	0.00472326	0.00825662	0.0125294	2.25517e-05	3.38034e-05	3.07825e-05	0.00187994	0.00722253	0.000656949	0.0443598	0.000140357	3.14121e-05	0.0165632	0.000273894	0.00121052
T126	Tumor	ACN	0.020348	0.0138306	0.207324	0.100022	0.000415384	0.00232303	0.00251285	0.00552854	0.000443966	0.00110988	0.000158867	0.0195734	0.00621764	0.000466935	0.000109242	0.000309552	0.000257649	0.00148453	0.000784202	0.000579902	0.000596714	0.0129181	0.000806687	0.000486884	0.0286728	0.000192746	0.00112595	0.00638697	0.000235053	0.008399	0.00283652	0.00242956	0.00256971	0.00201675	0.00496139	4.94639e-06	2.25463e-05	2.52208e-05	0.00155465	0.0030399	0.000136608	0.0232915	0.000110839	6.37171e-05	0.0220749	0.000439814	0.00162241
T128	Tumor	ACN	0.00144508	0.000927236	0.0173423	0.00254354	0.00062836	0.000956021	0.00436016	0.00075597	0.000617813	0.00776376	0.000415265	0.0157056	0.00589476	0.00146318	0.000429019	0.000536545	0.000286539	0.000688207	0.000690613	0.00081517	0.000790993	0.0554067	0.000765044	0.00120151	0.0768911	0.000987701	0.00321695	0.00404448	0.000340568	0.0243699	0.00367766	0.00324696	0.00308957	0.00824341	0.0180924	1.58965e-05	5.85053e-05	9.90647e-05	0.00240183	0.00939716	0.000517515	0.080721	0.000123032	8.77754e-05	0.0193676	0.000543177	0.00182737
T133	Tumor	ACN	0.0224165	0.016357	0.229548	0.0545057	0.000786552	0.000807305	0.00331334	0.000283081	0.000754308	0.00174185	5.52421e-05	0.0171757	0.00470177	0.000611899	7.2007e-05	0.000319941	2.47721e-05	0.00160044	0.000789741	0.000574461	0.000708318	0.016155	0.000826139	0.000686483	0.0169971	0.000174583	0.00129797	0.00616776	0.000131463	0.0113694	0.00363477	0.00786559	0.0037903	0.00463976	0.012711	4.1916e-05	2.24119e-05	5.05112e-05	0.0016622	0.00567986	0.000243344	0.0277799	5.10311e-05	5.72263e-05	0.00517223	0.000193074	0.000734329
T135	Tumor	ACN	0.004289	0.00244247	0.0389219	0.0216751	0.00078182	0.00194926	0.0104387	0.000592667	0.000697609	0.000968356	0.000291246	0.0294869	0.00870797	0.000489636	0.000193644	0.000470264	0.000217723	0.00165303	0.00101748	0.000709975	0.000923634	0.0233283	0.000948238	0.00110489	0.0282374	0.000573159	0.00443797	0.00868393	0.000204033	0.0275257	0.00397864	0.00585407	0.00586921	0.00449167	0.0086852	1.9834e-05	3.37458e-05	3.92609e-05	0.00248439	0.00389041	0.000344977	0.0374526	3.85017e-05	5.11109e-05	0.00451889	0.000441839	0.00157138
T138	Tumor	ACN	0.0044558	0.000246258	0.00283144	0.000946705	0.000510967	0.000909818	0.00409506	0.000724666	0.00139976	0.00838395	0.000372408	0.00680661	0.00726041	0.000758638	0.000259885	0.000614207	0.000144008	0.000520009	0.00254825	0.00304127	0.000999855	0.0658555	0.00114418	0.000871459	0.0317515	0.000205524	0.00226643	0.00805004	0.000227148	0.0155876	0.0063	0.0113514	0.00396928	0.00514041	0.030509	6.40499e-05	3.96171e-05	6.05896e-05	0.00305489	0.0105094	0.000240539	0.045091	0.000100717	0.000101473	0.0137041	0.000456277	0.00156592
T140	Tumor	ACN	0.00310125	0.000907191	0.0213153	0.004405	0.000655303	0.00209561	0.00288953	0.000816911	0.00147906	0.00320044	0.000995294	0.00304856	0.00636994	0.000590345	0.00046945	0.000382902	0.00011062	0.000698421	0.00172425	0.00230186	0.00150479	0.0534782	0.00131141	0.000722264	0.0402662	6.18865e-05	0.00382198	0.00736077	0.000247293	0.00486212	0.00723169	0.011697	0.00605652	0.0152338	0.0223196	3.9055e-05	3.18989e-05	3.0617e-05	0.00383079	0.0105662	0.00052091	0.0473026	7.70448e-05	0.000144739	0.00713937	0.000716665	0.000865352
T143	Tumor	ACN	0.00214373	0.000454132	0.00786643	0.0020377	0.000485123	0.00211968	0.00491314	0.00106494	0.000543801	0.00844634	0.000184003	0.0165689	0.0114634	0.000937026	0.000382162	0.000426983	0.000287042	0.000714425	0.00145282	0.00110171	0.00151171	0.064521	0.00072884	0.000896573	0.011282	6.63031e-05	0.00199901	0.0068354	0.000145291	0.00880645	0.00659985	0.0115511	0.00567998	0.00850828	0.00983681	3.77439e-05	4.88159e-05	6.87329e-05	0.00274416	0.0125077	0.000843248	0.0552015	6.01201e-05	6.8954e-05	0.0105377	0.000211904	0.00132892
T146	Tumor	ACN	0.00692486	0.00189425	0.0313972	0.00548152	0.000615018	0.00246918	0.00604123	0.000732717	0.00107571	0.00563435	0.000199314	0.0088891	0.00751056	0.00121627	2.77224e-05	0.000326373	4.48778e-05	0.0024894	0.00117923	0.00153835	0.00044869	0.0624084	0.000828498	0.000817768	0.0520646	0.00523996	0.000461936	0.00484317	0.00044683	0.0498608	0.00210137	0.00240913	0.00199254	0.00419083	0.0119079	2.96166e-05	2.59986e-05	0.000259252	0.00324459	0.00952862	0.000230143	0.0307612	0.000804793	0.00010307	0.0469154	0.000277008	0.00174484
T148	Tumor	ACN	0.00688657	0.000179379	0.00177568	0.000791482	0.000511186	0.00172514	0.00209111	0.000484082	0.000723955	0.0032911	0.000406957	0.00659638	0.0035367	0.000562876	0.000296428	0.000474846	0.000205018	0.000253082	0.00133075	0.00146963	0.00153621	0.0711941	0.00167964	0.000572247	0.00652692	5.60525e-05	0.00430709	0.00596613	0.000366235	0.000994319	0.0104905	0.0100334	0.00538117	0.00794662	0.0203219	5.06447e-05	3.55207e-05	8.25616e-05	0.00375739	0.0111135	9.00049e-05	0.0648034	0.000112427	0.000159613	0.0147587	0.000947884	0.000760301
T149	Tumor	ACN	0.00132625	0.00138731	0.0296271	0.00620055	0.000743267	0.00547398	0.00637949	0.000751373	0.00210682	0.0137862	0.000122426	0.0237945	0.0166223	0.00203588	7.45223e-05	0.000502895	0.000207646	0.00207618	0.00219801	0.00102844	0.000907442	0.0362411	0.000974206	0.000960871	0.0140105	0.000129756	0.0025741	0.00817415	7.8475e-05	0.0182639	0.00541459	0.00969476	0.00606044	0.00461187	0.0209221	9.9816e-06	3.97404e-05	4.91813e-05	0.00257639	0.019336	0.000424203	0.0318539	0.00016178	3.78549e-05	0.0133546	0.000302355	0.000916786
T151	Tumor	ACN	0.00553747	0.00136552	0.0326554	0.00736837	0.000560636	0.00137277	0.00350069	0.00048948	0.00117113	0.0055606	0.000137729	0.0197477	0.0117729	0.000871893	4.3036e-05	0.000416785	9.41971e-05	0.00222178	0.00207789	0.00640011	0.000699646	0.0501648	0.000865148	0.000820855	0.0443862	0.000558678	0.00174009	0.00758908	0.000270649	0.0253406	0.00330326	0.004063	0.00418752	0.0104228	0.0198891	4.01728e-05	3.50687e-05	9.07796e-05	0.00262686	0.0104721	0.00077104	0.041708	7.08127e-05	0.000136655	0.0101343	0.000437737	0.00095341
T038	Tumor	PAP	0.00793227	0.00189464	0.0268804	0.00503424	0.000481228	0.00152197	0.00243435	0.000544767	0.000791348	0.00488153	0.000210619	0.00313675	0.00417504	0.000496075	0.000153903	0.000422561	0.000271228	0.0019045	0.000836668	0.000968959	0.000442519	0.0959254	0.00113502	0.0012705	0.0686292	0.000567497	0.000523757	0.00429041	0.000145066	0.0987313	0.00204595	0.00109709	0.00224861	0.015753	0.0188401	3.09652e-05	2.66419e-05	0.000491107	0.00347262	0.0130128	9.17675e-05	0.0330844	0.000335279	6.30633e-05	0.0394999	0.000361091	0.0031239
T055	Tumor	PAP	0.010469	0.00648125	0.0936679	0.0105593	0.00050848	0.00083225	0.0032868	0.000395975	0.000740678	0.0108451	0.000391636	0.0124293	0.00712838	0.000494209	0.000304516	0.000409585	0.000328938	0.00100483	0.00226129	0.00258136	0.000859624	0.0600412	0.000936838	0.00101981	0.0208208	0.000101599	0.0236672	0.00508929	0.000144304	0.00727768	0.00441477	0.00849532	0.00336814	0.00529773	0.066347	5.20721e-05	4.98508e-05	6.46899e-05	0.00326118	0.0222759	0.000277501	0.0432959	9.63026e-05	3.47926e-05	0.015041	0.000261201	0.000881337
T057	Tumor	PAP	0.00524844	0.00247278	0.0528808	0.0088558	0.000600024	0.00147037	0.00592574	0.000834307	0.00101829	0.0059219	0.000368499	0.0178304	0.00659292	0.00115393	0.000194542	0.000563353	0.000210492	0.00197488	0.00138546	0.00341988	0.00100857	0.0461652	0.00162946	0.00138348	0.0280299	0.000877448	0.00130982	0.00592395	0.000172213	0.0333765	0.00413268	0.00426633	0.00424504	0.0080471	0.0170085	3.55251e-05	6.40954e-05	0.000108082	0.00432592	0.0162385	0.000386877	0.0339232	0.000139091	5.12139e-05	0.01951	0.000552712	0.00144349
T062	Tumor	PAP	0.00414529	0.00240196	0.0944555	0.0156482	0.000420252	0.000942056	0.00251926	0.00602788	0.000816277	0.00152206	0.000378244	0.0118156	0.00344079	0.000464935	0.000125975	0.000261157	0.000188864	0.00173266	0.000592492	0.000566321	0.000947514	0.0248189	0.000773676	0.00044871	0.0143829	0.000107407	0.00110432	0.00911007	3.2843e-05	0.0439438	0.00395826	0.00958556	0.00390904	0.00558666	0.00716114	3.02755e-05	2.8616e-05	5.35604e-05	0.00205749	0.00452482	0.000301111	0.0187652	6.09543e-05	2.14655e-05	0.00639793	0.000276252	0.00147029
T083	Tumor	PAP	0.00462881	0.00416171	0.0616526	0.0136609	0.000710924	0.00186933	0.0055658	0.000391775	0.000535513	0.00619901	0.000106716	0.018699	0.00634346	0.00037721	0.00012268	0.000360933	0.000141697	0.00233013	0.000712581	0.000476157	0.000648496	0.0347676	0.000739647	0.00175357	0.0115214	0.000657805	0.00144766	0.00676943	8.54343e-05	0.0309842	0.00502371	0.00378234	0.00327606	0.0149557	0.0112294	7.61937e-06	3.61474e-05	4.76964e-05	0.00192798	0.0127217	0.000506478	0.0235822	0.000105053	3.51897e-05	0.021475	0.000887338	0.000829998
T084	Tumor	PAP	0.0131899	0.00493369	0.101936	0.0835079	0.000530219	0.0012839	0.00554748	0.00266363	0.000289659	0.0031524	0.000118236	0.0272988	0.005868	0.00150712	0.000100826	0.000615015	0.000298943	0.00326393	0.000568905	0.000218047	0.000497858	0.0199752	0.000730051	0.000298212	0.0385624	0.00030405	0.00401899	0.0136975	7.51528e-05	0.0257206	0.00270131	0.00356654	0.00403014	0.0030668	0.00355149	1.04515e-05	3.07563e-05	4.48167e-05	0.00192954	0.00560846	0.000199192	0.015064	0.000100574	5.38346e-05	0.0105944	0.000361792	0.00144102
T086	Tumor	PAP	0.0131154	0.00721125	0.113226	0.0292672	0.000455031	0.00212382	0.0041472	0.00472408	0.000471023	0.00689853	0.000149775	0.0135555	0.013442	0.0016991	0.000118248	0.000814212	9.61278e-05	0.00211306	0.00275178	0.00396507	0.000863621	0.0335899	0.00149343	0.000419125	0.0122234	9.66697e-05	0.00681413	0.00674007	0.000100693	0.0172928	0.00509698	0.00803351	0.00606369	0.00622252	0.0155526	2.51893e-05	3.40744e-05	6.46649e-05	0.00280057	0.00979452	0.00028465	0.0315383	6.81944e-05	2.03124e-05	0.0106503	0.000265579	0.00112728
T104	Tumor	PAP	0.00237888	0.000778142	0.0148751	0.00437658	0.000496306	0.00110429	0.00490242	0.00185537	0.00182464	0.00271131	0.00102158	0.0173114	0.00395075	0.000469341	0.000472972	0.00066368	0.00030902	0.00089647	0.000710383	0.000640754	0.00116175	0.032258	0.00248429	0.000724358	0.038017	0.00112199	0.00166783	0.0070323	0.000266308	0.021363	0.00561494	0.00498531	0.0046028	0.0122945	0.0130515	4.49192e-05	5.71991e-05	6.81564e-05	0.00469522	0.00720389	0.000195636	0.0388774	0.000201623	0.000134599	0.0253861	0.000621753	0.00203053
T105	Tumor	PAP	0.00271222	0.0034334	0.0292936	0.0108842	0.000465733	0.00162456	0.00747434	0.000817315	0.00158371	0.00168819	0.000457109	0.00336134	0.00643456	0.000278767	5.9981e-05	0.000149699	0.000291853	0.00101274	0.000412779	0.000118302	0.000905057	0.0183925	0.000854245	0.000142308	0.0116562	0.000901527	0.000368522	0.00952641	8.07339e-05	0.0301644	0.00326835	0.00789276	0.00132463	0.00417149	0.00506227	1.81354e-05	5.37599e-05	7.31956e-05	0.00150469	0.00278575	0.000217601	0.0300448	6.17736e-05	3.08249e-05	0.00541393	0.000246634	0.000675034
T112	Tumor	PAP	0.0068651	0.00326143	0.0590696	0.0273049	0.000680522	0.000854763	0.0079449	0.000603463	0.00109905	0.00235706	0.00027168	0.0191146	0.00813199	0.000273318	0.000136763	0.000328617	0.000394632	0.00147046	0.000713405	0.000754211	0.000639394	0.0190162	0.000687466	0.00127002	0.0150143	0.00109221	0.00142067	0.0109132	9.38341e-05	0.0356366	0.00349107	0.00379257	0.00476335	0.0107754	0.0143368	3.31678e-05	3.51563e-05	7.25645e-05	0.00283224	0.00671441	0.000434484	0.0326238	0.000111121	7.37927e-05	0.0109189	0.000305288	0.00132042
T113	Tumor	PAP	0.00766519	0.00720742	0.187425	0.0760011	0.000802409	0.00143169	0.00944807	0.0012529	0.00132258	0.00150349	0.00015173	0.0251767	0.00501028	0.000365824	0.000153238	0.000467673	0.000210432	0.00116523	0.000674991	0.000680624	0.000514041	0.0138618	0.000810429	0.000434821	0.0311548	0.000408931	0.00179459	0.00727438	7.77246e-05	0.0240809	0.00311934	0.00490126	0.00365235	0.0047034	0.00469497	1.57064e-05	2.72434e-05	4.29882e-05	0.000513066	0.00299874	0.000146008	0.0408223	0.000351216	4.72204e-05	0.0181098	0.000279816	0.000704785
T121	Tumor	PAP	0.0070319	0.00464329	0.063328	0.010453	0.000353618	0.000609024	0.00192148	0.00060683	0.000218978	0.0105583	5.27636e-05	0.012294	0.0162082	0.0014795	4.73127e-05	0.000429505	0.00017503	0.00303727	0.00168962	0.0020974	0.000675661	0.0392878	0.000534812	0.00130355	0.0285969	0.000488447	0.00179826	0.00592247	5.16696e-05	0.0476882	0.00232603	0.00372756	0.0029211	0.0191517	0.0153982	1.15668e-05	2.02402e-05	6.36024e-05	0.00334634	0.022335	0.000196582	0.0177468	3.00272e-05	8.25468e-05	0.00501225	0.000106015	0.000689375
T125	Tumor	PAP	0.00995924	0.00384248	0.0903894	0.0145337	0.000491154	0.00230629	0.00334007	0.000784002	0.000964115	0.00421138	0.000265753	0.00993185	0.00521134	0.000682136	0.000452731	0.000531166	0.000182881	0.000348682	0.00159658	0.00611524	0.00114716	0.0411155	0.00106736	0.000777873	0.0106615	0.000596978	0.00204959	0.00565289	0.000438273	0.00230739	0.00728119	0.00611071	0.00544284	0.00763684	0.0215101	3.1041e-05	3.49099e-05	6.05897e-05	0.00251662	0.0089125	0.000199014	0.0510285	0.000153894	0.000136728	0.0224979	0.0010303	0.00084598
T131	Tumor	PAP	0.00203815	0.000604436	0.021713	0.0029674	0.000506235	0.00256896	0.00832555	0.00149994	0.00247888	0.0017238	0.0004041	0.0135583	0.004408	0.000541518	0.000269571	0.000580641	0.000119498	0.000718501	0.000641398	0.000869418	0.000796472	0.0215829	0.00129146	0.000759099	0.0261813	0.00175316	0.00217627	0.00849381	0.000450787	0.00519743	0.00548478	0.00338615	0.00482938	0.00680644	0.00746656	3.71865e-05	4.80698e-05	7.27369e-05	0.0044071	0.00427231	0.000339737	0.0365993	0.000245642	6.29734e-05	0.0244687	0.000717071	0.000975615
T136	Tumor	PAP	0.0139971	0.0140762	0.160831	0.0785915	0.000407083	0.0014511	0.00323588	0.000382048	0.00116951	0.00393809	0.000518863	0.0160876	0.00591313	0.000511343	7.02496e-05	0.000334768	0.000110707	0.00242901	0.00221271	0.00223239	0.000912185	0.0221036	0.000411901	0.000573986	0.0187298	0.000559071	0.00392308	0.00738967	5.64225e-05	0.00550124	0.00355235	0.00875497	0.00474324	0.014852	0.008787	8.6545e-06	1.80126e-05	1.69927e-05	0.00267881	0.0127103	0.000309602	0.0198401	4.44685e-05	6.2601e-05	0.00551021	0.000590164	0.000717522
T142	Tumor	PAP	0.00565577	0.00635884	0.119183	0.0276106	0.000614177	0.000736074	0.00381929	0.00338437	0.00081997	0.00123075	0.000266934	0.0106625	0.00732416	0.000995323	7.39813e-05	0.000320003	0.000131817	0.00204667	0.000633974	0.000576657	0.000729332	0.0170463	0.000895205	0.0004105	0.0109966	0.000647691	0.0360339	0.00825934	9.29343e-05	0.0393884	0.00189559	0.00436599	0.00327122	0.00373054	0.00648096	2.64119e-05	2.20697e-05	3.46969e-05	0.00245746	0.00369411	0.000295714	0.0235354	7.46542e-05	5.95466e-05	0.00757795	0.000335079	0.00184179
T150	Tumor	PAP	0.00224851	0.00234729	0.0405863	0.0074003	0.000557429	0.00426034	0.00351979	0.00114007	0.00106682	0.00518269	0.000126528	0.022081	0.00578925	0.000499097	0.000234254	0.000456398	0.000360136	0.00272851	0.00109136	0.000978349	0.00109959	0.0391843	0.00093517	0.000848446	0.0259077	0.000131725	0.00161651	0.0101974	9.50312e-05	0.0536371	0.00460189	0.0125185	0.00568989	0.00937959	0.0168792	1.76212e-05	3.58107e-05	6.60361e-05	0.00260362	0.0125638	0.000230559	0.0403219	0.000106939	7.3435e-05	0.012429	0.000200766	0.00204787
T002	Tumor	SOL	0.0196875	0.00973611	0.103466	0.0357739	0.000338426	0.00175867	0.00485379	0.00120696	0.00127451	0.00257513	0.000251275	0.0138187	0.00839157	0.00101309	0.000101225	0.000323138	0.000243715	0.00302751	0.00105803	0.00075597	0.000504495	0.0385221	0.00114499	0.000404114	0.0463299	0.0012674	0.00176522	0.00442537	0.000207441	0.0973583	0.00211733	0.001341	0.00293102	0.00357914	0.0155053	6.0802e-05	3.07544e-05	0.000447975	0.00306034	0.00424742	0.00031147	0.0160759	0.000120968	7.42568e-05	0.0151249	0.000624239	0.00166573
T052	Tumor	SOL	0.00946127	0.00777948	0.132716	0.0342325	0.000459656	0.00129676	0.00441163	0.00100998	0.000408749	0.0030888	0.000261685	0.0131533	0.00660091	0.00198171	8.23755e-05	0.000540646	0.000118221	0.00407489	0.00100059	0.000820945	0.000752712	0.0197273	0.00162108	0.000583707	0.0175862	0.000234054	0.00576959	0.00515873	0.000132024	0.0349004	0.00346671	0.00846839	0.00379028	0.00557381	0.0105786	2.0835e-05	3.00016e-05	4.6867e-05	0.0034131	0.00405833	0.000403846	0.0289363	0.000163818	3.5557e-05	0.0118717	0.000253731	0.00107939
T060	Tumor	SOL	0.00744833	0.00522943	0.0722322	0.027098	0.000396295	0.00144224	0.00590779	0.000500644	0.000367888	0.00193744	0.000130296	0.0221663	0.0123541	0.00111272	0.000157847	0.000500898	0.000294	0.00134751	0.00118419	0.00114754	0.00126274	0.023051	0.00153333	0.000529369	0.00940713	4.60688e-05	0.000969383	0.0076211	0.000183428	0.02838	0.00540123	0.00849797	0.00676252	0.00493228	0.0082897	3.22266e-05	2.37493e-05	5.1982e-05	0.00238701	0.0047068	0.000111634	0.0377178	3.93235e-05	6.00585e-05	0.00751953	0.000324895	0.00114338
T064	Tumor	SOL	0.00420886	0.00253382	0.0434437	0.0160316	0.000634144	0.00183735	0.00618615	0.00181492	0.00134859	0.00378031	0.000442749	0.0304122	0.00562637	0.00111824	0.000261413	0.000360499	0.000156979	0.00221762	0.000540229	0.000419057	0.000664111	0.021725	0.00103406	0.000760776	0.0185783	0.00043761	0.00742464	0.00435651	0.00018672	0.00407964	0.00394275	0.0121477	0.00306285	0.00315658	0.0083674	3.0273e-05	6.33937e-05	3.95488e-05	0.00299904	0.00412103	0.000300071	0.0394207	0.000193542	7.99039e-05	0.0376555	0.000435403	0.00112975
T071	Tumor	SOL	0.00198991	0.000421847	0.00538009	0.00140789	0.000947543	0.000851355	0.00495091	0.00221396	0.00091686	0.00290461	0.000300837	0.0190597	0.00739366	0.000850119	0.000237292	0.000300709	0.000291383	0.00213975	0.00202056	0.00230527	0.00100516	0.0244646	0.000750012	0.00064287	0.0547875	0.000172807	0.00246895	0.00728311	0.000127469	0.0209647	0.00696189	0.00515056	0.00205058	0.00491636	0.0124718	1.95865e-05	2.47085e-05	4.72653e-05	0.00122947	0.00507807	0.000288246	0.0520618	0.000139106	4.85971e-05	0.0109357	0.00149302	0.00177898
T072	Tumor	SOL	0.00381899	0.0020558	0.0600921	0.0128878	0.000527282	0.00101472	0.00845537	0.00166541	0.0011529	0.00190714	0.000165737	0.0232924	0.00738922	0.000459186	0.000399308	0.00111511	0.000275063	0.00304632	0.000941548	0.00138473	0.000887234	0.0276571	0.00251008	0.000653458	0.0316314	0.000551063	0.000792581	0.00802676	0.000156195	0.0414579	0.0057033	0.00677228	0.00626485	0.00455484	0.0265676	4.59642e-05	2.56196e-05	4.72426e-05	0.00351086	0.00595123	0.000269255	0.0344749	0.000130825	7.08611e-05	0.0135021	0.000248319	0.00148823
T075	Tumor	SOL	0.00942741	0.000430525	0.00861469	0.00167577	0.000446591	0.00282987	0.00329093	0.000745391	0.00200043	0.00499725	0.00193605	0.0189266	0.00201084	0.000740819	0.000540124	0.000336334	0.000226054	0.00109998	0.00102135	0.00138775	0.000882283	0.0307721	0.00196211	0.00135247	0.0323963	0.000407182	0.00139704	0.00437409	0.000899188	0.0597738	0.00505764	0.00139711	0.00354715	0.00539651	0.0152683	7.04347e-05	1.79551e-05	4.50082e-05	0.00104052	0.00607978	0.000325236	0.055793	0.000679708	0.000163133	0.0423264	0.000871355	0.000902386
T078	Tumor	SOL	0.00982423	0.00431768	0.103192	0.0229038	0.000527122	0.00148231	0.00619769	0.00130246	0.000300995	0.00412459	0.000299798	0.0202997	0.0117175	0.00156808	9.0793e-05	0.000705268	0.000156403	0.00376237	0.00181465	0.00266977	0.000661853	0.0382636	0.00149045	0.0021262	0.0345288	0.000338867	0.00212739	0.00529891	0.000139919	0.0236094	0.00349982	0.00282551	0.00420017	0.00590572	0.0330949	2.72063e-05	3.32927e-05	5.37185e-05	0.00301092	0.0104336	0.000186567	0.0424198	0.000121903	8.94038e-05	0.0137455	0.000251995	0.00112804
T080	Tumor	SOL	0.0102976	0.000208436	0.00173131	0.000325693	0.000461991	0.00362405	0.00174834	0.00171809	0.00501561	0.00606408	0.0006168	0.00488221	0.0048948	0.00118905	0.000445153	0.000777345	0.000131302	0.00123664	0.00332714	0.00794811	0.000800273	0.0476561	0.00144046	0.00225527	0.0420219	0.000843723	0.0020469	0.00522887	0.000408345	0.00345702	0.00449158	0.00234172	0.00381578	0.00664053	0.0233223	3.64484e-05	3.31e-05	7.24375e-05	0.00333475	0.0114757	0.000548147	0.0380485	0.000215122	0.000206935	0.0465101	0.00102906	0.00112293
T088	Tumor	SOL	0.00957773	0.0107988	0.163306	0.0368869	0.000543899	0.00235416	0.00446375	0.000939223	0.000590094	0.00668044	0.000144751	0.016594	0.00557434	0.000484381	0.000188746	0.000534879	0.00023751	0.000974179	0.000402535	0.000257988	0.000645895	0.0310145	0.000844177	0.000705009	0.0626375	0.000560633	0.00120281	0.00360547	0.000118167	0.041941	0.00184311	0.00391055	0.00223862	0.00669121	0.0141919	1.93671e-05	3.6759e-05	8.84528e-05	0.001458	0.00770282	0.000121366	0.0479448	9.71022e-05	2.06487e-05	0.0142966	0.000226315	0.00177654
T091	Tumor	SOL	0.00733378	0.00314688	0.0644522	0.0164409	0.000437865	0.00105415	0.00594849	0.00155336	0.00150895	0.00338208	0.000167797	0.018448	0.00800631	0.000939217	0.000226518	0.000558484	0.000173714	0.00290169	0.00186953	0.00257256	0.000733701	0.0389779	0.00120703	0.000891772	0.0216868	0.000742325	0.00722742	0.00669299	0.000130168	0.0420233	0.00346394	0.00546775	0.00388486	0.00513795	0.013106	1.71915e-05	2.53062e-05	6.87192e-05	0.00233982	0.0076123	0.000342778	0.0454584	0.000158385	2.94976e-05	0.0197158	0.000613458	0.00193321
T097	Tumor	SOL	0.00723603	0.0120207	0.215319	0.209094	0.000228435	0.00123438	0.00392586	0.000301178	0.00066943	0.000789051	0.00016192	0.0262454	0.00626679	0.000516894	2.4759e-05	0.000459122	8.7528e-05	0.00180688	0.000305354	0.000432342	0.000376069	0.00958115	0.00055541	0.000204261	0.0122377	0.000513216	0.00304354	0.00732873	0.000114695	0.015325	0.00180051	0.000554677	0.00295863	0.00421512	0.00314698	3.03916e-06	1.2438e-05	1.95337e-05	0.00109374	0.00255713	0.000303841	0.0095894	8.83051e-05	3.95062e-05	0.00662825	0.000296847	0.00104213
T100	Tumor	SOL	0.00228209	0.0013149	0.0327255	0.0213748	0.000826752	0.00284423	0.0100171	0.000822252	0.000785906	0.000797726	4.67993e-05	0.0315824	0.003783	0.00107884	6.46596e-05	0.00131289	0.000190339	0.00132304	0.000247835	0.000181221	0.000715897	0.011557	0.00126604	0.000175939	0.0294005	0.00148022	0.00138446	0.00905989	0.0001309	0.00356175	0.00370201	0.00574575	0.00602514	0.00368051	0.0112773	8.97388e-06	4.6971e-05	5.31663e-05	0.00322069	0.00329066	0.000350579	0.0308724	6.78571e-05	0.000124181	0.00561989	0.000459609	0.000962556
T103	Tumor	SOL	0.00271038	0.00162783	0.0453953	0.00994331	0.000503574	0.00236803	0.00787858	0.00100098	0.00085146	0.00671248	0.000309572	0.0181871	0.0056415	0.00185213	0.000344881	0.00117479	0.000392501	0.000559262	0.000842316	0.000903906	0.001057	0.0264563	0.00121655	0.000568741	0.0176122	0.00226882	0.00170297	0.00591234	0.00020727	0.0296388	0.00552997	0.00721901	0.0081405	0.0079684	0.0100449	1.30704e-05	2.16964e-05	5.56565e-05	0.00321108	0.00464017	0.000329504	0.0311419	7.24013e-05	8.04807e-05	0.00910163	0.00104665	0.00153717
T114	Tumor	SOL	0.00900338	0.00577214	0.113816	0.0721517	0.000435563	0.00113415	0.00537682	0.000556641	0.00235563	0.00305446	0.000497741	0.0105218	0.00652062	0.000557229	7.48174e-05	0.000325428	8.34944e-05	0.00174872	0.000818516	0.000697427	0.000911123	0.0276403	0.00118473	0.000286339	0.0146689	0.00074087	0.00135632	0.00598317	7.37575e-05	0.00563689	0.00364663	0.0079569	0.00372492	0.0064827	0.0176771	1.98615e-05	4.03286e-05	2.91297e-05	0.00193719	0.00562239	0.000209996	0.0296732	0.000175475	6.85191e-05	0.00984286	0.000423063	0.00102695
T127	Tumor	SOL	0.00448588	0.00400982	0.0476177	0.0132478	0.00052674	0.000920081	0.0039096	0.000585524	0.00053662	0.00207342	0.000126469	0.0233284	0.00469621	0.000740678	0.000110132	0.000338426	0.000174305	0.0033682	0.000218391	0.000117442	0.00089448	0.0165205	0.00110144	0.00130342	0.0131166	0.00131246	0.00543962	0.00669197	0.000112194	0.0670771	0.0032069	0.00622768	0.00324099	0.00339934	0.00502498	1.35397e-05	5.82346e-05	5.53038e-05	0.00249991	0.00432093	0.000256497	0.0269349	4.87514e-05	4.88395e-05	0.00887197	0.000365365	0.00222046
T129	Tumor	SOL	0.00125162	0.000441322	0.011799	0.00215285	0.000587906	0.00179461	0.00505166	0.00119344	0.00134813	0.00238969	0.000579124	0.0188592	0.00536023	0.000308655	0.00021613	0.000554086	0.000278197	0.00153271	0.00104326	0.00118077	0.00135559	0.0303882	0.00180308	0.00139213	0.0360441	0.00260363	0.000939206	0.00714722	0.000247283	0.0276611	0.00503094	0.00403677	0.00393526	0.0122968	0.0132223	2.72092e-05	3.57891e-05	7.4299e-05	0.00448012	0.00622285	0.000364808	0.0310653	0.000203162	0.000134725	0.0271335	0.00033974	0.00176815
T130	Tumor	SOL	0.00576795	0.00392277	0.0392019	0.00969542	0.000388162	0.00614674	0.0054076	0.00166458	0.00124006	0.0109141	0.000254763	0.0160675	0.0227763	0.00145391	4.51882e-05	0.000745248	0.000203427	0.00329479	0.00140239	0.000415544	0.000892265	0.031876	0.00152323	0.00105618	0.0141533	0.000320664	0.00172891	0.0122846	8.33947e-05	0.0238505	0.00795503	0.00909834	0.00675937	0.00771143	0.00852259	6.23125e-06	2.10608e-05	2.17953e-05	0.00164964	0.00938009	0.000763657	0.0186821	6.45459e-05	3.54884e-05	0.00725087	0.000327711	0.000645102
T132	Tumor	SOL	0.00299808	0.00163277	0.0302494	0.00984782	0.000434492	0.00206273	0.00810021	0.00440336	0.000914991	0.00213674	0.000849143	0.031561	0.0064701	0.000750684	0.00010157	0.000575503	0.00024256	0.00266423	0.00125204	0.00182836	0.000884115	0.0288361	0.000794036	0.00108011	0.0160575	0.00172191	0.00120119	0.00872878	0.00014623	0.0217987	0.00433536	0.0078042	0.00615349	0.00303267	0.00722212	1.64894e-05	8.98135e-05	3.27721e-05	0.00431052	0.00865669	0.000611934	0.0213881	4.54655e-05	6.66474e-05	0.00509211	0.00078218	0.00130349
T134	Tumor	SOL	0.00328639	0.00148143	0.0279466	0.00674878	0.000510199	0.00228678	0.00299882	0.00212767	0.000887291	0.0083119	9.35278e-05	0.0137652	0.013921	0.00356645	0.000115061	0.000491209	0.000210614	0.00249708	0.00212701	0.00236782	0.00124048	0.0771844	0.00170836	0.000574402	0.0173467	0.000593832	0.00143116	0.00805259	9.46689e-05	0.0308248	0.00597882	0.00964411	0.00771283	0.00451425	0.0209557	1.80952e-05	4.3023e-05	4.61947e-05	0.00290606	0.0140607	0.00053492	0.0236967	0.000263169	6.55541e-05	0.0175856	0.00025958	0.000952923
T141	Tumor	SOL	0.0681471	0.0429481	0.311849	0.0923787	0.000366854	0.000872518	0.00163183	0.0011403	0.000735113	0.0049052	0.000126886	0.00743634	0.0040769	0.000385746	8.30515e-05	0.000202247	0.000111757	0.000888782	0.000737755	0.000356037	0.000564704	0.0333143	0.000972684	0.000786059	0.00549428	5.38282e-05	0.000783642	0.00390709	0.0001007	0.00502334	0.00275313	0.00363206	0.00180672	0.00223094	0.0139744	1.77566e-05	1.86706e-05	3.04887e-05	0.00158527	0.0129165	0.000128028	0.0192647	4.48862e-05	4.25412e-05	0.00487351	0.000253866	0.000534015
T144	Tumor	SOL	0.00233633	0.00128073	0.0281689	0.00584812	0.000460717	0.00193102	0.00568013	0.00131412	0.000750517	0.00225662	0.000341862	0.0165315	0.00478207	0.00250488	0.000738801	0.00077379	0.00032836	0.000604064	0.000750393	0.00055382	0.00144493	0.0328711	0.00176671	0.000493385	0.00966134	0.000515894	0.00460524	0.00567135	0.00021262	0.0055127	0.00674782	0.00760973	0.00535876	0.0072761	0.0187719	4.76128e-05	4.10679e-05	4.38046e-05	0.00372576	0.00669909	0.000615922	0.0460963	0.000265979	0.000141141	0.0250803	0.000577615	0.00110842
T054	Tumor	MIP	0.00281712	0.00283819	0.0561703	0.021316	0.000688765	0.00120137	0.00674912	0.00065424	0.000954016	0.0162552	0.000185905	0.0144867	0.0223147	0.0015944	6.97602e-05	0.000698735	0.000184432	0.00516493	0.00206662	0.00258941	0.000827224	0.0442975	0.000724767	0.000659526	0.00829704	0.000176745	0.00310547	0.00537663	4.20183e-05	0.0325586	0.00476676	0.00334132	0.00423166	0.00424267	0.0247717	1.0432e-05	3.21808e-05	2.78054e-05	0.00194803	0.0155985	0.000325248	0.0297196	4.92104e-05	3.78524e-05	0.00512848	0.000239104	0.000807973
T077	Tumor	MIP	0.00293806	0.000147591	0.00233566	0.000817164	0.0004951	0.00282209	0.00149083	0.000823626	0.00158639	0.00389788	0.000465177	0.00531441	0.00411685	0.000453824	0.000225207	0.000744732	0.000262713	0.00170098	0.000447946	0.000772276	0.00101485	0.0388238	0.00160125	0.00217854	0.0826139	0.000593498	0.000863042	0.00516707	0.000756039	0.0473383	0.00525244	0.0012604	0.00343106	0.00938638	0.0223077	7.19787e-05	1.34146e-05	0.000126156	0.00350728	0.0228042	0.000362143	0.0653329	0.000189002	0.000198865	0.0358374	0.00100181	0.00371213
T094	Tumor	MIP	0.00725238	0.0112682	0.115121	0.0298949	0.00046858	0.00126482	0.00451993	0.00171799	0.000361008	0.049961	5.63788e-05	0.0146412	0.0142252	0.00107315	8.22308e-05	0.000498354	0.000211365	0.00282599	0.000873801	0.000370436	0.000393499	0.0583483	0.000797769	0.000819299	0.0119412	0.000243444	0.00344286	0.00560253	1.79373e-05	0.019586	0.004693	0.00468157	0.00447472	0.00395659	0.0125827	6.35684e-06	2.46779e-05	5.40487e-05	0.00180385	0.0304208	0.000326463	0.0203092	0.000113225	4.33714e-05	0.00519892	0.000119943	0.000748742
T099	Tumor	MIP	0.001216	0.00120387	0.0238251	0.00767649	0.00108958	0.00144646	0.00868951	0.000379118	0.00103392	0.00150772	4.29023e-05	0.0293124	0.0143956	0.000421366	5.94593e-05	0.000160031	0.00018893	0.000615417	0.00105424	0.000461394	0.000728033	0.0259349	0.000846644	0.000115326	0.0751826	0.000708097	0.00244776	0.00861916	0.000121578	0.0529019	0.00290477	0.00943923	0.00291514	0.00388931	0.00895496	5.69471e-06	3.13585e-05	5.29743e-05	0.00202367	0.00702703	0.000326219	0.053292	7.34574e-05	4.66369e-05	0.0120035	0.00023869	0.00248036
[truncated: 111 more columns]

## Sheet: Fig.S1c
Results of two-sided Wilcoxon signed-rank test between tumor and NAT in AAH							Results of two-sided Wilcoxon signed-rank test between tumor and NAT in AIS							Results of two-sided Wilcoxon signed-rank test between tumor and NAT in MIA							Results of two-sided Wilcoxon signed-rank test between tumor and NAT in IAC
Fold change (FC) = tumor/NAT							Fold change (FC) = tumor/NAT							Fold change (FC) = tumor/NAT							Fold change (FC) = tumor/NAT
Metabolite	p	FDR	FC	LOG2FC			Metabolite	p	FDR	FC	LOG2FC			Metabolite	p	FDR	FC	LOG2FC			Metabolite	p	FDR	FC	LOG2FC
Homoserine	0.203613	0.345924	3.8918	1.96044			Thiamine	1.19e-05	0.000144885	4.5695	2.19204			Cysteine	0.00026703	0.00175794	3.03088	1.59974			S-adenosylmethionine	1.45e-16	6.16e-15	4.22467	2.07884
gamma-Glu-cys	0.0161133	0.0669973	3.55926	1.83158			4:0-Carnitine	4.77e-07	1.26e-05	3.44554	1.78473			4:0-Carnitine	5.34e-05	0.00060272	3.02162	1.59532			18:0-Carnitine	3.96e-15	3.48e-14	4.19639	2.06915
GSH	0.0268555	0.0942925	3.35884	1.74796			Histamine	0.000176907	0.00103523	3.40423	1.76733			Argininosuccinic acid	0.00041962	0.00228619	2.691	1.42814			14:0-Carnitine	7.88e-16	1.1e-14	4.0841	2.03002
4:0-Carnitine	0.000488281	0.0110212	2.94629	1.5589			Cystathionine	9.87e-05	0.00074264	3.28681	1.71669			3-Ureidopropionic acid	5.34e-05	0.00060272	2.57673	1.36554			16:0-Carnitine	9.03e-16	1.1e-14	3.6426	1.86497
Cysteine	0.0161133	0.0669973	2.77472	1.47234			14:0-Carnitine	0.00167275	0.00528587	2.89101	1.53157			14:0-Carnitine	1.14e-05	0.00036163	2.49227	1.31746			Cystathionine	4.97e-10	1.48e-09	3.4666	1.79352
14:0-Carnitine	0.00146484	0.0192871	2.60923	1.38362			6:0-Carnitine	4.77e-07	1.26e-05	2.64684	1.40427			Quinolinic acid	0.0108261	0.028992	2.48832	1.31517			N-Acetyl-asp-glu	1.43e-12	6.65e-12	2.57646	1.36539
Histamine	0.000976563	0.0154297	2.3537	1.23493			Cysteine	0.000361919	0.00178698	2.33421	1.22293			Thiamine pyrophosphate	0.00078964	0.00366951	2.23586	1.16083			5'-Methylthioadenosine	9.03e-16	1.1e-14	2.37082	1.24538
Thiamine	0.0341797	0.108008	2.15132	1.10522			Uracil	0.00012064	0.000828743	2.26073	1.17679			GSH	0.00169373	0.00723267	2.22164	1.15162			Phosphocholine	5.11e-17	6.16e-15	2.21016	1.14415
Argininosuccinic acid	0.000488281	0.0110212	2.14774	1.10282			8:0-Carnitine	2.62e-05	0.000258982	2.24019	1.16362			S-adenosylmethionine	0.00026703	0.00175794	2.07934	1.05612			3-Ureidopropionic acid	1.81e-15	1.89e-14	2.13106	1.09157
8:0-Carnitine	0.000488281	0.0110212	2.08292	1.05861			Thiamine pyrophosphate	4.77e-06	7.53e-05	2.05768	1.04102			8:0-Carnitine	0.0180817	0.0439524	2.03334	1.02385			4:0-Carnitine	3.9e-16	6.16e-15	2.10123	1.07123
12:0-Carnitine	0.00244141	0.0241089	2.00102	1.00073			N-Acetyl-asp-glu	4.2e-05	0.00036833	2.03583	1.02562			Phosphocholine	0.00016403	0.00136406	2.01875	1.01346			Quinolinic acid	1.18e-06	2.29e-06	2.07511	1.05318
N-Acetyl-asp-glu	0.000488281	0.0110212	1.96181	0.972187			Argininosuccinic acid	2.62e-05	0.000258982	1.94809	0.96206			6:0-Carnitine	0.00052261	0.00266364	1.98094	0.986186			UDP-acetylglucosamine	5.26e-15	4.37e-14	2.06654	1.04722
Uracil	0.0424805	0.117753	1.88395	0.913758			GSH	0.137489	0.210906	1.94514	0.959875			N-Acetyl-asp-glu	0.00026703	0.00175794	1.94634	0.960764			IMP	9.53e-08	2.04e-07	1.98392	0.988351
6:0-Carnitine	0.00341797	0.0257161	1.87215	0.904698			12:0-Carnitine	0.00468493	0.0134585	1.91416	0.936711			Xanthine	0.00033569	0.00203998	1.866	0.899948			Thiamine pyrophosphate	9.2e-14	5.38e-13	1.86966	0.902775
Serotonin	0.0424805	0.117753	1.84026	0.879907			Quinolinic acid	0.00250483	0.00761082	1.87895	0.909929			dTMP	0.00239945	0.00881656	1.74531	0.803486			Glycero-3-phosphocholine	9.49e-09	2.34e-08	1.79844	0.846747
Phosphocholine	0.000488281	0.0110212	1.76078	0.816218			XMP	0.00927448	0.0225441	1.87496	0.906863			Xanthosine	0.00391769	0.0128957	1.74129	0.800158			GMP	6.05e-10	1.74e-09	1.73194	0.79239
Pyridoxal 5-phosphate	0.00244141	0.0241089	1.75002	0.807373			dTMP	3.34e-05	0.000310225	1.73363	0.793794			IMP	0.0258217	0.0591279	1.73664	0.796301			Xanthine	7.58e-10	2.14e-09	1.6604	0.731529
Thiamine pyrophosphate	0.00341797	0.0257161	1.69894	0.764635			IMP	0.000213146	0.00120275	1.72661	0.78794			Thiamine	0.00945282	0.0266705	1.69715	0.763117			Riboflavin	2.98e-12	1.35e-11	1.6252	0.700616
IMP	0.012207	0.0622165	1.69186	0.758612			3:0-Carnitine	1.43e-06	2.83e-05	1.72256	0.784558			1-Methylnicotinamide	9.54e-05	0.00094175	1.63196	0.706605			N-Acetylputrescine	3.24e-10	1.03e-09	1.59215	0.670978
XMP	0.17627	0.312928	1.66695	0.737211			Riboflavin	0.000304699	0.00155298	1.71704	0.779925			Histamine	0.0159721	0.0400571	1.6212	0.697063			Thiamine	4.81e-11	1.69e-10	1.58669	0.666025
Xanthine	0.00927734	0.0523507	1.60822	0.685466			Pyridoxal 5-phosphate	0.00012064	0.000828743	1.71095	0.774796			18:0-Carnitine	0.0955124	0.157197	1.61965	0.695686			5:0-Carnitine	2.82e-06	5.43e-06	1.58496	0.664449
S-adenosylmethionine	0.012207	0.0622165	1.60439	0.682023			Ethanolamine	0.000693798	0.0027405	1.64501	0.718098			Riboflavin	0.0180817	0.0439524	1.60253	0.680355			GSSG	0.00013318	0.00021255	1.47997	0.56557
Thymine	0.850098	0.889506	1.55224	0.634356			Xanthine	0.00145483	0.00478882	1.6325	0.707081			gamma-Glu-cys	0.0545731	0.100262	1.57921	0.659204			1-Methylnicotinamide	9.97e-11	3.22e-10	1.46827	0.554115
FAD	0.000488281	0.0110212	1.48255	0.568083			Phosphocholine	8.06e-05	0.000670132	1.61532	0.691824			Acetylserine	0.00141144	0.00619465	1.57644	0.656668			dUMP	6.49e-05	0.00010688	1.45031	0.53636
Nicotinamide	0.00927734	0.0523507	1.46662	0.5525			Homoserine	0.462778	0.584951	1.59628	0.67471			16:0-Carnitine	0.275341	0.388428	1.5421	0.624895			Pyridoxal 5-phosphate	4.34e-10	1.34e-09	1.42008	0.505974
Xanthosine	0.0424805	0.117753	1.45974	0.545708			1-Methylnicotinamide	9.87e-05	0.00074264	1.52973	0.613282			Pyridoxal 5-phosphate	0.00141144	0.00619465	1.53609	0.619265			Xanthosine	0.00015382	0.00024303	1.41212	0.497865
N-Acetylaspartic acid	0.000488281	0.0110212	1.45646	0.54247			Nicotinamide	6.68e-06	8.79e-05	1.5252	0.609003			XMP	0.049366	0.0951199	1.53302	0.616378			N-Acetylaspartic acid	0.00017245	0.00026978	1.39223	0.477403
Riboflavin	0.0424805	0.117753	1.43448	0.520531			Methionine sulfoxide	0.000504494	0.00215432	1.47441	0.560137			FAD	0.00012589	0.00110499	1.52818	0.611811			Argininosuccinic acid	7.42e-07	1.48e-06	1.35328	0.436465
3:0-Carnitine	0.0161133	0.0669973	1.43346	0.519501			5'-Methylthioadenosine	0.00126171	0.0043337	1.46212	0.548058			Nicotinamide	0.00202179	0.00798607	1.48167	0.567228			Lactose	0.575442	0.622739	1.33943	0.421623
3-Ureidopropionic acid	0.0209961	0.0809118	1.37226	0.456554			Acetylserine	6.68e-06	8.79e-05	1.46172	0.547666			S-adenosylhomocysteine	0.0445595	0.0902615	1.46037	0.546333			Cysteine	0.00287299	0.00405296	1.31387	0.39382
Methionine	0.0771484	0.176659	1.35944	0.44301			N-Acetylaspartic acid	0.000176907	0.00103523	1.45755	0.543549			12:0-Carnitine	0.0289307	0.0653006	1.44769	0.533758			3:0-Carnitine	0.356772	0.399787	1.31162	0.391344
Quinolinic acid	0.0771484	0.176659	1.35462	0.437891			3-Ureidopropionic acid	0.00831604	0.0215399	1.44382	0.529889			Homoserine	0.072834	0.127864	1.44669	0.532758			AMP	9.85e-05	0.00015883	1.30682	0.38606
Guanidoacetic acid	0.0522461	0.135326	1.33995	0.422181			Aspartate	4.77e-07	1.26e-05	1.42678	0.512762			Ethanolamine	0.293499	0.406779	1.43805	0.524113			2-Aminoadipic acid	0.180217	0.206335	1.30356	0.382454
cAMP	0.469727	0.628956	1.33911	0.42127			S-adenosylmethionine	0.00927448	0.0225441	1.41815	0.504014			Uracil	0.0159721	0.0400571	1.41416	0.499942			S-adenosylhomocysteine	3.42e-08	7.83e-08	1.28642	0.363364
Acetylserine	0.0522461	0.135326	1.33414	0.415915			dUMP	0.00323916	0.00947753	1.37156	0.455816			3:0-Carnitine	0.00283814	0.00996501	1.40519	0.490762			Cytidine	0.872467	0.889354	1.27711	0.352886
SDMA-ADMA	0.0922852	0.197041	1.32847	0.409763			Succinate	0.000176907	0.00103523	1.36919	0.453319			Hypoxanthine	0.0123596	0.0320134	1.34401	0.426542			Guanidoacetic acid	0.00440178	0.0061547	1.27516	0.350675
Glycero-3-phosphocholine	0.00341797	0.0257161	1.32451	0.405464			Hypoxanthine	0.00167275	0.00528587	1.34387	0.426392			Aspartate	0.0123596	0.0320134	1.31532	0.395417			Alanine/Sarcosine	2.15e-08	5e-08	1.23991	0.310238
S-adenosylhomocysteine	0.0161133	0.0669973	1.2989	0.377294			Thymine	0.0684443	0.118837	1.34271	0.425148			Serotonin	0.181866	0.276296	1.31204	0.391811			NAD	0.0448595	0.0553735	1.22274	0.290122
dUMP	0.0341797	0.108008	1.29729	0.375504			Glucarate	0.0328941	0.0633814	1.33777	0.419834			GMP	0.0229874	0.054209	1.30819	0.387576			UMP	0.00738455	0.0099723	1.21066	0.275795
Arginine	0.0341797	0.108008	1.29702	0.375199			16:0-Carnitine	0.155971	0.228179	1.32847	0.409765			Guanidoacetic acid	0.0204124	0.0488662	1.30738	0.386684			SDMA-ADMA	0.019838	0.0250752	1.20108	0.26433
Hypoxanthine	0.109863	0.225434	1.28169	0.358044			gamma-Glu-cys	0.974622	0.974622	1.30809	0.387461			SDMA-ADMA	0.113377	0.180945	1.30667	0.385892			FAD	1.98e-08	4.67e-08	1.17527	0.232994
Cystine	0.850098	0.889506	1.2804	0.356591			Acetyllysine	0.0004282	0.00193302	1.29656	0.374694			Guanine	0.072834	0.127864	1.28259	0.359064			Acetylserine	2.11e-05	3.87e-05	1.17353	0.230854
Succinate	0.151367	0.295259	1.27989	0.356019			Guanine	0.0500727	0.0909366	1.2575	0.330558			Glycero-3-phosphocholine	0.00714493	0.0213	1.25827	0.331439			12:0-Carnitine	0.725756	0.749473	1.15999	0.214108
Ethanolamine	0.469727	0.628956	1.26771	0.342224			Guanidoacetic acid	0.0004282	0.00193302	1.25139	0.323534			Acetylcarnitine	0.0108261	0.028992	1.24491	0.316041			Lactic acid	4.26e-06	8.02e-06	1.1551	0.208014
GMP	0.0922852	0.197041	1.26284	0.336672			Xanthosine	0.0794272	0.133505	1.25136	0.323501			1-Methyladenosine	0.0545731	0.100262	1.2085	0.273217			6:0-Carnitine	0.0174559	0.0224231	1.14696	0.197819
16:0-Carnitine	0.380371	0.556469	1.25859	0.331812			Guanosine	0.0424981	0.0789965	1.23349	0.302743			5-Hydroxytryptophan	0.087429	0.146955	1.19541	0.257508			NADP	0.423567	0.467998	1.14454	0.194763
1-Methylnicotinamide	0.0639648	0.16042	1.25672	0.329659			FAD	0.00109148	0.00383231	1.22815	0.296491			N-Acetylaspartic acid	0.0445595	0.0902615	1.1941	0.255929			Methionine sulfoxide	0.00122457	0.0017915	1.14263	0.192353
Methionine sulfoxide	0.266113	0.424706	1.25659	0.329515			Lactic acid	0.0634193	0.111336	1.21104	0.276242			Lactic acid	0.0108261	0.028992	1.18409	0.243779			Succinate	0.00239971	0.00341581	1.12432	0.169055
Cystathionine	0.469727	0.628956	1.23569	0.305315			SDMA-ADMA	0.0229163	0.0476418	1.1931	0.254719			Alanine/Sarcosine	0.113377	0.180945	1.18264	0.242006			1-Methyladenosine	5.47e-05	9.1e-05	1.1223	0.166457
Lysine	0.203613	0.345924	1.22479	0.292529			G6P/F6P	0.632729	0.724428	1.19125	0.252479			5'-Methylthioadenosine	0.0545731	0.100262	1.18019	0.239021			Phosphoethanolamine	0.00041499	0.00061857	1.11791	0.160802
G6P/F6P	0.266113	0.424706	1.21969	0.286512			Methionine	0.0275354	0.0557769	1.18874	0.249436			Methionine	0.079876	0.138686	1.17603	0.233921			Fumarate	0.00640005	0.00871731	1.11685	0.159436
dTMP	0.129395	0.255554	1.21371	0.27942			5-Hydroxyindoleacetate	0.275627	0.369059	1.16546	0.220894			UDP-acetylglucosamine	0.0445595	0.0902615	1.17138	0.228211			Biotin	0.103558	0.122106	1.07818	0.108602
Aspartate	0.0161133	0.0669973	1.20922	0.274077			N-Acetylputrescine	0.0737758	0.125339	1.16288	0.217708			Malate	0.0545731	0.100262	1.15536	0.208344			Hydroxyproline	0.00604051	0.00829914	1.07407	0.103085
Acetylcarnitine	0.0771484	0.176659	1.20414	0.268002			Lysine	0.0917325	0.150976	1.15964	0.213678			Succinate	0.156403	0.239919	1.1529	0.205269			Proline	0.016792	0.0219268	1.07302	0.101678
Galactose 1-phosphate	0.266113	0.424706	1.19252	0.254019			Glyceric acid	0.146517	0.218393	1.15843	0.212171			Cytidine	0.984322	0.984322	1.15277	0.205104			AICAR	0.560932	0.611223	1.07002	0.0976419
Leucine	0.17627	0.312928	1.18757	0.248012			Alanine/Sarcosine	0.00831604	0.0215399	1.1534	0.20589			Thymine	0.210117	0.307394	1.15268	0.204992			XMP	0.745471	0.764833	1.06567	0.0917652
5-Hydroxyindoleacetate	0.469727	0.628956	1.18602	0.246124			Cystine	0.655639	0.729513	1.14455	0.194786			Cystathionine	0.257927	0.370477	1.1403	0.189417			Carnosine	0.174111	0.200799	1.0588	0.0824314
UDP-acetylglucosamine	0.203613	0.345924	1.16456	0.219786			GMP	0.186976	0.26377	1.14265	0.19238			Taurine	0.00202179	0.00798607	1.13439	0.181922			N-Acetyl-glucosamine 6-phosphate	0.927049	0.938934	1.05414	0.0760609
Phosphoethanolamine	0.129395	0.255554	1.15038	0.202112			Spermine	0.655639	0.729513	1.13278	0.179869			Phosphoethanolamine	0.036068	0.0791491	1.12892	0.174948			Ethanolamine	0.995256	0.995256	1.0373	0.0528383
Acetyllysine	0.17627	0.312928	1.15031	0.202027			Trimethyllysine	0.137489	0.210906	1.12714	0.172665			dUMP	0.312408	0.421885	1.12511	0.170061			Histamine	0.0563311	0.0689947	1.03577	0.0507065
N-methylarginine	0.677246	0.810643	1.148	0.199125			1-Methyladenosine	0.0500727	0.0909366	1.11825	0.161242			5-Hydroxyindoleacetate	0.768005	0.819898	1.12112	0.164942			Glucarate	0.444525	0.487742	1.0315	0.0447501
Proline	0.203613	0.345924	1.12583	0.170993			S-adenosylhomocysteine	0.155971	0.228179	1.11528	0.157401			Trimethyllysine	0.650749	0.734417	1.11873	0.161865			dTMP	0.00020251	0.00031065	1.01639	0.0234501
N-Acetylornithine	0.423828	0.603287	1.12396	0.168589			5-Hydroxytryptophan	0.186976	0.26377	1.11311	0.154602			Proline	0.156403	0.239919	1.1041	0.142872			ADP-ribose	0.0746802	0.0907652	1.0121	0.0173495
Taurine	0.30127	0.471293	1.102	0.14013			Arginine	0.137489	0.210906	1.1121	0.153285			Fumarate	0.144688	0.228606	1.09996	0.137445			NAAD	0.966804	0.972962	1.01196	0.0171564
Phenylalanine	0.339355	0.520565	1.09659	0.133018			Leucine	0.146517	0.218393	1.09892	0.136091			Arginine	0.395462	0.516388	1.09522	0.131216			Glutamate	0.611639	0.654748	1.01191	0.0170813
Fumarate	0.423828	0.603287	1.09426	0.12995			Glycerol 3-phosphate	0.566068	0.667453	1.09375	0.129283			Glutamate	0.0955124	0.157197	1.0835	0.115702			Malate	0.640281	0.678955	1.00724	0.0104052
Guanine	0.791016	0.86792	1.08381	0.116112			Galactose 1-phosphate	0.50284	0.611144	1.09318	0.128527			Carnitine	0.418041	0.541398	1.08128	0.112735			Deoxyinosine	0.69038	0.726055	1.00657	0.00944943
1-Methyladenosine	0.30127	0.471293	1.07539	0.10486			Choline	0.198219	0.277156	1.09178	0.126684			NADP	0.541218	0.652767	1.07677	0.106708			Nicotinamide	0.699164	0.726762	0.997657	-0.0033839
Malate	0.233398	0.392308	1.07448	0.103636			gamma-Aminobutyric acid	0.320883	0.419005	1.09178	0.126676			Cystine	0.798252	0.835257	1.06767	0.0944692			Asparagine	0.613308	0.654748	0.993962	-0.0087374
ADP-ribose	0.518555	0.671571	1.06326	0.0884954			Proline	0.146517	0.218393	1.09058	0.125101			Lactose	0.210117	0.307394	1.0583	0.0817515			Uracil	0.693888	0.726055	0.964775	-0.0517359
Isoleucine	0.569336	0.713929	1.06302	0.0881652			N-Acetyl-glucosamine 6-phosphate	0.774529	0.832487	1.08925	0.123341			Leucine	0.352459	0.464071	1.05279	0.0742208			Thymine	0.0181427	0.0231174	0.960093	-0.0587545
Guanosine	0.469727	0.628956	1.06019	0.0843169			3-Chlorotyrosine	0.523511	0.626627	1.08018	0.111274			Glucarate	0.56776	0.679592	1.05263	0.0739953			5-Hydroxytryptophan	0.0163619	0.0215431	0.95621	-0.064601
Cytidine	0.850098	0.889506	1.05118	0.0720097			18:0-Carnitine	0.50284	0.611144	1.07164	0.0998182			N-methylarginine	0.465317	0.592904	1.04784	0.0674227			GSH	0.380841	0.423752	0.95548	-0.0657031
Lactic acid	0.677246	0.810643	1.05102	0.0717895			UDP-acetylglucosamine	0.222107	0.307833	1.0696	0.0970709			N-Acetylputrescine	0.489967	0.609566	1.04476	0.0631742			Aspartate	0.040484	0.0503659	0.951217	-0.0721539
Choline	0.733398	0.839688	1.04748	0.0669194			Inosine	0.388045	0.498464	1.05643	0.079201			Acetyllysine	0.650749	0.734417	1.04073	0.0575971			Pantothenic acid	0.0962092	0.114294	0.948843	-0.0757586
gamma-Aminobutyric acid	0.677246	0.810643	1.04518	0.0637531			Cytidine	0.50284	0.611144	1.05625	0.0789551			Guanosine	0.828785	0.8615	1.03862	0.0546744			Isoleucine	0.00553527	0.00767168	0.945833	-0.0803425
Tyrosine	0.569336	0.713929	1.0402	0.0568667			Asparagine	0.873604	0.920197	1.05128	0.0721456			Kynurenine	0.921715	0.933532	1.035	0.0496314			8:0-Carnitine	0.26419	0.298158	0.939294	-0.0903515
AICAR	0.733398	0.839688	1.03701	0.052428			Glycero-3-phosphocholine	0.655639	0.729513	1.03629	0.0514219			Lysine	0.708557	0.777445	1.03091	0.043913			Acetylalanine	0.0142585	0.0189315	0.937374	-0.0933026
Glutamate	0.62207	0.767868	1.03422	0.0485476			Phenylalanine	0.523511	0.626627	1.03478	0.049323			Choline	0.798252	0.835257	1.02264	0.0323027			Tryptophan	0.128901	0.149753	0.933031	-0.100002
Glycerol 3-phosphate	0.909668	0.933296	1.0222	0.0316791			Phosphoethanolamine	0.898736	0.928106	1.03121	0.0443317			Isoleucine	0.650749	0.734417	1.02104	0.0300398			Taurine	0.0285905	0.0358516	0.931867	-0.101804
N-Acetylglutamine	0.791016	0.86792	1.022	0.0314022			Fumarate	0.774529	0.832487	1.02751	0.0391478			gamma-Aminobutyric acid	0.921715	0.933532	1.01988	0.0284061			Leucine	0.00180041	0.00260977	0.930639	-0.103706
UMP	0.733398	0.839688	1.01919	0.0274213			Taurine	0.799034	0.853022	1.02198	0.031373			Pyruvate	0.489967	0.609566	1.00608	0.00874305			UDP-galactose	0.0947908	0.113462	0.908214	-0.138897
Alanine/Sarcosine	0.791016	0.86792	1.01767	0.0252649			Glutamate	0.898736	0.928106	1.00626	0.00899962			Biotin	0.541218	0.652767	1.00539	0.00775833			Homoserine	2.88e-06	5.49e-06	0.885184	-0.175951
AMP	0.850098	0.889506	1.00426	0.0061385			Isoleucine	0.898736	0.928106	1.00479	0.00689034			Phenylalanine	0.738091	0.804264	0.995927	-0.0058888			Kynurenine	0.0875064	0.105542	0.882308	-0.180646
UDP-galactose	1	1	0.990369	-0.0139621			Pantothenic acid	0.974622	0.974622	1.00259	0.00372639			ADP-ribose	0.622562	0.723271	0.986512	-0.0195919			Methionine	1.22e-05	2.26e-05	0.874556	-0.193377
Carnitine	0.969727	0.975903	0.987	-0.0188781			Tyrosine	0.94927	0.973926	0.997999	-0.00289017			Asparagine	0.650749	0.734417	0.979941	-0.0292335			Trimethyllysine	0.00826775	0.0110704	0.8734	-0.195286
CMP	0.850098	0.889506	0.977432	-0.0329312			Biotin	0.587927	0.688092	0.995455	-0.00657137			5:0-Carnitine	0.768005	0.819898	0.971957	-0.0410357			Carbamoylphosphate	0.00039316	0.00059161	0.868561	-0.203301
Inosine	0.969727	0.975903	0.970575	-0.0430879			N-Acetylornithine	0.823729	0.873484	0.990855	-0.0132537			Inosine	0.594887	0.701434	0.963246	-0.0540239			CMP	0.0172321	0.022317	0.86763	-0.204849
Biotin	0.380371	0.556469	0.967901	-0.0470693			5:0-Carnitine	0.750238	0.817501	0.99075	-0.0134074			Hydroxyproline	0.541218	0.652767	0.959961	-0.0589519			Acetyllysine	3.52e-05	6.18e-05	0.860247	-0.217177
Acetylalanine	0.518555	0.671571	0.956631	-0.0639651			AICAR	0.726184	0.796785	0.990097	-0.0143576			Pantothenic acid	0.921715	0.933532	0.957944	-0.0619866			Phenylalanine	8.01e-09	2.01e-08	0.856008	-0.224304
NADP	0.733398	0.839688	0.953448	-0.0687738			N-methylarginine	0.974622	0.974622	0.978975	-0.0306559			cAMP	0.515278	0.636046	0.952419	-0.0703321			Dimethylglycine	7.33e-08	1.59e-07	0.849014	-0.23614
Valine	0.850098	0.889506	0.951039	-0.0724236			Acetylcarnitine	0.632729	0.724428	0.971091	-0.0423214			Glyceric acid	0.293499	0.406779	0.945265	-0.0812092			Valine	2.57e-11	9.89e-11	0.848028	-0.237816
Glucarate	0.423828	0.603287	0.938479	-0.0916031			Carbamoylphosphate	0.678863	0.750072	0.970152	-0.0437179			Dihydroxyacetone phosphate	0.312408	0.421885	0.943117	-0.0844915			3-Chlorotyrosine	0.00025342	0.000385	0.846866	-0.239794
5:0-Carnitine	0.518555	0.671571	0.935912	-0.0955545			Malate	0.443407	0.564986	0.965291	-0.0509648			AMP	0.622562	0.723271	0.942252	-0.0858151			5-Hydroxylysine	8.8e-07	1.74e-06	0.846267	-0.240815
Carbamoylphosphate	0.569336	0.713929	0.935773	-0.0957702			Phosphopyruvic acid	0.974622	0.974622	0.955326	-0.0659348			Carbamoylphosphate	0.984322	0.984322	0.931443	-0.10246			Tyrosine	5.36e-10	1.57e-09	0.839722	-0.252016
N-Acetyl-glucosamine 6-phosphate	0.791016	0.86792	0.934752	-0.0973439			Ribose 5-phosphate	0.655639	0.729513	0.954395	-0.0673409			Gluconic acid	0.332066	0.44463	0.929283	-0.105811			Creatine	2.95e-05	5.36e-05	0.839624	-0.252184
2-Aminoadipic acid	0.380371	0.556469	0.927972	-0.107847			Valine	0.320883	0.419005	0.939613	-0.0898621			Tyrosine	0.679428	0.755983	0.928502	-0.107023			Phosphopyruvic acid	0.0021138	0.00303619	0.839272	-0.252789
Tryptophan	0.969727	0.975903	0.92473	-0.112896			cAMP	0.54459	0.646957	0.937374	-0.0933036			AICAR	0.921715	0.933532	0.928328	-0.107293			dAMP	0.248258	0.282192	0.838342	-0.254389
Pantothenic acid	0.62207	0.767868	0.923281	-0.115158			Gluconic acid	0.165859	0.240419	0.929966	-0.10475			Glycerol 3-phosphate	0.489967	0.609566	0.919772	-0.120652			cAMP	3.52e-05	6.18e-05	0.829855	-0.269069
5'-Methylthioadenosine	0.909668	0.933296	0.907846	-0.139481			Kynurenine	0.388045	0.498464	0.919108	-0.121693			Valine	0.195633	0.291604	0.917223	-0.124655			Histidine	3.08e-09	8.23e-09	0.815869	-0.293591
N-Acetylputrescine	0.266113	0.424706	0.900072	-0.151887			N-Acetylglutamine	0.305309	0.405368	0.901642	-0.149373			Acetylalanine	0.087429	0.146955	0.91664	-0.125572			Adenosine	0.125345	0.146701	0.807992	-0.307587
Glyceric acid	0.791016	0.86792	0.896056	-0.158339			Dimethylglycine	0.0358753	0.0682928	0.889352	-0.169173			UMP	0.312408	0.421885	0.910878	-0.13467			Carnitine	3.38e-05	6.07e-05	0.805411	-0.312202
Glutamine	0.569336	0.713929	0.887837	-0.171634			Carnitine	0.26152	0.356208	0.884046	-0.177806			Phosphopyruvic acid	0.768005	0.819898	0.898541	-0.154344			Inosine	5.47e-08	1.22e-07	0.802287	-0.31781
5-Hydroxytryptophan	0.17627	0.312928	0.886788	-0.173339			Histidine	0.0586901	0.104191	0.882554	-0.180244			Pyroglutamic acid	0.275341	0.388428	0.893999	-0.161654			Glyceric acid	0.00019874	0.00030785	0.799883	-0.32214
Betaine	0.339355	0.520565	0.885309	-0.175747			Citrulline	0.0208583	0.0451453	0.876791	-0.189695			NAD	0.465317	0.592904	0.885093	-0.176099			Hypoxanthine	3.97e-08	8.95e-08	0.799804	-0.322282
Trimethyllysine	0.677246	0.810643	0.885186	-0.175948			Tryptophan	0.0424981	0.0789965	0.870599	-0.19992			N-Acetylornithine	0.241253	0.349706	0.873958	-0.194364			N-methylarginine	6.4e-07	1.3e-06	0.795451	-0.330155
Asparagine	0.850098	0.889506	0.881291	-0.182309			AMP	0.120677	0.192596	0.868996	-0.202579			Methionine sulfoxide	0.708557	0.777445	0.865442	-0.208491			Guanosine	5.13e-07	1.05e-06	0.776334	-0.365252
Pyruvate	0.791016	0.86792	0.876607	-0.189997			Pyroglutamic acid	0.0854092	0.142049	0.855924	-0.224445			G6P/F6P	0.679428	0.755983	0.856954	-0.222711			N-Acetylglutamine	1.5e-08	3.6e-08	0.769056	-0.378839
Kynurenine	0.380371	0.556469	0.874709	-0.193125			Lactose	0.482591	0.605154	0.848524	-0.236973			Tryptophan	0.104156	0.169657	0.855374	-0.225373			Gluconic acid	3.93e-09	1.03e-08	0.757641	-0.400413
Histidine	0.380371	0.556469	0.870149	-0.200666			Adenosine	0.0328941	0.0633814	0.836976	-0.256742			Dimethylglycine	0.0258217	0.0591279	0.848297	-0.237358			Glutamine	9.82e-11	3.22e-10	0.752977	-0.409323
Pyroglutamic acid	0.469727	0.628956	0.865678	-0.208098			UMP	0.0229163	0.0476418	0.824118	-0.279078			N-Acetylglutamine	0.195633	0.291604	0.842703	-0.246904			1-Methylhistidine	6.68e-08	1.47e-07	0.745791	-0.423156
Hydroxyproline	0.17627	0.312928	0.85459	-0.226696			UDP-galactose	0.26152	0.356208	0.815602	-0.294062			3-Chlorotyrosine	0.594887	0.701434	0.83299	-0.263629			Pyruvate	1.5e-07	3.17e-07	0.73635	-0.441536
Dimethylglycine	0.17627	0.312928	0.852296	-0.230574			NADP	0.0103245	0.0247162	0.814871	-0.295357			CMP	0.0602074	0.109342	0.832011	-0.265326			Cycloleucine	1.72e-13	9.72e-13	0.730669	-0.452711
Deoxyinosine	0.266113	0.424706	0.844366	-0.244059			Citraconic acid	0.0301175	0.060235	0.809459	-0.30497			Creatine	0.049366	0.0951199	0.829353	-0.269943			Choline	8.7e-12	3.53e-11	0.729789	-0.454449
Phosphopyruvic acid	0.0922852	0.197041	0.827092	-0.27388			Betaine aldehyde	0.176192	0.253076	0.808667	-0.306382			Galactose 1-phosphate	0.352459	0.464071	0.826195	-0.275446			Acetylcarnitine	1.82e-09	5.04e-09	0.726741	-0.460487
Carnosine	0.733398	0.839688	0.817834	-0.290121			Uridine	0.0189567	0.0415993	0.807272	-0.308874			N-Acetyl-glucosamine 6-phosphate	0.066288	0.119017	0.822712	-0.28154			gamma-Aminobutyric acid	4.54e-12	1.94e-11	0.726014	-0.461931
NAD	0.0771484	0.176659	0.782024	-0.354715			CMP	0.00831604	0.0215399	0.804964	-0.313003			UDP-galactose	0.087429	0.146955	0.820461	-0.285494			Taurochenodeoxycholate	5.15e-13	2.63e-12	0.724744	-0.464457
Ribose 5-phosphate	0.0424805	0.117753	0.78089	-0.356809			Glutamine	0.0229163	0.0476418	0.803625	-0.315406			Histidine	0.0445595	0.0902615	0.80834	-0.306966			Lysine	3.66e-11	1.31e-10	0.718764	-0.476411
3-Chlorotyrosine	0.518555	0.671571	0.775416	-0.366957			Carnosine	0.275627	0.369059	0.803228	-0.316118			Glutamine	0.00823212	0.0240866	0.806446	-0.31035			Arginine	5.46e-12	2.27e-11	0.718573	-0.476794
2-Aminooctanoic acid	0.0922852	0.197041	0.76045	-0.395075			GSSG	0.105453	0.17177	0.797009	-0.327332			Glycerate-2P/3P	0.049366	0.0951199	0.794135	-0.332544			Kynurenic acid	5.15e-05	8.74e-05	0.705919	-0.502425
Citrate	0.0639648	0.16042	0.753014	-0.409252			ADP-ribose	0.00927448	0.0225441	0.795361	-0.330318			Betaine	0.049366	0.0951199	0.7906	-0.338979			Deoxycytidine	5.2e-05	8.74e-05	0.704277	-0.505786
Pyridoxamine	0.0424805	0.117753	0.750457	-0.414159			Creatine	0.00145483	0.00478882	0.788154	-0.343451			Deoxyinosine	0.156403	0.239919	0.782885	-0.353128			2-Aminooctanoic acid	8.91e-15	6.4e-14	0.702054	-0.510346
Uridine	0.0268555	0.0942925	0.748557	-0.417817			Nicotinate	0.12888	0.20363	0.783088	-0.352754			Ribose 5-phosphate	0.032341	0.0719701	0.761012	-0.394009			G6P/F6P	3.56e-05	6.18e-05	0.664722	-0.589177
Dihydroxyacetone phosphate	0.909668	0.933296	0.741591	-0.431304			Glycerate-2P/3P	0.0737758	0.125339	0.782392	-0.354036			Carnosine	0.798252	0.835257	0.758742	-0.398318			Guanine	6.76e-09	1.72e-08	0.658294	-0.603197
Lactose	0.469727	0.628956	0.730368	-0.453305			dAMP	0.50284	0.611144	0.775936	-0.365991			2-Aminoadipic acid	0.00391769	0.0128957	0.756579	-0.402438			Pyroglutamic acid	7.39e-11	2.48e-10	0.655103	-0.610206
Glycocholate	0.0771484	0.176659	0.724972	-0.464003			Acetylalanine	0.000255585	0.0013925	0.76898	-0.378983			Uridine	0.00239945	0.00881656	0.742746	-0.42906			Betaine	3.43e-11	1.26e-10	0.651659	-0.617812
Creatine	0.012207	0.0622165	0.722487	-0.468957			Dihydroxyacetone phosphate	0.112872	0.181977	0.764662	-0.387105			GSSG	0.00532913	0.0165099	0.709544	-0.495036			Galactose 1-phosphate	1.05e-08	2.54e-08	0.645253	-0.632062
dCMP	0.109863	0.225434	0.71452	-0.484954			Betaine	0.000693798	0.0027405	0.754022	-0.407322			2-Aminooctanoic acid	1.91e-05	0.00042191	0.678511	-0.559555			Creatinine	2.74e-16	6.16e-15	0.627457	-0.672411
Deoxycytidine	0.109863	0.225434	0.705256	-0.503781			Pyridoxamine	0.00191832	0.00594302	0.752845	-0.409575			Adenosine	0.00532913	0.0165099	0.677719	-0.56124			Urea	1.95e-14	1.28e-13	0.623222	-0.682183
GSSG	0.00927734	0.0523507	0.705026	-0.504252			Myo-Inositol	0.0251389	0.0515836	0.751735	-0.411704			Urea	0.00052261	0.00266364	0.65679	-0.606495			Ribose 5-phosphate	5.15e-13	2.63e-12	0.603758	-0.727958
Cycloleucine	0.0209961	0.0809118	0.699754	-0.515079			2-Aminoadipic acid	0.015583	0.0362076	0.748533	-0.417862			Pyridoxamine	0.00033569	0.00203998	0.655585	-0.609146			Betaine aldehyde	4.18e-12	1.83e-11	0.597139	-0.743861
1-Methylhistidine	0.17627	0.312928	0.696919	-0.520937			Urea	0.0004282	0.00193302	0.743535	-0.427527			Citrulline	0.00532913	0.0165099	0.651636	-0.617862			Cortisone	3.69e-13	2.01e-12	0.59228	-0.755649
Gluconic acid	0.0341797	0.108008	0.694409	-0.526142			NAD	0.00592852	0.0164334	0.738175	-0.437965			Cycloleucine	0.00012589	0.00110499	0.646345	-0.629623			Citrulline	5.62e-13	2.78e-12	0.587682	-0.766892
Citraconic acid	0.129395	0.255554	0.694104	-0.526777			2-Aminooctanoic acid	0.000941277	0.00345864	0.735506	-0.443192			Cortisone	0.00239945	0.00881656	0.646229	-0.629883			Pyridoxamine	3.75e-16	6.16e-15	0.573797	-0.801388
Cortisone	0.0771484	0.176659	0.692624	-0.529856			Deoxyinosine	0.632729	0.724428	0.734226	-0.445705			Creatinine	2.67e-05	0.00042191	0.641844	-0.639705			N-Acetylornithine	1.92e-15	1.89e-14	0.558354	-0.840749
Adenosine	0.0522461	0.135326	0.691369	-0.532472			Creatinine	0.000504494	0.00215432	0.73138	-0.451307			NAAD	0.00334168	0.0114779	0.640277	-0.643233			Dihydroxyacetone phosphate	5.64e-11	1.94e-10	0.555648	-0.847757
Porphobilinogen	0.0922852	0.197041	0.676652	-0.563514			Cortisone	0.000941277	0.00345864	0.721108	-0.471714			Citraconic acid	0.00064468	0.00318313	0.63563	-0.65374			Nicotinate	2.64e-07	5.49e-07	0.551971	-0.857337
NAAD	0.0161133	0.0669973	0.671235	-0.57511			Allantoin	0.0328941	0.0633814	0.720906	-0.472117			Nicotinate	0.00283814	0.00996501	0.631951	-0.662115			Allantoin	8.11e-15	6.1e-14	0.545846	-0.873434
Myo-Inositol	0.0209961	0.0809118	0.670718	-0.576221			dCMP	0.0172009	0.038825	0.719949	-0.474032			Deoxycytidine	0.00026703	0.00175794	0.612282	-0.707731			Citraconic acid	2.92e-15	2.71e-14	0.52707	-0.923934
Creatinine	0.0161133	0.0669973	0.670114	-0.577522			Porphobilinogen	0.00109148	0.00383231	0.705005	-0.504295			dAMP	0.00202179	0.00798607	0.611243	-0.710181			Glycerol 3-phosphate	4.82e-10	1.46e-09	0.524962	-0.929714
cis-Aconitic acid	0.0341797	0.108008	0.66547	-0.587554			Kynurenic acid	0.00664949	0.0181141	0.703673	-0.507023			Betaine aldehyde	0.0401306	0.086858	0.582232	-0.780335			Ornithine	1.5e-14	1.03e-13	0.520328	-0.942506
dAMP	0.0268555	0.0942925	0.643584	-0.635801			Hydroxyproline	0.00927448	0.0225441	0.700227	-0.514105			Myo-Inositol	3.81e-05	0.00050227	0.570204	-0.81045			Trimethylamine N-oxide	3.12e-11	1.17e-10	0.519716	-0.944204
Betaine aldehyde	0.17627	0.312928	0.642363	-0.638539			Cycloleucine	0.000146389	0.000963728	0.699934	-0.514709			5-Hydroxylysine	7.63e-06	0.00036163	0.556408	-0.845784			Cystine	7.93e-05	0.00012915	0.507232	-0.979281
Glycerate-2P/3P	0.0522461	0.135326	0.640318	-0.64314			Pyruvate	0.0189567	0.0415993	0.672942	-0.571446			Glycocholate	3.81e-05	0.00050227	0.528885	-0.918975			gamma-Glu-cys	0.00047461	0.00070083	0.499207	-1.00229
Urea	0.00341797	0.0257161	0.632756	-0.660278			5-Hydroxylysine	0.0114727	0.027055	0.66702	-0.584198			Kynurenic acid	1.14e-05	0.00036163	0.514437	-0.958935			Uridine	1.44e-15	1.62e-14	0.482409	-1.05167
5-Hydroxylysine	0.00683594	0.0432031	0.615177	-0.700927			1-Methylhistidine	0.00527573	0.0148851	0.654346	-0.611875			1-Methylhistidine	0.00617981	0.0187771	0.50807	-0.976901			dCMP	4.87e-09	1.26e-08	0.482194	-1.05231
Isocitrate	0.00683594	0.0432031	0.589907	-0.76144			NAAD	0.000941277	0.00345864	0.642896	-0.637342			Ornithine	0.00041962	0.00228619	0.506297	-0.981945			Glycocholate	1.52e-11	6.02e-11	0.479579	-1.06016
Taurochenodeoxycholate	0.0424805	0.117753	0.579379	-0.787422			Ornithine	0.000592709	0.00246442	0.639587	-0.644787			Taurochenodeoxycholate	0.00041962	0.00228619	0.504239	-0.987822			Myo-Inositol	2.43e-16	6.16e-15	0.459341	-1.12236
18:0-Carnitine	0.733398	0.839688	0.577464	-0.792197			Deoxycytidine	0.00323916	0.00947753	0.619272	-0.691355			Citrate	2.67e-05	0.00042191	0.487416	-1.03678			Citrate	2.58e-16	6.16e-15	0.432725	-1.20848
Nicotinate	0.00244141	0.0241089	0.574294	-0.800138			Spermidine	0.0586901	0.104191	0.609296	-0.714784			dCMP	0.00020981	0.00165749	0.476637	-1.06904			Spermidine	6.03e-13	2.89e-12	0.429282	-1.22
Citrulline	0.000976563	0.0154297	0.563443	-0.827659			Trimethylamine N-oxide	0.000304699	0.00155298	0.501014	-0.997076			Cortisol	2.67e-05	0.00042191	0.468463	-1.09399			5-Hydroxyindoleacetate	7.52e-15	5.94e-14	0.417803	-1.25911
Cortisol	0.00146484	0.0192871	0.55412	-0.85173			Taurochenodeoxycholate	9.54e-07	2.15e-05	0.480055	-1.05873			Porphobilinogen	0.00078964	0.00366951	0.465647	-1.10269			Porphobilinogen	6.07e-14	3.69e-13	0.400984	-1.31838
Kynurenic acid	0.00488281	0.0335428	0.506161	-0.982333			Cortisol	4.77e-07	1.26e-05	0.479964	-1.059			cis-Aconitic acid	2.67e-05	0.00042191	0.42398	-1.23793			Cortisol	1.84e-16	6.16e-15	0.39073	-1.35576
Spermidine	0.00244141	0.0241089	0.494576	-1.01574			Glycocholate	3.34e-06	5.86e-05	0.46939	-1.09114			Spermidine	3.81e-06	0.00030136	0.411644	-1.28053			cis-Aconitic acid	3.4e-16	6.16e-15	0.383869	-1.38132
Ornithine	0.00488281	0.0335428	0.484165	-1.04643			Serotonin	0.0172009	0.038825	0.419857	-1.25203			Allantoin	7.25e-05	0.00076345	0.391444	-1.35312			Serotonin	4.94e-05	8.49e-05	0.358704	-1.47913
Allantoin	0.000976563	0.0154297	0.419602	-1.25291			Citrate	4.77e-07	1.26e-05	0.389175	-1.36151			Trimethylamine N-oxide	0.00945282	0.0266705	0.370036	-1.43426			Glycerate-2P/3P	2.02e-14	1.28e-13	0.312421	-1.67844
Trimethylamine N-oxide	0.00341797	0.0257161	0.331366	-1.5935			Isocitrate	1.57e-05	0.000177588	0.243779	-2.03635			Spermine	0.0445595	0.0902615	0.361011	-1.46988			Isocitrate	1.24e-16	6.16e-15	0.263448	-1.92441
Spermine	0.0268555	0.0942925	0.154096	-2.6981			cis-Aconitic acid	4.77e-07	1.26e-05	0.22286	-2.16579			Isocitrate	3.81e-06	0.00030136	0.359633	-1.4754			Spermine	2.9e-09	7.91e-09	0.225284	-2.15018

## Sheet: Fig.S2a
Heatmap of differential metabolites among AAH, AIS, MIA, and IAC.
Two-sided Kruskal-Wallis tests followed by Benjamini-Hochberg (BH) multiple comparison was used.
Sample	R009	R020	R252	R253	R254	R262	R263	R270	R272	R277	R280	R284	R001	R003	R007	R010	R011	R012	R014	R023	R029	R031	R034	R036	R043	R045	R047	R050	R051	R257	R258	R259	R260	R261	R255	R256	R264	R265	R266	R267	R268	R269	R271	R273	R274	R275	R276	R278	R279
Stage	AAH	AAH	AAH	AAH	AAH	AAH	AAH	AAH	AAH	AAH	AAH	AAH	AIS	AIS	AIS	AIS	AIS	AIS	AIS	AIS	AIS	AIS	AIS	AIS	AIS	AIS	AIS	AIS	AIS	AIS	AIS	AIS	AIS	AIS	MIA	MIA	MIA	MIA	MIA	MIA	MIA	MIA	MIA	MIA	MIA	MIA	MIA	MIA	MIA
12:0-Carnitine	0.564403	-0.820692	1.48561	1.16327	1.82892	1.07749	1.25078	-0.0536497	1.62753	0.490666	1.49398	0.129129	1.4845	0.261854	2.6176	1.41773	2.46063	-0.952966	-1.98678	1.2564	-0.609869	1.56327	-0.045491	0.525069	0.411098	1.19502	0.0594409	0.124567	0.0162646	1.81758	2.36692	0.0495812	1.83794	1.56819	0.708044	1.56087	0.105654	2.04531	0.134469	0.382539	1.273	1.77525	2.03707	1.02805	-0.657029	0.573694	1.0057	-0.258491	-0.393447
16:0-Carnitine	1.06204	0.419221	4.11366	0.473253	2.50066	0.448511	2.43965	-2.94545	-1.61765	0.753648	-0.569807	0.702717	2.13073	-0.229591	1.81579	-3.80271	1.85658	-0.382053	-0.6491	2.58799	-0.726465	1.67201	-0.166038	0.753663	-0.548136	0.244669	1.26584	-0.637663	1.26775	0.830886	2.08596	-1.12039	0.333308	2.57662	2.30504	2.81166	-0.462005	-0.122172	0.0378239	0.249302	0.634566	3.66869	4.4988	1.92049	2.02296	-0.439691	2.31708	-1.69781	-2.95699
18:0-Carnitine	0.744473	-0.131313	1.68162	0.201099	0.84474	0.579049	1.49646	-3.29644	0.0950607	-2.1329	-4.52753	0.845831	1.45749	-0.211459	0.94817	-4.77548	1.19338	-0.601915	-1.71623	2.44205	-1.11477	1.72244	-0.643555	-0.168502	-0.505202	0.139329	1.18421	-1.00556	0.759085	2.03515	1.82871	-1.0646	1.24917	1.63316	1.34722	2.41808	-1.68322	0.44098	-0.55999	-0.636934	1.27778	2.53047	4.49832	1.96997	4.68707	-3.94613	1.73992	0.304981	-0.0761413
2-Aminoadipic acid	-0.197822	-0.356262	-0.847473	0.54851	-0.396657	1.21051	-0.0756491	-0.126716	0.57498	-0.256267	-0.681857	-0.45755	0.709551	0.252103	-1.00251	-0.0459042	-0.384384	-0.124235	-0.0829615	-0.805771	0.329851	-1.41113	-1.19587	0.461311	-0.276999	-1.70077	-0.357258	0.340932	-0.45805	-0.82379	-0.186445	-0.60363	0.058022	-1.06089	0.0722279	-1.22316	0.133119	-0.0292873	-0.0385621	-1.18207	0.152529	-0.0501955	-0.849564	-0.387667	-1.2692	-0.172601	-0.218386	-0.302054	0.713956
3:0-Carnitine	-0.500341	0.377689	0.972665	0.444569	1.13181	0.955042	0.114299	0.228307	0.531014	0.0575862	1.12393	-0.330206	0.494853	0.0196143	0.651163	0.770944	1.07884	0.270764	1.49044	0.503088	0.754523	0.949212	0.0505519	0.847753	0.736044	-0.0214607	0.130839	1.84824	1.13072	0.0766101	1.1931	0.298111	0.976154	0.788777	0.946973	1.21694	1.29899	0.241129	-0.0558722	0.914137	0.363428	0.822364	-0.444675	0.255636	0.0373308	0.913228	0.203022	0.138949	0.39618
3-Ureidopropionic acid	0.0251196	1.12606	0.730807	0.0258313	1.07884	0.595625	-0.449285	1.42621	0.291376	-0.0266137	1.39345	0.457717	1.55817	-0.250193	-0.732576	0.842154	0.58546	1.19305	0.016874	2.35379	0.732806	1.45317	-0.799999	0.533959	0.78378	0.805932	-0.0445229	0.187222	0.281194	0.244432	1.23065	-0.224215	-1.33073	0.362238	2.54371	1.28215	1.34246	1.06959	-0.00619242	0.963998	2.09387	0.879413	1.08124	1.50778	1.54884	2.15522	1.14764	1.95875	0.721828
4:0-Carnitine	2.2728	1.15321	2.35365	2.10512	2.66946	0.00846648	1.52795	2.12128	1.07256	1.09966	1.56789	0.557152	1.1907	0.881412	0.694376	1.16452	2.96643	2.40556	2.16131	2.17672	1.66286	2.5102	2.30354	2.87025	1.46304	1.10509	1.25095	1.27903	2.38435	1.49404	2.67981	0.516621	2.17371	2.36307	1.22412	1.95147	1.93167	1.24194	0.525218	3.23825	2.87617	1.8872	1.9065	1.81959	1.21685	2.20728	1.36513	0.684058	0.309419
5:0-Carnitine	-0.441865	-0.450715	0.759159	-0.796639	-0.508315	0.793673	-0.582974	0.71648	0.128525	-0.674406	-0.17748	-0.363163	-0.663415	0.367604	-0.827107	1.08778	0.416696	0.53825	-1.30817	-0.196878	0.267071	0.140195	0.0858121	0.364742	0.45252	-0.81183	-0.768273	0.473104	0.238001	-1.2065	0.159457	-0.00745499	1.337	-0.421302	-0.576267	0.685868	-0.82827	-0.248336	-0.286668	-0.414755	0.415618	-0.198317	-0.400916	-0.0784547	0.37264	-0.17369	-0.0112686	0.45548	0.905976
5-Hydroxyindoleacetate	-1.17272	3.72901	-0.418817	0.262294	1.21711	-0.247913	-0.15638	3.46778	-1.04748	0.245328	3.60498	0.988022	2.23454	0.363984	-1.24168	0.959077	-1.32385	0.581926	-1.38311	0.185524	0.603413	-0.357841	-1.90828	-0.230805	0.584467	1.35644	0.935499	1.1503	0.616458	-2.14551	-0.393689	0.127376	-0.0545328	0.587793	0.818436	-0.843235	-0.928299	1.05147	-0.965711	3.15538	3.4681	0.0859359	0.0769952	1.66232	0.408997	-0.155886	-0.25893	3.05544	-0.980681
5-Hydroxylysine	-0.689474	-0.944581	-1.15774	-1.50511	-0.40846	-0.31377	-2.34526	-0.676165	0.075998	-1.04483	0.445658	-0.961193	-0.347087	0.272037	-0.900233	0.19571	-0.913234	0.114841	-1.14194	-0.927926	0.688823	-1.84066	0.0487037	0.770136	-1.1939	0.0434295	-0.242901	-0.594996	-0.415437	-1.21136	-1.0166	0.0665439	-1.59465	-0.658176	-1.01506	-0.397805	-0.290377	-1.10053	-0.611728	-0.911719	-0.810437	-1.18185	-1.03509	-0.593568	-1.18546	-1.45142	-0.596369	-0.163177	-1.35978
5-Hydroxytryptophan	0.101048	-1.45848	1.16721	0.165773	0.251797	-0.552483	0.543952	1.62041	0.89559	0.0203267	1.07055	-0.533117	1.21975	0.352674	-0.578249	0.67681	0.611276	0.0202434	-0.75876	0.375088	-0.0646785	0.476939	0.150587	2.08714	0.377551	-0.60323	-0.431129	-0.0330462	0.0765785	-0.426538	0.618291	0.37509	0.182679	0.312358	0.348753	0.204685	0.784392	1.10048	-0.27113	1.14762	3.20207	0.174119	0.505749	1.61379	-0.02073	0.500724	-0.10688	0.248367	-0.234691
5'-Methylthioadenosine	-0.511724	-0.507742	-0.109493	0.500697	0.155845	0.907733	0.105878	-0.207024	-0.0726366	0.127935	-1.08565	0.0480452	0.212767	-0.202625	-0.59157	1.10722	-0.00560658	0.496045	-0.116264	0.584128	0.104736	1.01919	0.819706	0.744069	0.921852	0.448866	0.251651	1.24117	2.15641	-0.313345	-0.0108404	0.506925	0.79276	0.36185	0.899702	0.463584	0.20743	-0.194847	0.101153	0.26249	-0.551588	0.50353	-0.24299	1.16518	-0.122339	0.0316551	0.367636	-0.216807	0.168288
6:0-Carnitine	0.957137	1.38932	1.44548	0.425002	2.39013	0.321978	-0.237199	2.03418	0.579995	0.302473	2.13035	0.441603	1.39329	0.68772	1.85733	0.707608	2.24765	1.33707	0.593149	2.26264	1.50491	1.89422	0.999566	1.5638	1.35794	1.15974	0.160361	1.90973	1.99053	0.0215597	1.57743	1.06381	1.36501	1.9653	0.124493	1.93244	1.01395	0.700178	-0.0153313	2.52937	1.50443	0.726997	0.812325	0.889857	0.549818	1.74622	1.00239	0.660069	-0.0566471
8:0-Carnitine	1.13395	1.29628	2.01286	0.559661	2.67445	0.35454	0.00377395	1.61993	0.64967	0.755934	2.1543	0.140293	1.37056	1.11087	1.20072	0.506107	2.83423	-0.107603	-0.834131	0.966697	0.762771	0.975073	1.35968	1.04386	1.05347	0.259055	0.156941	1.44345	0.785055	-0.0217532	1.44653	1.33716	0.912394	1.99268	-0.524606	1.64071	1.42687	0.290259	0.019645	2.812	1.91144	-0.129622	0.86245	0.165194	1.23539	1.23014	1.30108	-0.0548548	-0.987595
Acetylcarnitine	0.226207	-0.248051	0.82932	0.233103	0.572071	-0.301504	-0.125238	0.42885	0.58956	0.247156	1.08487	0.0523359	-0.459025	-0.347505	-0.508976	0.626358	0.333157	-0.147746	0.252373	-0.571092	0.274812	-0.409249	0.0987338	0.849313	-0.164962	-0.236986	0.0659056	0.121771	-0.249878	0.188828	-0.125494	0.348478	0.393608	-0.152547	0.33954	0.20284	0.530288	-0.175901	0.326898	0.964523	1.4108	0.471746	0.118525	0.509916	0.260745	0.441631	0.360399	0.622876	0.101089
Acetyllysine	-0.373024	0.57367	-0.508201	0.534383	0.804985	0.411293	0.0829796	0.529892	0.20402	-0.231944	1.0704	0.2137	0.782164	-0.223769	0.196433	-0.159688	0.318121	0.703777	0.963259	0.220253	0.245562	0.611322	0.104394	0.0961494	0.787116	0.144219	0.58112	1.22696	0.378635	0.195903	0.057403	-0.0293806	-0.271115	0.568399	1.303	-0.221197	0.628836	0.70182	0.00522448	0.502784	-0.159461	0.284002	-0.494569	0.117937	-0.0484573	0.872622	1.15407	-0.401235	-0.869948
Acetylserine	-0.189914	0.653722	0.18885	0.605574	0.91241	-0.11073	-0.0392777	1.17209	-0.507905	0.619233	1.70576	0.174047	0.100708	0.58902	0.282996	0.104307	0.785982	0.909127	0.6918	0.450305	0.415975	-0.144836	0.637372	1.29598	0.51231	0.807741	0.532504	0.852968	0.624133	0.303172	1.39601	0.090314	0.0856367	0.136779	0.624381	0.00244539	1.19673	0.444043	0.370074	0.972681	1.75699	0.70382	-0.0471684	1.54068	0.619144	1.55157	0.843765	1.01622	0.742065
AMP	-0.611557	-1.45558	0.998311	0.848965	0.0495827	0.880902	-0.145937	-0.54389	-0.390004	0.451277	0.118106	0.248853	-0.773405	-0.845869	-0.247273	0.218054	-0.41234	-1.72098	-0.375824	-0.753367	-0.727027	-0.581629	-0.131985	-0.0405749	-0.0201873	0.250149	0.0135678	0.393828	0.122635	2.45463	-2.14155	0.590468	0.448713	-0.0496708	1.04126	0.687677	0.177167	-0.354496	0.969783	-0.867128	0.659959	0.00363985	3.02333	-0.655359	-0.757521	-1.38118	-0.195785	-0.398826	0.452113
Arginine	-0.891196	0.625683	-0.0917331	0.146137	0.833994	0.429813	0.573135	1.13594	0.126335	-0.180589	1.27814	0.357347	1.0905	-0.198741	-0.281463	-0.00697757	-0.381225	0.848156	-0.176556	-0.561671	0.416147	0.578494	-0.306902	-0.332425	0.301852	0.23385	0.264066	0.301585	0.2841	-0.140389	0.491645	-0.227245	0.667967	0.573719	-0.166329	0.102895	0.950337	0.54032	-0.445476	0.347673	2.48325	0.219825	-0.354239	-0.410859	-0.171168	0.565796	0.265395	0.268343	-0.0457622
Argininosuccinic acid	0.432337	1.86107	1.58204	1.24036	2.37458	0.733286	0.844938	1.41387	0.0501145	0.633669	2.6232	0.200912	2.01272	0.964078	1.12961	-0.433912	0.867324	2.944	1.89232	0.892111	1.20954	0.940224	-0.0720559	0.938822	1.5116	1.25274	0.0610872	0.934633	0.842371	0.428965	1.97022	-0.618398	1.28132	0.549189	1.88192	0.439332	1.97141	1.2516	-0.261004	1.72042	2.03403	1.14054	0.273918	1.851	1.83505	3.1182	1.36955	1.24283	1.91088
Aspartate	0.0802602	0.0392236	0.148614	0.598128	0.569429	0.295278	0.399652	0.067317	0.297646	-0.105203	1.17849	-0.172352	0.214088	0.423288	0.286364	0.891839	0.532782	0.144686	0.619101	0.459134	0.917311	0.574225	0.298269	0.230782	0.661859	0.805983	0.37024	0.520073	0.569697	0.472577	0.188537	0.0309986	1.29046	0.11262	0.647131	0.44214	0.737517	0.438525	0.0068002	0.235126	0.848463	0.401833	-0.0620599	1.16664	-0.553444	0.423465	0.676904	0.425803	1.21291
Betaine	-0.0474392	-0.780656	-0.419948	0.987132	0.484168	-1.32251	-0.692259	0.0345499	-0.230646	-0.610827	0.788781	-0.295334	-0.250955	-0.516355	-0.636412	0.506748	-0.661104	-0.748982	-0.765898	-0.469899	-0.245699	-1.02102	0.106763	-0.457138	-0.651744	-0.74921	-0.587977	-0.430888	-0.434778	0.0860042	-1.02199	0.430153	0.274477	-0.135358	-0.296226	-0.358166	0.480999	-0.487745	-0.619673	0.356074	0.843462	0.0433792	-0.784428	-0.898159	-0.744025	0.102262	-0.908585	0.437656	-1.28052
cAMP	1.3403	-0.82501	1.59159	-0.545696	0.0118826	0.792998	-0.949092	0.427866	-0.0828	-0.0651047	-0.0788537	0.480467	-0.386075	0.363238	-0.846549	0.252946	0.890758	0.364916	-0.381848	-0.0723889	0.612253	0.569314	1.34272	-1.44554	-0.668657	0.294535	-0.776856	0.784104	0.721223	0.918681	-1.14481	-0.345649	0.805588	0.445657	0.109257	-0.990871	0.208309	0.166123	-0.0725384	-0.55638	-0.0933772	1.56015	0.139418	-0.126828	-0.677868	-0.599797	-0.723868	-0.787076	-0.275004
Carnitine	-0.526707	-0.597224	0.59413	0.168206	0.63253	-0.226511	-0.640552	-0.354903	0.93613	-0.396383	0.681564	-0.631656	-0.995846	-0.289038	-0.832789	0.615881	0.276216	-1.00256	-0.171958	-0.00840793	-0.1276	-0.628671	0.422242	0.533435	-0.712982	-0.647923	0.456207	-0.183007	0.229474	0.0285427	0.203946	0.812128	-0.53582	-0.298029	0.139025	0.37665	0.620255	-0.753374	0.452211	0.560709	0.699841	0.101463	-0.717497	0.552377	-0.350486	0.313249	0.260311	-0.141965	-0.0264729
Choline	-0.218314	0.0855017	0.350788	-0.214781	0.21641	-0.191688	-0.308597	0.722087	0.320301	-0.221486	0.472513	-0.170113	0.497305	-0.175576	-0.181371	0.52406	-0.423823	0.672918	-0.998314	0.423615	0.570149	0.294084	-0.193021	0.425032	0.158314	0.00590527	0.0046554	-0.185641	0.172741	-0.799394	0.0649503	0.116199	0.907987	0.0474513	0.369076	0.185526	-0.472785	0.348893	-0.43286	0.0166223	0.812789	0.0687037	-0.395399	-0.169635	-0.127743	0.435174	-0.1393	0.197749	1.11092
Citraconic acid	-0.686921	0.078351	-2.12125	-0.742453	-0.466355	-0.139582	-0.899857	0.0369004	1.00765	-0.793768	-1.77897	2.23362	0.162725	0.3899	-0.816747	0.635893	-1.1779	0.376778	-1.35364	0.475437	-0.834865	0.0246196	-0.420803	-0.999428	-0.596871	-0.613496	-0.0816157	-0.032778	-1.57968	-2.0996	-1.07838	-0.287304	-2.83509	-1.15477	-0.104295	-1.69833	-0.171271	-0.487743	0.330977	-2.27951	-0.324371	-1.08636	-0.0841273	-1.11704	0.631415	-0.572362	-1.35937	-0.671837	-1.20917
Citrate	-1.16175	-0.536292	-0.644508	-1.42609	-0.980207	-0.272761	-1.2965	0.140524	-0.215017	-0.831283	0.266255	1.00435	-0.526406	-0.252015	-0.598435	-1.9727	-1.47845	-0.984563	-1.57866	-0.797857	-1.11677	-2.61125	-1.6333	-2.83357	-0.398743	-0.242851	-0.413061	-0.943301	-0.998373	-0.671965	-1.36856	-2.13582	-2.25315	-1.50425	-0.384796	-0.995217	-1.78272	-0.90441	-0.426527	-1.45356	-0.64749	-1.34419	-1.11927	-2.76037	-0.414905	-1.02196	-0.296414	0.463252	-0.788797
Citrulline	-1.07351	-0.660303	-1.2988	-0.548564	-0.765475	0.0318528	-1.48465	-0.262878	-0.404798	-1.42045	-0.233973	-1.01355	0.311654	-0.0912898	-0.39234	1.17879	-2.5979	-0.278573	-1.52129	-1.44698	-0.264763	-1.10637	2.08643	-0.175152	-0.214761	-0.740373	-0.236428	-0.501314	-0.167799	-1.22438	-0.17666	0.416671	-0.119701	-0.642244	-0.960794	-0.457285	-1.17798	-0.638445	-0.885186	-1.20188	0.246383	0.544663	-0.978074	-1.43728	-0.939991	-0.683125	0.113017	0.537168	-0.775593
Cortisol	-1.48686	-1.66389	-1.99262	-0.708211	-0.842646	-0.059454	-1.63257	-0.00718691	0.011988	-1.09222	-0.0649325	-1.02204	-0.27144	-1.07972	-1.50979	-0.400546	-4.37378	-0.945904	-1.6263	-0.890728	-0.724076	-2.54546	-2.01816	-0.918768	-1.40445	-0.264086	-0.359214	-0.908912	-2.15905	-0.804283	-1.66528	-0.145321	-2.60578	-0.861878	-0.954524	-0.537447	-1.30248	-1.15247	-1.02996	-1.04655	-0.444143	-1.12297	-1.04698	-3.11211	-1.37244	-2.03075	-1.05346	0.255297	-1.08364
Cysteine	0.229182	-0.344844	2.192	1.73031	1.88201	-2.04298	1.56589	1.18877	0.0427221	1.66314	4.31201	0.132122	0.591351	1.15499	2.57763	1.86614	2.28027	1.38904	1.65338	1.5033	0.55214	-1.08407	1.14851	2.82561	1.24066	-0.588101	-0.215447	-0.68479	1.15669	2.69223	1.77578	2.24326	1.09002	1.28511	-0.10178	-0.738133	2.23289	2.47762	0.881851	3.174	3.80517	2.31773	2.35065	4.05788	1.44971	0.056403	1.09312	2.86234	0.667305
Cystine	0.671055	0.550564	-0.411881	-0.465053	-0.210471	-1.19895	-0.985142	2.05473	1.43999	-1.10659	2.09657	-2.09154	1.73703	-0.35938	-0.340674	-1.86114	0.0840014	3.29489	3.39077	1.08107	0.922265	-0.370366	-1.84385	-0.410506	-0.584301	1.27659	0.656652	1.90505	-1.69278	-0.87968	0.808952	-0.317208	1.79084	0.612793	-3.03422	-0.459137	1.27398	-0.500492	-2.15525	-1.28401	0.581565	-0.0321977	-0.384178	1.36832	-1.60959	1.55171	1.25572	0.620833	0.505231
Dihydroxyacetone phosphate	0.633524	0.618904	-2.12283	-1.27784	-0.0590771	-1.15077	-2.97905	0.72483	-0.190859	-0.69451	0.295236	0.784574	0.860841	0.418055	-2.97288	0.767412	-0.299071	-0.54767	-0.232934	-0.705676	0.0683846	-0.337235	0.12446	-1.09492	-1.25747	-0.210567	-0.0865164	0.698766	-1.95919	0.192349	-0.764921	-0.129376	-0.439645	-0.129791	0.257805	-1.6936	1.89298	1.10667	0.00745005	-0.236633	-0.22876	-0.911769	-1.81069	-4.34122	0.0749603	-3.36876	-0.429535	1.51272	-0.21085
Ethanolamine	-0.142708	0.653567	-0.490335	0.613873	0.416153	-1.36713	-0.25746	1.2919	0.196261	0.0610321	2.22272	-0.966167	-0.720826	0.507015	1.54743	0.486573	1.02578	2.65385	1.66274	0.981772	0.482683	0.106625	-0.0271603	0.912304	1.02441	0.327302	-0.089448	-0.350807	1.04753	0.306702	0.309621	0.213112	1.74764	-0.154324	0.270232	-0.507299	0.712281	0.5457	-1.70371	0.483793	0.78432	0.0713285	-0.263955	0.801906	-0.139328	0.698881	-0.180499	0.626516	1.93322
FAD	0.379755	0.518967	1.04759	0.971799	0.925219	0.341265	0.550408	0.500347	0.124922	0.550384	1.03747	0.3	-0.0942581	0.192534	-0.0393045	-0.00925282	0.457201	0.457537	0.359727	0.107787	0.350301	0.316227	0.380185	0.64729	0.0809079	0.434168	0.073482	0.589382	0.305187	0.818829	1.00766	-0.201933	-1.38093	0.642261	1.32931	0.170219	0.692395	0.6393	0.617021	0.0936006	1.13999	0.956253	0.0151074	0.776768	0.775035	0.909515	0.578826	0.771306	0.776497
G6P/F6P	0.686385	0.529254	0.0859372	0.0225624	0.115679	-0.114994	0.149831	0.830915	-0.374564	-0.403502	-0.238036	0.804539	-0.467025	-0.0454229	-0.461974	0.78004	1.02578	-0.529593	1.61848	0.0780812	1.59091	-0.656356	0.0634326	0.387235	-0.193163	-0.426936	-0.100401	-0.0869727	-0.121552	0.59441	0.335715	-0.166158	0.376188	-0.25034	0.500174	-0.0816786	0.484589	-0.383262	0.382017	-0.0515461	-0.609347	-0.210401	0.0635225	-1.68648	0.761791	-0.0844643	0.744997	-0.0449779	-0.877994
Galactose 1-phosphate	0.867741	0.282358	-0.530543	-0.26313	-0.227666	-0.40981	0.960781	1.02096	0.0451933	0.031158	0.425295	0.178996	-0.266486	-0.265434	-0.897858	0.299121	0.750988	-0.341561	1.19639	0.266623	1.1112	-0.940801	0.411178	0.121539	-0.293686	-0.424873	0.0348381	-0.309616	0.128174	0.353587	0.436977	0.11287	0.0135952	0.146547	0.499019	-0.253413	0.204737	-0.557726	-0.0361733	0.0136628	-0.240549	-0.960526	-0.264237	-1.64287	0.0520098	0.132449	1.08445	0.0567873	-1.19438
gamma-Aminobutyric acid	-0.1735	0.114058	0.208041	-0.140052	0.102721	-0.181837	-0.294142	0.734816	0.318371	-0.263556	0.446354	-0.130288	0.414912	-0.136845	-0.169525	0.501301	-0.348259	0.704436	-0.941676	0.420436	0.693845	0.415856	-0.206818	0.398352	0.106693	-0.013548	-0.101643	-0.175733	0.147542	-0.785624	-0.0393689	0.0997617	0.93872	0.0158193	0.296774	0.174245	-0.489888	0.322232	-0.456207	-0.00402057	0.87517	0.0449271	-0.346671	-0.196695	-0.161644	0.534189	-0.10998	0.165133	1.05673
gamma-Glu-cys	2.06054	0.536715	4.85529	2.96884	0.256788	-0.448378	3.44923	0.0464237	-1.33572	1.39124	2.16079	0.0485353	0.887911	-0.202592	-0.156842	4.44685	-1.39757	-0.128169	0.132536	0.202058	-0.238105	0.00983104	2.49147	6.18914	-1.2922	-2.24376	-0.803023	-1.8732	-0.811013	2.86587	0.173339	2.60897	-2.24667	0.452339	1.6872	0.347954	-0.135997	3.09913	1.80548	2.88492	1.10792	2.72801	0.891456	2.53423	-0.395973	-0.701708	-0.0723143	2.07978	-0.382042
Glycerate-2P/3P	-1.76316	-0.0769799	-1.49913	-1.31724	-0.12142	0.507276	-2.3881	0.530646	-0.665779	-0.853745	2.11845	-0.63635	0.0847825	0.479505	-0.676291	-0.183359	-1.188	-0.105025	-0.188973	0.757465	0.754707	-2.2291	-0.0950638	-0.751803	0.313408	-0.142947	0.402102	-1.30575	-1.24843	-1.4861	-2.10532	1.01565	-2.56839	-0.602061	-0.731469	0.308872	-1.16026	-0.666493	-0.491735	-0.26825	1.12036	0.0585924	-0.383497	-2.87686	-0.554192	-0.374783	0.218082	0.881094	-2.28876
Glyceric acid	0.0369748	0.109721	-0.850325	-0.19181	0.0964721	0.0283597	-1.07919	0.489949	-0.929384	-0.344306	0.783705	0.47184	-0.341904	-0.122226	-0.0361068	0.518097	0.641462	0.747697	0.137275	-0.209137	0.760364	-0.553433	0.491609	1.79643	0.33881	0.352403	-0.0146531	0.481739	0.581417	-0.333026	-0.218176	0.285615	-1.24048	-0.356007	-0.718306	0.0775238	0.345283	-0.771097	-0.528591	0.108934	0.758758	-0.50641	0.335633	-0.993154	-0.0166766	0.219512	-0.0437225	1.44367	-1.2089
Glycero-3-phosphocholine	0.523772	0.0420146	0.957552	-0.256608	0.26556	0.700443	1.1911	1.00523	0.690918	0.000762247	0.151085	0.153567	-0.652379	0.0507057	-0.0597757	0.783994	-0.425445	-1.08431	-0.124646	-0.602958	0.0301821	-0.659134	0.836727	0.878688	-0.255047	0.553568	-0.241019	0.189308	1.022	0.705768	-0.34582	0.611839	0.306222	-0.860643	0.98931	-0.0892458	0.283204	0.634432	1.0438	0.442384	0.783915	0.323373	0.360768	-0.597885	0.636691	0.277898	0.0413642	0.839537	-0.0592734
Glycerol 3-phosphate	0.604128	-1.02131	0.916436	-0.406332	0.117535	-1.12707	-0.793583	-0.359403	0.623798	-0.256233	0.464133	-0.395569	0.206966	0.577314	-1.43235	0.405762	0.713639	1.11579	0.436772	0.273743	0.784445	-1.2691	2.33835	1.02305	-0.480869	-0.0998535	0.159562	-0.029854	-0.119292	-0.324766	-0.938952	-0.210642	-0.501605	-0.453956	0.0768628	-0.768992	0.147089	0.882546	0.110873	0.703783	1.41902	-0.798323	-0.0259712	-1.08456	-0.749719	-0.0805509	-0.350994	-0.726311	0.239408
GMP	-0.130251	-0.61135	1.58805	0.86086	0.121088	0.36687	0.366102	-0.152787	-0.30319	0.908103	0.771472	0.619111	-0.388632	-0.542692	-0.0786255	0.0241164	-0.368644	-0.572085	0.411653	-0.414591	0.00948743	-0.494228	0.364534	0.675068	0.406415	0.786826	0.313682	0.59464	0.272502	3.28504	-1.24841	0.45959	0.94948	0.56644	1.61801	0.497478	0.621534	0.0438198	0.608899	-0.302475	1.79643	-0.0475898	3.48106	0.194295	0.669991	-0.88879	0.61472	-0.245851	0.0294123
GSH	2.48927	-0.624424	5.04494	3.61472	1.2288	-0.098046	4.34128	-0.229929	-1.04138	1.52615	0.340203	0.542458	-0.428208	0.0229561	1.42824	3.39369	-0.212109	-1.08353	-0.474672	0.172458	0.405323	-0.666624	1.76787	5.12798	0.241692	-1.1658	-0.218619	-1.29797	1.25283	4.08578	0.313965	3.36508	1.08241	0.950748	2.76822	0.893788	0.810335	3.41176	3.33199	2.69138	-1.94142	2.38494	1.83037	2.01795	1.12942	-0.540145	-0.325926	1.61824	0.718814
GSSG	-0.905519	-1.54359	-1.63709	-0.19378	-0.923834	0.268464	-0.32276	-0.406133	-0.178076	-0.101706	-0.311622	-0.412833	-1.46956	-0.232266	0.242845	-0.0360844	0.139595	-0.961504	-1.87162	-0.749112	0.0834332	-0.858972	0.551732	0.269101	-0.0287509	0.266744	-0.255036	-0.767453	0.722816	-0.646098	-1.5002	0.37048	-0.529104	-0.67263	-0.6081	0.00787118	-2.64402	-1.44042	0.145891	-0.466843	0.866581	-0.0531123	-1.12545	-0.771337	-0.695419	-1.05969	-0.694692	-0.64325	-0.516565
Guanine	-0.286257	0.595464	-0.0392994	-0.793668	0.660188	-0.149159	-0.168078	1.33319	0.49924	-0.693496	0.463878	-0.45922	0.733513	0.409167	-0.644244	0.947675	-1.24123	1.51603	-0.691812	1.04159	0.788897	0.941511	-0.0739554	0.763778	0.715047	-0.194273	-0.232908	0.268932	0.183474	-1.23421	0.867804	-0.239326	0.924713	0.31852	0.465121	0.260202	-0.635085	0.512628	-0.731283	0.494865	2.35544	1.10246	-0.714522	1.05421	0.177793	1.72137	-0.00364675	0.340668	-0.0361138
Guanosine	0.00523893	0.569819	-0.0417338	-0.200438	0.109184	-1.05741	0.465451	0.512249	0.406796	-0.349592	0.90853	-0.292378	0.289049	0.562723	-0.0723236	0.176971	0.283147	1.70561	0.225172	0.959526	0.501276	0.224171	0.963664	0.960537	0.650105	-0.516606	-0.33122	0.0313279	0.14459	-0.799234	0.668492	-0.313171	0.362098	-0.196093	0.273799	-0.383528	0.0785501	0.203983	-0.381336	1.05925	4.08919	-0.240537	-0.648831	-0.19509	-0.131382	0.683959	0.392301	0.224317	0.0673328
Histamine	1.40069	2.02371	0.898074	1.26354	0.340786	-0.842667	1.79456	1.82025	0.524249	1.17192	1.53267	1.15285	0.459797	0.47087	3.33408	-1.62795	3.10387	1.02286	4.1035	0.420174	0.799705	2.00912	1.72578	-0.301058	2.1929	0.269269	-0.756364	-0.0915795	1.93957	2.40539	1.02702	-1.00801	3.03176	1.67177	1.18654	-0.747549	1.28088	2.16276	1.15488	1.35911	1.69331	-0.326769	-0.30036	0.805659	-0.207826	0.732183	0.650648	1.22256	0.548022
Homoserine	-0.618946	0.0435154	-0.100107	0.168698	0.290088	0.403085	0.0707686	3.98447	2.21632	0.0834645	0.606879	-0.259375	0.281313	0.0904565	-0.621522	0.566943	-0.745902	-0.480132	-0.466288	-0.527104	0.280882	-0.193302	0.172431	-0.0130737	0.116866	0.118043	0.116472	0.130509	0.0467719	1.57757	1.18934	0.0225073	0.366148	-0.2423	0.0333922	-0.0666298	0.364083	2.47301	-0.447946	-0.149125	0.72763	0.457673	0.0678694	0.430889	0.711284	1.29587	0.22404	0.26759	-0.0256724
Hydroxyproline	-0.567297	-0.754585	-0.507916	0.187662	0.0280272	0.134808	-0.492013	-0.0621718	0.414448	-0.507742	0.382095	-0.464908	-0.404438	0.0464916	-0.580256	0.44967	-1.10783	-0.282179	-0.739213	-0.469355	-0.235923	-0.74344	0.155151	0.304899	-0.39394	-0.53607	-0.0989643	0.126436	-0.072464	0.0398493	-0.815303	0.374385	-1.23712	-0.559257	0.431686	0.080602	0.158955	-0.141673	0.0579096	0.0982822	0.214952	-0.179715	-0.378793	0.554269	-0.79259	-0.352651	-0.0927423	0.482393	-0.0205396
Hypoxanthine	0.144471	0.96771	0.00736628	0.102699	1.06928	-0.200486	0.122245	1.4744	0.0821738	-0.330411	0.847692	-0.141324	1.2178	-0.00502933	-0.328236	0.152261	0.0504307	1.42535	0.26109	1.32509	0.719336	1.59014	0.041588	0.373792	0.718718	0.45831	-0.262947	0.521904	0.189097	-0.963795	1.17074	0.0609048	0.959779	0.220942	1.05598	0.456977	-0.188716	0.590084	-0.588647	0.73973	1.05175	1.36598	-0.0668114	0.468995	0.59263	1.71491	0.233823	0.500032	0.0336083
Inosine	0.0266725	0.205557	0.0155758	-0.291646	-0.408687	-0.884123	0.183767	0.336477	0.41712	-0.43078	0.709503	-0.252294	0.117431	0.334035	-0.245527	0.26369	-0.224254	0.732362	-0.106606	0.780351	0.135116	0.185047	0.828866	0.660274	0.430573	-0.464619	-0.12872	-0.11436	-0.335457	-0.818888	0.295481	-0.0380668	0.0588405	-0.483775	0.277843	-0.306031	-0.215064	0.207567	-0.378253	0.81917	2.26535	-0.163121	-0.624304	-0.593437	-0.162208	0.446697	0.0443004	0.0257069	0.0492918
Isocitrate	0.0440941	-0.461599	-1.91684	-1.25292	-0.171393	0.925476	-1.57631	-0.613152	-0.455681	-1.34461	-1.97509	-1.05699	-0.305506	1.98552	-2.62448	-1.70418	-2.29454	-1.88624	-2.95284	-0.76279	-1.53627	-2.71939	-2.74147	-4.83907	-1.49973	-0.398515	-0.386021	-2.02907	-1.03788	-1.47635	-1.65539	-0.852395	-0.842083	-0.675368	-0.336207	-0.13861	-1.51666	-1.47541	-1.13379	-2.23626	-2.92517	-0.659342	-1.68279	-2.25316	-0.641824	-1.35827	-0.689293	-1.8657	-1.42252
Leucine	-0.741206	0.469519	-0.451737	0.317769	0.568236	0.270565	0.823998	1.03465	-0.0814309	-0.229655	0.944601	0.119415	0.574176	-0.269231	-0.208548	0.0625714	-0.196793	-0.0308629	0.161983	-0.295947	0.34706	0.731042	-0.225305	0.368201	-0.0264831	-0.100753	0.0113523	0.327139	0.331349	-0.100885	0.398256	-0.0057054	0.886052	0.253398	0.11812	-0.00553355	0.151781	0.19253	-0.40204	0.112964	1.21659	0.474403	-0.4237	0.174239	-0.172639	0.694157	0.305328	0.22915	-0.0407142
Lysine	-1.07873	0.968632	-0.641781	0.110207	0.905844	0.339756	0.361598	1.23601	-0.135815	-0.188718	1.43994	0.37624	0.664032	0.0174346	-0.896068	-0.188637	-0.493252	0.828486	0.581711	0.20637	0.588853	0.794613	-0.372322	-0.484292	0.305048	0.574859	0.289147	0.167396	0.268179	-0.27809	0.604343	-0.248667	0.755841	0.539847	-0.0989667	0.042935	0.670994	0.393621	-0.614701	0.539713	1.28138	0.205472	-0.884816	-0.114372	-0.261437	0.243868	0.201188	0.595431	-0.00724741
Methionine	-0.579019	0.840503	-0.282699	0.437824	0.975835	-0.0820178	1.00116	1.31249	-0.131403	-0.0210013	1.35277	0.367159	1.04127	-0.224156	-0.0557606	0.113336	-0.134331	0.866288	0.724806	-0.189309	0.364009	0.74117	-0.463046	-0.263433	0.355644	0.408269	-0.0666596	0.279639	0.206001	0.0250191	0.764757	-0.092067	1.01118	0.393995	0.276375	0.153156	0.657545	0.454443	-0.502089	0.673848	1.38425	0.519214	-0.512724	0.26793	0.0549652	0.913997	0.478418	0.356258	0.203532
Myo-Inositol	0.49633	-1.4886	-0.158803	-1.28582	-1.09566	-0.408412	-2.49368	-0.613875	0.378019	-1.02242	-0.170765	-0.449805	-0.236564	0.532734	-1.03597	0.543812	-0.738771	-0.744015	-1.88825	0.0758538	0.167089	-1.52118	0.469875	0.110549	-1.01936	0.0919005	0.323905	-0.334235	-1.17077	-1.32342	-1.21811	0.166305	-1.22048	-0.862577	-0.514726	-0.563333	-1.48803	-0.714607	-0.698855	-0.697919	0.376233	-1.41297	-0.379537	-1.26361	-1.44145	-1.39231	0.0587689	-0.636336	-1.11743
NAAD	-0.174442	-2.09232	-0.764378	-0.466497	-1.09451	-0.179219	-1.6112	-0.80366	0.485802	-0.112767	0.355038	-0.685199	-1.49169	0.103383	-1.14917	0.559033	-1.03917	-1.67137	-1.05606	-0.204412	-0.397191	-0.943957	-0.373784	-0.767001	-0.832248	-0.100229	0.17806	-1.19409	0.238842	-0.681713	-2.23482	0.848018	-15.1541	-0.506037	-0.907737	0.071053	-0.944035	-1.18886	0.1282	-0.722913	0.619793	-0.886856	-0.623022	-0.246096	-2.02815	-1.47611	-1.1024	-0.0630011	0.377962
N-Acetylglutamine	-0.298696	0.373595	-0.569043	-0.221718	0.640333	0.74354	-0.25088	0.522412	0.0765471	-0.456743	0.00230848	0.201385	0.526054	-0.017313	-1.03069	0.172042	-0.885393	-0.0439736	-0.749828	-0.138799	0.365463	-0.563191	-0.772977	0.110236	-0.312429	0.0186156	0.0806472	0.470514	0.294117	-0.158145	0.118828	-0.264238	-1.04486	-0.11578	0.484633	-0.117106	0.225684	0.0747414	-0.389605	-0.40076	0.807672	-0.00296445	-0.269825	-0.570787	-0.200778	0.192459	0.322714	0.181572	-1.13949
N-Acetylornithine	-0.669178	0.710341	-0.38446	-0.329958	0.912556	0.0710193	0.00283844	0.848763	-0.0234787	-0.472394	1.13803	0.0953995	1.1342	-0.200308	-0.723539	-0.501766	-0.61269	0.619168	-0.22493	1.10847	0.283104	0.339323	-0.348891	-0.520743	0.0159459	0.0389626	0.027208	0.221344	0.4149	-0.404556	-0.0438553	-0.435217	-0.628643	0.538155	-0.0908916	0.346595	0.488749	-0.0913801	-1.04236	-0.143667	1.29275	-0.0715997	-0.698244	-0.826175	-0.414232	0.403136	0.105795	0.0113635	-0.571894
N-Acetylputrescine	0.330771	-0.394197	-0.461862	-0.264352	0.165376	-0.481383	-1.92809	0.953297	-0.0232868	-0.195288	0.258233	-0.45497	0.378406	0.407413	0.00732017	1.4339	0.132892	0.587601	-0.141919	0.286027	-0.29467	-0.525409	0.702046	0.748091	0.265842	-0.685087	-0.580211	0.482875	0.798067	0.0943443	0.530421	-0.196536	0.836887	-0.0852051	0.252873	-0.392011	0.355094	0.588303	0.252983	0.327579	0.522977	0.475077	-0.075383	0.879429	0.163042	-0.295585	0.185479	0.171925	-0.564531
NAD	-0.0377809	-2.05137	-0.122791	-0.0296909	-0.459046	-0.0490161	-1.13101	-0.924585	0.325997	0.176901	0.351	-0.468645	-1.22112	0.275274	-0.880598	0.144581	-0.725456	-1.74668	-0.753981	-0.22773	-0.195534	-0.618771	-0.207629	0.113116	-0.80976	0.125031	0.226493	-0.865982	-0.0898088	-0.19218	-1.94965	1.07033	-18.9381	-0.243796	-0.58199	0.445362	-0.726093	-0.959462	0.504964	-0.394815	0.990591	-0.555583	-0.326208	0.655955	-1.54373	-1.4103	-0.751121	-0.184076	1.17095
Nicotinamide	-0.0298364	0.694409	0.0683168	1.20368	0.950663	0.17844	0.885109	1.46805	-0.176468	0.272091	0.948628	0.0245382	0.138483	0.0522245	1.11598	0.269017	0.758592	0.298982	1.0522	0.408941	0.714845	0.837848	0.546507	0.997785	1.32599	0.402211	-0.0677144	0.774195	0.884742	0.427549	0.909843	-0.126872	0.856961	0.334007	0.987886	-0.276745	1.07605	0.997158	0.334619	0.999219	2.29288	1.32288	-0.0314892	0.904027	0.305853	1.13453	0.743222	0.404612	0.230045
N-methylarginine	-0.579226	0.138468	0.0298598	-0.135413	0.283042	-0.588347	0.651722	1.77576	0.251414	-0.621201	0.938515	-0.519213	0.103159	-0.908431	-0.502395	0.075722	-1.294	-0.12112	-0.789923	-0.675141	0.822601	-0.109332	-0.387577	0.633885	0.35739	0.193167	-0.00399274	0.0520694	-0.280224	0.108313	0.623884	0.71918	1.43543	1.18307	0.602709	-0.224014	0.558748	0.630529	-0.634673	0.608197	1.88716	1.32583	-0.240086	-1.10081	-0.823351	0.148353	0.033828	0.0628322	0.042265
Phenylalanine	-0.9762	0.47169	-0.664272	0.201215	0.391116	0.250289	0.535437	1.04879	-0.0828758	-0.287782	0.861845	0.121528	0.498997	-0.304788	-0.457655	0.153421	-0.432924	-0.147155	0.0475581	-0.432034	0.225782	0.52727	-0.26067	-0.0973889	-0.00120051	0.233925	0.0211212	0.333939	0.304268	-0.18937	0.232992	0.0596245	0.86251	0.134818	0.0723025	-0.0204674	-0.016529	0.114892	-0.49661	0.129495	0.952129	0.352767	-0.508259	0.0147426	-0.0622197	0.514694	0.0632564	0.28118	-0.0887907
Phosphocholine	0.914639	0.0931436	2.41625	1.44058	0.892543	0.0951712	0.62658	0.227494	0.318922	0.67599	1.05806	0.390529	-0.805839	0.167496	0.485849	0.607438	1.25281	0.120889	0.986956	0.397429	0.478658	1.01647	0.564769	2.44646	0.539261	0.0476198	0.62965	1.78553	0.592279	0.759751	0.183744	0.563085	1.13033	-0.0622837	2.34129	-0.267251	1.4255	0.432919	0.836795	1.04306	1.35925	1.16164	0.552573	1.44216	1.41904	1.61861	1.02383	0.297228	1.39425
Pyridoxamine	-0.811029	-1.17869	-0.888847	-0.588937	-0.955316	0.290241	-0.629104	0.234086	0.533758	-0.529022	-0.323758	-0.398357	0.258526	0.213192	-0.99048	-0.668723	-0.956413	-0.733926	-1.02453	0.425892	-0.520522	-0.290876	-0.154086	-0.119349	-1.11425	-0.194466	-0.344221	-0.371448	-0.287092	-0.424037	-0.92715	0.312239	-2.1938	-0.332383	-1.2086	-0.574738	-0.364945	-0.739333	-0.21166	-0.525138	1.24905	-0.381632	-0.737669	-0.696962	-1.29482	-1.23549	-0.547942	-0.324415	-0.603992
Pyroglutamic acid	-0.669383	0.208549	-0.766132	-0.926274	0.063314	0.197036	-1.07854	1.03553	0.369354	-0.849155	1.08648	-0.287157	0.121016	0.0165308	-0.435754	0.112252	-0.675603	0.247668	-1.05059	0.160263	-0.300041	-0.426971	-0.611961	0.0554197	0.567642	-0.497891	-0.281222	0.433099	-0.784075	-0.447081	-0.0782882	0.144704	-9.84644	0.560439	0.553756	-0.541372	-0.0301666	-1.01267	-0.820141	-0.108229	0.950568	0.271719	-0.251773	0.0708426	-0.230869	-0.380907	0.259772	0.499715	0.137908
Ribose 5-phosphate	-0.619055	-0.0941826	-0.267713	-0.707346	-0.806413	-0.695954	-1.4383	-0.598528	0.745281	-0.413955	0.300674	-0.640033	0.665536	0.611167	-1.04162	0.429318	-0.80731	0.958023	0.0150346	0.866468	0.171706	-0.516849	1.3991	-0.0886913	-0.372015	-0.497479	-0.0760084	-0.0520552	-0.525763	-0.894363	-0.667248	-0.128167	-0.957835	-0.977838	-0.0953118	-0.412262	-0.669444	0.452581	-0.544116	-0.0596276	1.10313	-0.868472	-0.863847	-1.85353	-0.39489	0.0406013	-0.0308672	0.0442818	-0.238629
S-adenosylmethionine	0.907444	-0.936611	1.00631	1.16108	0.30876	1.29935	0.198557	0.262303	-0.14905	0.577139	2.07658	0.475839	-0.827409	0.545736	0.617833	0.858534	1.38669	1.11605	1.32177	0.40892	0.325408	0.712217	1.1168	1.66217	0.348959	-0.369188	-0.962487	0.166846	1.17227	0.498426	0.66177	0.871229	-1.37586	0.470429	1.28605	-0.234234	1.25011	0.696481	-0.0735558	1.69312	1.13553	0.87497	0.273589	2.30992	0.506215	-0.128416	1.10223	2.7421	1.53152
Serotonin	-0.843819	1.84007	0.215018	-0.00326186	1.37638	-2.14676	2.1118	2.26926	3.21708	0.115562	1.33626	0.306998	-0.451213	0.646123	-3.0237	-0.0583982	-1.9754	-1.26287	-3.84794	-0.735659	0.201884	-1.30171	-1.54002	0.428422	-1.75568	-0.881122	-0.618703	-0.0930094	-0.713859	0.219152	1.26538	-1.68823	1.72728	0.604806	3.16519	-2.12333	2.19361	1.73425	0.492353	3.24129	5.10779	-0.36844	1.97265	2.84759	1.63834	-0.668108	2.15128	0.30626	-1.99494
Spermidine	-0.197166	0.166987	-2.51239	-1.91609	-2.14783	-0.388358	-1.95366	-0.428805	-0.401404	-1.41051	-1.074	0.225197	1.22496	-0.557407	0.791149	3.2535	-1.16299	0.0406547	-0.780689	-1.28241	-0.218529	-0.542046	-1.16881	1.26991	-0.465411	-0.035277	-2.12928	-0.121616	0.105804	-1.80409	-1.82174	0.42207	-2.56735	-1.06801	-0.947718	-0.128268	-1.86167	-1.77202	-0.357471	-1.15996	-2.1073	-2.02854	-1.72692	-1.86852	-2.46097	-1.55304	-1.40336	-0.0391996	-0.537809
Spermine	1.56397	0.500211	-5.80163	-1.68262	-4.97563	-0.70071	-0.982434	-0.367705	-0.786784	-0.35448	-5.56738	-1.13933	0.855513	0.284431	1.26665	6.46161	0.944675	0.0684427	1.28492	-2.31403	-0.283072	0.75866	-0.765564	-0.201094	2.14316	0.517302	-3.60065	-1.139	-0.353835	1.36926	-3.15056	1.50364	-2.87748	-0.580485	-0.702042	-1.61385	1.29664	0.169912	2.16391	-1.29411	-9.18513	-3.12955	-2.98655	-1.00701	-0.255416	0.315379	-2.58075	-0.721899	2.33481
Taurine	0.00699134	-0.628334	0.401785	0.543301	-0.127745	0.171468	-0.113181	0.0918517	0.648248	0.138066	0.614648	-0.0497124	-0.461561	0.135664	0.215926	0.42475	0.232459	-0.219661	0.104668	-0.241395	0.0728127	-0.601202	0.11561	1.48297	0.0760767	-0.393213	0.180196	-0.0505819	0.151073	0.116278	-0.571978	0.364805	0.426766	-0.250752	0.242248	-0.00942418	0.28317	0.0794258	0.120179	0.603491	0.729922	0.275265	0.105395	0.219782	-0.0581443	0.08273	0.581739	0.634324	0.390978
Thiamine	2.21381	2.47567	0.108607	2.54274	1.82497	-1.68839	1.26129	3.49326	-0.550906	2.87467	3.73547	0.132864	2.16179	1.43235	2.16771	3.48208	1.6825	4.80001	2.99849	1.49713	2.99563	2.38092	1.84243	3.53575	1.30702	0.18235	-0.669708	-0.0333288	2.71083	1.50236	3.62561	-0.460947	2.61308	1.0597	1.8557	-1.12187	1.61855	1.61251	-1.17104	3.7557	1.32041	1.74279	0.544012	1.61152	1.74391	3.35605	1.627	2.85008	0.736743
Trimethyllysine	-2.03305	0.767668	-1.67533	0.873706	0.798894	0.966961	0.0131121	0.427151	-0.47507	-0.11669	0.723899	-0.23082	0.473747	-0.117106	0.365095	-0.0165097	-0.382797	0.716614	-0.0302966	0.356022	-0.40708	0.682594	-0.571355	-0.494535	1.06775	0.563727	0.398217	0.969542	0.153298	0.550006	-0.0651115	-0.0213039	0.164565	0.140927	0.189958	-0.182337	0.739251	-0.0376607	0.0167201	1.70524	0.528939	0.981193	-1.03978	-0.623779	-0.185694	-0.575026	-0.578712	0.589247	0.590526
Tyrosine	-0.853064	0.321147	-0.58764	-0.00954195	0.478368	0.407084	0.151038	0.967589	-0.106942	-0.406905	0.702339	0.0814754	0.351742	-0.283711	-0.597975	0.356119	-0.673984	-0.37761	-0.39371	-0.412538	0.181882	0.356264	-0.0469179	0.15418	-0.102152	0.00757706	-0.0109071	0.216081	0.309533	-0.286491	0.0955554	-0.106226	0.997203	0.11636	-0.118481	0.10785	-0.195874	-0.00651566	-0.774943	0.0860549	0.830416	0.529024	-0.615586	0.00959016	-0.362065	0.356818	0.148457	0.128649	-0.428212
UDP-acetylglucosamine	0.343522	-0.452572	1.10023	0.642901	0.0786499	-0.122632	-0.224729	-0.351673	0.411488	0.520869	0.704025	-0.134931	-0.510002	0.525339	0.232406	-0.345926	0.946997	-0.139291	0.730221	-0.1047	0.381657	-1.34449	0.791268	0.766672	-0.0939669	0.425472	-0.0867825	0.270108	0.278243	0.396674	-0.178897	0.508926	-0.883083	-0.527934	0.951932	-0.338084	0.415434	0.239359	0.571058	0.107665	0.784984	-0.0782665	0.0716012	-0.448176	0.110029	0.191824	0.651813	1.65062	1.51263
UMP	-0.131179	-0.941233	1.2123	0.178429	-0.0926674	0.135	-0.513285	-0.433102	0.29651	0.464329	0.0475854	0.665679	-0.622614	-0.362446	-0.288416	-0.47426	-0.340237	-0.888079	0.12179	-0.87633	-0.372236	-1.52384	-0.0315276	-0.0837847	-0.0204639	0.678944	-0.0681174	0.105234	-0.0868809	1.27016	-1.08252	0.333933	-4.9757	-0.404425	0.691065	0.00287422	0.343156	-0.251135	0.508049	-0.547303	0.661416	-0.635951	2.29707	-2.24701	-0.322411	-1.09038	0.548076	-1.30963	0.0478516
Uracil	1.61466	1.97384	0.918778	0.494217	2.31039	-0.494031	-0.212632	2.60423	-0.138149	-0.449996	1.98546	0.196935	2.3791	0.59492	0.0954463	0.662614	0.611557	3.22507	0.997881	2.6653	2.27805	2.055	0.722349	2.11611	2.26629	1.56911	-0.10362	0.700969	1.09769	-1.03403	2.09708	-0.206491	-0.257199	0.962709	0.923619	1.12111	0.311195	1.3524	-0.733284	2.96218	2.32866	1.75412	0.140917	0.367227	1.10219	2.5617	0.35181	0.136599	-0.816581
Urea	-1.49529	-0.585386	-1.15412	-0.625945	-0.649709	0.00327374	-1.23288	0.121515	-0.128397	-0.856458	-0.0727147	-0.280102	0.127202	-0.502588	-1.30674	0.744056	-0.855029	-0.460573	-1.46681	-0.556515	-0.319827	-0.69153	-0.468049	-0.271804	-0.707771	-0.530897	-0.028524	-0.256085	-0.423743	-0.730298	-1.09362	0.115214	-0.145014	-0.456413	-0.729729	-0.187965	-1.00584	-0.579273	-0.575637	-0.95423	0.78908	-0.352067	-0.877102	-1.12994	-0.772492	-0.735207	-0.350989	0.206154	-0.396199
Uridine	-0.299602	-0.333696	-0.487714	-1.55202	-0.877861	-0.384644	-1.51414	0.176627	0.696784	-0.851501	-0.272502	-0.236335	0.272984	0.266599	-0.55391	0.05272	-0.663288	0.346159	-1.8568	0.842782	0.160517	-1.08655	0.204534	-0.183348	-0.347297	-0.856804	-0.553096	-0.240945	-0.521632	-1.27825	-0.279691	-0.0930399	-1.40084	-0.822394	0.0616798	-0.640904	-0.906585	0.0263911	-0.730389	-0.566304	0.733286	-0.528526	-1.00228	-1.6224	-0.302191	-0.0526666	-0.254634	-0.564039	-0.0870859
Valine	-0.813676	0.0966476	-0.70477	-0.0463671	0.238136	0.251079	0.166623	0.755988	-0.199455	-0.69255	0.677829	-0.0211094	0.375422	-0.363791	-0.650479	0.195094	-0.586619	-0.278542	-0.569596	-0.315978	0.117114	0.321887	-0.391999	0.182859	-0.0729281	-0.395191	-0.0215748	0.192163	0.0570402	-0.294309	0.053837	-0.0888809	0.489492	0.175664	-0.184943	0.0289423	-0.143076	-0.0893581	-0.428123	-0.191097	0.825144	0.24491	-0.559931	-0.212829	-0.408364	0.160472	-0.039053	0.210846	-0.068729
[truncated: 132 more columns]

## Sheet: Fig.S2b
Dynamic alterations of metabolites in cluster 3 and cluster 4
Metabolite	R009	R020	R252	R253	R254	R262	R263	R270	R272	R277	R280	R284	R001	R003	R007	R010	R011	R012	R014	R023	R029	R031	R034	R036	R043	R045	R047	R050	R051	R257	R258	R259	R260	R261	R255	R256	R264	R265	R266	R267	R268	R269	R271	R273	R274	R275	R276	R278	R279
5'-Methylthioadenosine	-0.511724	-0.507742	-0.109493	0.500697	0.155845	0.907733	0.105878	-0.207024	-0.0726366	0.127935	-1.08565	0.0480452	0.212767	-0.202625	-0.59157	1.10722	-0.00560658	0.496045	-0.116264	0.584128	0.104736	1.01919	0.819706	0.744069	0.921852	0.448866	0.251651	1.24117	2.15641	-0.313345	-0.0108404	0.506925	0.79276	0.36185	0.899702	0.463584	0.20743	-0.194847	0.101153	0.26249	-0.551588	0.50353	-0.24299	1.16518	-0.122339	0.0316551	0.367636	-0.216807	0.168288
NAAD	-0.174442	-2.09232	-0.764378	-0.466497	-1.09451	-0.179219	-1.6112	-0.80366	0.485802	-0.112767	0.355038	-0.685199	-1.49169	0.103383	-1.14917	0.559033	-1.03917	-1.67137	-1.05606	-0.204412	-0.397191	-0.943957	-0.373784	-0.767001	-0.832248	-0.100229	0.17806	-1.19409	0.238842	-0.681713	-2.23482	0.848018	-15.1541	-0.506037	-0.907737	0.071053	-0.944035	-1.18886	0.1282	-0.722913	0.619793	-0.886856	-0.623022	-0.246096	-2.02815	-1.47611	-1.1024	-0.0630011	0.377962
N-Acetylputrescine	0.330771	-0.394197	-0.461862	-0.264352	0.165376	-0.481383	-1.92809	0.953297	-0.0232868	-0.195288	0.258233	-0.45497	0.378406	0.407413	0.00732017	1.4339	0.132892	0.587601	-0.141919	0.286027	-0.29467	-0.525409	0.702046	0.748091	0.265842	-0.685087	-0.580211	0.482875	0.798067	0.0943443	0.530421	-0.196536	0.836887	-0.0852051	0.252873	-0.392011	0.355094	0.588303	0.252983	0.327579	0.522977	0.475077	-0.075383	0.879429	0.163042	-0.295585	0.185479	0.171925	-0.564531
NAD	-0.0377809	-2.05137	-0.122791	-0.0296909	-0.459046	-0.0490161	-1.13101	-0.924585	0.325997	0.176901	0.351	-0.468645	-1.22112	0.275274	-0.880598	0.144581	-0.725456	-1.74668	-0.753981	-0.22773	-0.195534	-0.618771	-0.207629	0.113116	-0.80976	0.125031	0.226493	-0.865982	-0.0898088	-0.19218	-1.94965	1.07033	-18.9381	-0.243796	-0.58199	0.445362	-0.726093	-0.959462	0.504964	-0.394815	0.990591	-0.555583	-0.326208	0.655955	-1.54373	-1.4103	-0.751121	-0.184076	1.17095
[truncated: 132 more columns]

## Sheet: Fig.S4
Fig. S4a
ID	Description	GeneRatio	BgRatio	pvalue	p.adjust	qvalue	geneID	Count	mean	FoldEnrich
path:map00330	Arginine and proline metabolism	11/77	78/6147	2.2723e-09	7.1351e-08	3.6835e-08	C00062/C00791/C00334/C00581/C02714/C00077/C00022/C00019/C00315/C00750/C00086	11	-0.358823	11.2582
path:map00220	Arginine biosynthesis	7/77	23/6147	7.6584e-09	1.7504e-07	9.0365e-08	C00062/C03406/C00327/C00064/C00437/C00077/C00086	7	-0.525997	24.2964
path:map00260	Glycine, serine and threonine metabolism	9/77	50/6147	7.8042e-09	1.7504e-07	9.0365e-08	C00719/C00576/C00114/C02291/C00097/C00197/C00258/C00581/C00022	9	-0.191136	14.3696
path:map00230	Purine metabolism	11/77	95/6147	1.9255e-08	3.3589e-07	1.7341e-07	C00020/C00064/C00144/C00242/C00387/C00262/C00130/C00117/C00086/C00385/C01762	11	0.0260001	9.24361
path:map00250	Alanine, aspartate and glutamate metabolism	7/77	28/6147	3.518e-08	5.5233e-07	2.8515e-07	C03406/C00158/C00334/C00064/C01042/C12270/C00022	7	-0.0345724	19.9578
path:map00480	Glutathione metabolism	7/77	38/6147	3.3922e-07	4.4381e-06	2.2912e-06	C00097/C00669/C00127/C00077/C01879/C00315/C00750	7	-0.709399	14.7057
path:map00270	Cysteine and methionine metabolism	8/77	63/6147	9.3191e-07	1.1255e-05	5.8103e-06	C00170/C02291/C00097/C00491/C00197/C00022/C00021/C00019	8	0.346959	10.1373
path:map00020	Citrate cycle (TCA cycle)	5/77	20/6147	3.6213e-06	3.3444e-05	1.7266e-05	C00417/C00158/C00311/C00022/C00068	5	-0.810593	19.9578
path:map00630	Glyoxylate and dicarboxylate metabolism	7/77	62/6147	1.0395e-05	8.3312e-05	4.3011e-05	C00417/C00158/C00064/C00197/C00258/C00311/C00022	7	-1.05223	9.0132
path:map00240	Pyrimidine metabolism	7/77	65/6147	1.4279e-05	0.00010675	5.5113e-05	C02642/C00239/C00881/C00365/C00064/C00086/C00299	7	-0.296192	8.5972
path:map04976	Bile secretion	8/77	97/6147	2.4711e-05	0.00017635	9.1041e-05	C02918/C00114/C00735/C01921/C00780/C00315/C00750/C05465	8	-0.953753	6.58401
path:map00730	Thiamine metabolism	5/77	31/6147	3.5636e-05	0.00024326	0.00012558	C00097/C00018/C00022/C00378/C00068	5	0.405412	12.876
path:map00410	beta-Alanine metabolism	5/77	32/6147	4.1824e-05	0.0002736	0.00014125	C02642/C00334/C03722/C00315/C00750	5	-0.337471	12.4736
path:map00030	Pentose phosphate pathway	5/77	35/6147	6.5475e-05	0.00039537	0.00020411	C00257/C00197/C00258/C00022/C00117	5	-0.714097	11.4045
path:map00564	Glycerophospholipid metabolism	5/77	52/6147	0.00044406	0.0019366	0.00099979	C00114/C00111/C00670/C00093/C00588	5	-0.0482043	7.67607
path:map00010	Glycolysis / Gluconeogenesis	4/77	31/6147	0.0005541	0.00235118	0.00121382	C00111/C00197/C00022/C00068	4	-0.516239	10.3008
path:map00760	Nicotinate and nicotinamide metabolism	5/77	55/6147	0.00057727	0.00238502	0.00123129	C02918/C00111/C00334/C00022/C03722	5	-0.0287847	7.25738
path:map00561	Glycerolipid metabolism	4/77	38/6147	0.00121649	0.00465828	0.00240488	C00111/C00197/C00258/C00093	4	-0.944512	8.40328
path:map00970	Aminoacyl-tRNA biosynthesis	4/77	52/6147	0.00390924	0.0128947	0.00665699	C00062/C00097/C00064/C00047	4	-0.242177	6.14086
path:map00770	Pantothenate and CoA biosynthesis	3/77	28/6147	0.00494301	0.0146425	0.00755932	C02642/C00097/C00022	3	0.347953	8.55334
path:map00472	D-Arginine and D-ornithine metabolism	2/77	11/6147	0.00791761	0.0214322	0.0110645	C00062/C00077	2	-0.70965	14.5148
path:map00052	Galactose metabolism	3/77	46/6147	0.0195069	0.0450379	0.0232512	C00111/C00446/C00137	3	-0.867394	5.20638
path:map00380	Tryptophan metabolism	4/77	83/6147	0.0198452	0.045155	0.0233116	C05635/C01717/C03722/C00780	4	-0.54687	3.84729
path:map00562	Inositol phosphate metabolism	3/77	47/6147	0.0206528	0.0463213	0.0239138	C00111/C00092/C00137	3	-0.853098	5.09561
Fig. S4b
ID	Description	GeneRatio	BgRatio	pvalue	p.adjust	qvalue	geneID	Count
hsa03050	Proteasome	38/1677	46/8105	3.19271e-19	1.04082e-16	7.86415e-17	5714/5715/9861/5713/5710/5708/5709/5707/10197/5720/5721/5686/5687/5684/5685/5682/5683/5688/5694/5695/5692/5693/5690/5691/5689/5696/5698/5705/5706/5702/5704/5700/5701/5718/5717/10213/5719/11047	38
hsa00520	Amino sugar and nucleotide sugar metabolism	34/1677	48/8105	9.22418e-14	1.50354e-11	1.13603e-11	6675/51005/2592/2582/8790/5373/3074/3073/2673/4351/64841/80896/2762/7264/197258/5238/55276/5236/55577/54187/2584/10020/2821/5973/7358/91373/3099/3101/7360/55907/29925/29926/10007/132789	34
hsa04512	ECM-receptor interaction	47/1677	88/8105	1.04277e-11	1.13314e-09	8.56166e-10	375790/6382/3371/1605/1311/1292/1291/1293/131873/256076/3339/1278/255743/10319/3918/3915/3911/3908/3910/3909/3914/3913/3912/7450/3688/3690/3694/3675/3672/8516/3679/3655/3678/3680/7058/7057/948/961/3674/22801/7148/1284/1282/1286/1285/1288/1287	47
hsa04141	Protein processing in endoplasmic reticulum	72/1677	171/8105	1.17366e-10	9.56533e-09	7.22728e-09	56681/51128/5610/10525/1410/7353/29979/56893/29978/26270/26232/9709/51726/9373/84447/5611/64215/3337/3301/51035/10952/10808/80267/7323/9978/5886/5887/5034/51465/7326/29927/6238/55757/3312/3309/54431/7184/81567/10956/10277/55768/10905/4121/11253/23640/64374/1965/5601/4287/3326/3320/10484/10483/10802/9871/9632/22872/6396/91319/5589/22824/55666/6748/8454/7466/55968/7186/578/23471/10130/9601/581	72
hsa04142	Lysosome	58/1677	128/8105	2.50726e-10	1.63473e-08	1.23515e-08	5641/11154/4758/79158/2581/1777/9476/3074/3073/4864/10577/410/411/8692/2720/4669/2760/4126/51606/6448/2990/2517/2519/54/53/4668/2548/2629/2588/2717/1174/2799/84572/27074/10053/8906/164/23545/3425/23062/26088/23163/5476/1522/1514/1512/1511/1510/1509/1075/1508/1203/1176/10947/26985/8546/8943/4125	58
hsa03015	mRNA surveillance pathway	45/1677	98/8105	1.55736e-08	8.46163e-07	6.39335e-07	124540/2107/80335/23049/55339/10250/1479/1478/1477/5515/10898/79869/11052/29894/51692/53981/10482/53918/23435/9939/2935/8761/26986/8106/8731/10914/5520/5519/5518/4116/5529/5528/7919/26019/5976/8189/29101/4686/23283/10767/26528/51585/10189/55308/11269	45
hsa01230	Biosynthesis of amino acids	37/1677	75/8105	2.81555e-08	1.31124e-06	9.90735e-07	6472/6470/586/2597/113675/7167/7086/5091/1373/4548/2023/2026/440/445/5211/5214/2752/5832/230/226/5230/48/6888/95/5315/29968/5831/29920/3417/3418/65263/5223/2805/27430/4144/6120/435	37
hsa00051	Fructose and mannose metabolism	21/1677	33/8105	1.01635e-07	4.14164e-06	3.12929e-06	7167/8790/5373/5208/4351/6652/5211/5214/230/226/2762/7264/197258/2203/8789/3099/3101/231/57103/29925/29926	21
hsa03013	RNA transport	69/1677	186/8105	1.41166e-07	4.90975e-06	3.70966e-06	57122/23511/8021/79902/10605/84321/8563/10250/10482/1207/3837/7341/6613/1974/1973/23435/9939/8672/1982/1981/5905/9470/10419/11171/51095/10940/9669/1977/1975/8668/8669/8666/8664/8662/8761/26986/10556/1915/7329/10799/8893/8890/8891/8892/1967/4116/7514/57510/11260/8894/1965/1968/7919/10209/1983/26019/5976/6396/50628/25929/4686/5901/55706/60528/51068/5903/10189/55308/11269	69
hsa00970	Aminoacyl-tRNA biosynthesis	32/1677	66/8105	4.03779e-07	1.19666e-05	9.04157e-06	23395/57505/23438/80222/5917/2617/5188/25973/1615/51520/16/7453/57176/55157/6897/3376/54938/5859/833/51067/4677/8565/2058/2193/10056/57038/7407/79731/3035/6301/4141/92935	32
hsa01240	Biosynthesis of cofactors	58/1677	156/8105	1.27976e-06	2.98002e-05	2.25161e-05	4522/10797/6472/6470/7389/6697/586/790/4337/9054/25902/51004/8566/5373/23475/4351/1371/2729/2730/55163/80347/55191/7372/1728/93100/8942/2990/56474/1503/65220/79717/8836/249/2058/2937/9249/158/5315/159/29968/80308/7358/7360/2677/10327/10243/27430/4144/204/205/60490/4831/4830/51727/129607/29925/195814/29926	58
hsa00480	Glutathione metabolism	28/1677	57/8105	1.53188e-06	3.32929e-05	2.51551e-05	2947/2946/2944/9446/2950/6611/2952/6723/26873/51060/2729/2730/9588/2937/2936/5226/3417/3418/79017/2539/2686/2876/2879/2878/493869/2882/4257/653689	28
hsa03018	RNA degradation	35/1677	79/8105	1.74349e-06	3.39679e-05	2.56651e-05	9652/80349/23644/22894/87178/6499/170506/2023/2026/27257/25804/27258/57819/51691/51690/11157/23019/219988/5211/5214/28960/3313/3329/5394/131870/8761/26986/1656/25904/23517/23016/118460/5073/54464/22803	35
hsa00270	Cysteine and methionine metabolism	25/1677	50/8105	3.69194e-06	6.68652e-05	5.05213e-05	6611/51074/586/6723/191/4507/113675/7263/259307/4190/2729/2730/4548/58478/3945/3939/2937/29968/4357/2805/23382/10768/27430/4144/84245	25
hsa04144	Endocytosis	81/1677	252/8105	1.01189e-05	0.000157084	0.000118688	29934/26286/55738/84364/5338/2869/867/93343/51699/7456/147179/55737/51028/5584/84313/9101/9525/27183/3134/3133/8729/9135/378/375/381/382/23527/137492/79720/8724/8723/6642/6643/27131/58533/4734/6455/9559/112936/30011/253725/387680/3312/91782/51510/9798/10093/10092/10109/10094/10096/10097/858/857/22905/55040/50807/10565/10564/81873/10938/30846/30845/10095/10617/5119/128866/25978/27243/1759/80230/55…	81
hsa04510	Focal adhesion	67/1677	201/8105	1.58523e-05	0.000234902	0.000177485	9564/5894/5578/3371/5604/1398/64098/1311/1729/1292/1291/1293/131873/256076/1278/5293/4660/4233/5295/10319/3918/3915/3911/3908/3910/3909/3914/3913/3912/7450/207/3688/3690/3694/3675/3672/8516/3679/3655/3678/3680/2534/1399/858/857/5170/7409/7410/7058/7057/5601/2318/331/5058/5062/2932/3674/22801/7148/2909/1284/1282/1286/1285/1288/1287/2064	67
hsa03008	Ribosome biogenesis in eukaryotes	42/1677	110/8105	1.73202e-05	0.000245495	0.000185489	55505/84128/23160/134430/10199/65083/10436/10482/55813/23195/10813/55127/1736/10171/84135/51096/9790/55341/55651/5822/4931/10940/10607/166378/55226/10556/10799/23560/29889/26354/10885/7514/3692/6949/55272/92856/51119/5901/25996/54464/22803/51068	42
hsa04530	Tight junction	58/1677	169/8105	2.22866e-05	0.000286213	0.000216254	5564/5571/9693/51735/58494/83700/5562/9181/5111/5584/11346/5515/84790/7277/4734/23370/79861/7454/7082/9414/3308/1741/50848/9368/10093/10092/10109/10094/3688/10096/10097/93643/154810/81873/10095/9223/5872/5520/5519/5518/51762/51208/64398/8531/5601/7122/1365/79778/8189/2017/5962/3059/1019/861/79784/4629/4628/2064	58
hsa03010	Ribosome	55/1677	158/8105	2.28268e-05	0.000286213	0.000216254	51373/64960/64963/55173/54460/6209/6208/6218/6217/6205/6204/6207/6206/6231/6232/6235/6227/6228/51073/11222/65008/65005/51116/51081/64968/64969/64965/6164/11224/6169/9349/6146/6152/2197/6166/9801/54948/63875/64928/29088/6182/28998/65003/10573/6150/79590/219927/29093/9553/6147/6133/6188/6201/6194/6168	55
hsa04120	Ubiquitin mediated proteolysis	50/1677	140/8105	2.44377e-05	0.000295063	0.000222941	22954/26232/7318/55236/9039/10054/7317/867/84447/51366/7323/9978/9246/7332/51465/10075/7326/4734/8451/8450/9320/1643/26091/246184/8881/6923/6921/9690/7337/65264/9354/10277/7328/7329/7319/7334/63893/3093/9040/23759/10055/51434/51433/64682/331/4281/8452/8453/8454/7189	50
hsa03040	Spliceosome	52/1677	151/8105	5.26121e-05	0.000591433	0.000446869	55119/6427/6430/6431/7307/11338/1659/84321/10915/27316/10084/5093/9785/1665/8449/51729/9939/58517/25804/27258/57819/51691/51690/11157/9092/22827/26121/3312/3178/10450/10465/1655/3192/4670/3190/10907/6635/6626/51645/4116/9128/9129/51503/7919/56259/9879/11325/4686/10285/10291/10189/10713	52
hsa03030	DNA replication	18/1677	36/8105	8.53669e-05	0.000897729	0.000678297	5111/5424/5425/4172/4173/4174/4175/4171/84153/5985/5983/5984/5981/5982/6117/6118/6119/2237	18
hsa00052	Galactose metabolism	16/1677	31/8105	0.000130465	0.00132712	0.00100273	2592/2582/130589/2720/5211/5214/55276/5236/2548/2584/2717/3099/3101/7360/231/2683	16
hsa00250	Alanine, aspartate and glutamate metabolism	18/1677	37/8105	0.00013434	0.00132712	0.00100273	790/259307/2673/80150/1373/18/440/27165/445/2752/56954/5471/2744/158/159/7915/2805/435	18
hsa01200	Carbon metabolism	41/1677	116/8105	0.000166675	0.00159195	0.00120283	6472/6470/2597/847/113675/7167/7086/4190/39/4199/4200/5091/1373/2023/2026/2098/55902/5211/5214/230/226/5230/48/25796/6888/2203/8789/128/2821/5226/283871/5315/29968/3417/3418/3099/3101/5223/2805/2539/6120	41
hsa03430	Mismatch repair	13/1677	23/8105	0.000170915	0.00159195	0.00120283	2956/4437/5111/5424/5425/5985/5983/5984/5981/5982/6117/6118/6119	13
hsa03420	Nucleotide excision repair	21/1677	47/8105	0.000176329	0.00159676	0.00120646	4331/5111/5424/5425/2067/2068/9978/5886/5887/8451/8450/1643/5985/5983/5984/5981/5982/6117/6118/6119/2968	21
hsa00511	Other glycan degradation	11/1677	18/8105	0.000215154	0.00189568	0.00143232	4758/3074/3073/64772/2720/4126/2517/2519/2629/4125/4123	11
hsa04210	Apoptosis	46/1677	136/8105	0.000224583	0.00192669	0.00145575	843/637/8743/5894/5604/5605/143/142/3551/84790/8517/7277/5293/5295/54205/79861/1147/355/8737/207/153090/317/6709/5170/1965/840/841/839/836/5601/1676/5551/1522/1514/1512/1509/1075/1508/331/6708/3708/8717/7186/578/5783/581	46
Fig. S4d
ID	Description	GeneRatio	BgRatio	pvalue	p.adjust	qvalue	geneID	Count
hsa04080	Neuroactive ligand-receptor interaction	115/1290	341/8105	8.65e-17	2.78e-14	2.37e-14	6343/185/186/2890/3352/3357/2894/8862/6750/4157/2900/2898/2902/1268/885/5644/5646/5645/1081/4543/554/1392/3972/1906/1907/1908/84634/2151/9002/7349/7068/9340/2357/2358/2906/116444/90226/2147/8001/9934/5179/255061/6866/7432/6869/10203/6915/117579/146/148/3640/152/7433/1910/10874/283869/7253/10886/117/51083/9568/5020/2690/2695/2566/2922/2556/5031/5028/5027/9127/5026/22953/5023/2569/5734/2563/2568/11…	115
hsa04151	PI3K-Akt signaling pathway	78/1290	354/8105	0.00123517	0.0244031	0.020806	5563/3559/9965/8817/2255/7010/2247/2252/7143/1311/2264/2263/131873/256076/1277/627/23533/1299/1298/2792/2793/894/9134/898/10319/3909/1950/1441/7448/7450/3563/2791/10110/10000/5155/6696/3381/8516/4915/2277/2784/3575/2690/2786/2788/1280/1440/9223/9863/5228/253314/51378/284/7099/3082/1945/1944/1943/7058/28227/5522/2324/2069/930/672/5618/3569/1129/1128/8515/22801/7148/1286/1285/1288/1287/3164/2066	78
hsa04060	Cytokine-cytokine receptor interaction	76/1290	295/8105	6.67e-06	0.000534887	0.000456044	353500/656/608/3604/8784/8718/3559/8600/56300/8809/26525/9173/8808/51561/3977/7066/4049/10563/9547/8792/6387/115650/654/653/650/1896/1441/3563/1524/94/3577/3579/7042/2921/2920/6374/85480/133396/3595/64109/5473/246778/3589/3552/3553/90865/27178/146433/3575/2690/51554/5196/1440/3568/53832/53833/3953/6354/1237/970/53342/27189/5618/3569/1271/7292/6358/6370/6369/6368/3623/10344/268/2662/3458/338376	76
hsa04020	Calcium signaling pathway	64/1290	240/8105	1.1e-05	0.000705802	0.000601766	185/3357/4485/2902/9965/8817/2255/196883/114/2247/2252/2264/2263/4842/4843/2906/91807/487/1950/51196/6869/5332/6915/146/148/1910/5137/5153/2668/5255/5155/4915/4916/2277/8911/779/6547/6546/5027/9127/5026/22953/5023/51806/163688/810/3082/845/4638/2324/5979/7134/7125/3706/1129/1131/1128/5737/4923/6262/154/816/815/2066	64
hsa04024	cAMP signaling pathway	57/1290	216/8105	4.56e-05	0.00209201	0.00178365	5348/11069/2890/3352/6750/5881/2902/1081/196883/114/1080/3972/1906/1907/1908/482/478/477/2906/116444/627/4881/338442/8843/27198/487/7432/51196/1259/1261/1262/1258/5140/7253/10000/64399/117/9568/779/5020/2695/51806/163688/810/6751/5602/1129/1128/268/7137/6262/4886/154/64411/816/815/610	57
hsa04014	Ras signaling pathway	52/1290	232/8105	0.00531224	0.0573247	0.048875	5881/2549/2902/9965/8817/2255/7010/2247/2252/2264/2263/627/2792/2793/1950/51196/2791/10000/5155/50487/5322/53358/4915/2277/2784/2786/2788/5228/51378/284/51806/163688/810/3082/1945/1944/1943/2324/5923/51365/5063/10235/115727/255189/8605/5321/5319/26279/391013/5320/5602/8437	52
hsa04270	Vascular smooth muscle contraction	43/1290	133/8105	1.71e-06	0.000183248	0.000156237	185/157855/5581/5588/196883/114/5592/1906/1907/1908/91807/94274/4881/5332/10203/146/148/50487/5322/72/779/51806/163688/810/2977/4638/10242/27094/10266/10268/10267/796/797/255189/8605/5321/5319/26279/391013/5320/183/4629/5739	43
hsa04974	Protein digestion and absorption	41/1290	103/8105	3.98e-09	6.39e-07	5.45e-07	1305/3783/1294/5644/5646/5645/482/131873/256076/478/477/1277/1359/1361/340267/1299/1298/4311/117247/6564/9056/11136/169044/1308/1300/1280/6547/6546/255631/1301/1302/6550/6505/1289/1290/51032/84570/1286/1285/1288/1287	41
hsa04514	Cell adhesion molecules	41/1290	149/8105	0.000197833	0.00577312	0.00492215	58494/83700/6693/3384/22854/1272/57502/80380/6401/6403/1013/9369/4099/26047/6614/8516/5175/5818/5010/9071/23562/51208/9075/9074/7122/9080/57863/23705/64101/1493/94030/5797/947/1003/1001/1000/79679/90952/201633/23114/257194	41
hsa04261	Adrenergic signaling in cardiomyocytes	38/1290	150/8105	0.00183234	0.0294091	0.0250742	9254/185/186/11069/3753/196883/114/482/478/477/23533/487/5332/146/148/10000/779/6547/6546/51806/163688/810/28227/5522/4634/102723475/6330/6332/7134/183/785/59285/7137/27092/6262/154/816/815	38
hsa04110	Cell cycle	36/1290	124/8105	0.000150211	0.00482179	0.00411105	9088/1870/1871/1875/5347/1030/1029/23594/4998/9700/4173/4171/7272/699/10926/4085/894/9134/898/9133/891/890/8900/11200/1111/9232/7042/995/993/8318/991/701/8556/8317/990/983	36
hsa04610	Complement and coagulation cascades	29/1290	85/8105	2.66e-05	0.00142251	0.00121283	732/733/629/1675/7056/1380/2151/9002/725/729/730/2147/2153/2155/2157/1361/2159/2161/2160/7448/7450/2244/10878/5627/5648/5624/5104/11326/728	29
hsa04512	ECM-receptor interaction	29/1290	88/8105	5.52e-05	0.0022154	0.00188885	158326/7143/3161/1311/131873/256076/1277/1299/1298/255743/10319/3909/7448/7450/6696/3381/8516/2815/1280/80144/7058/948/8515/22801/7148/1286/1285/1288/1287	29
hsa04976	Bile secretion	29/1290	90/8105	8.74e-05	0.0031181	0.00265849	6343/10720/7366/760/196883/114/366/361/123264/1080/482/478/477/6523/8431/3949/54578/5243/5244/54575/6550/10599/28234/6579/570/9429/6513/8714/1244	29
hsa04061	Viral protein interaction with cytokine and cytokine receptor	27/1290	100/8105	0.00309709	0.0450595	0.0384177	3559/8809/4049/10563/9547/6387/1524/3577/3579/2921/2920/6374/5473/27178/146433/51554/5196/53832/53833/6354/1237/3569/6358/6370/6369/6368/10344	27
hsa04972	Pancreatic secretion	27/1290	102/8105	0.00417454	0.0506733	0.043204	6343/683/760/885/5644/5646/5645/1056/196883/114/1080/482/478/477/1359/1361/487/5332/50487/5322/51032/5319/26279/391013/5320/1131/6262	27
hsa05410	Hypertrophic cardiomyopathy	26/1290	90/8105	0.00129237	0.0244031	0.020806	9254/5563/1906/1674/1756/487/6444/6442/6445/7042/8516/779/6547/6546/4634/3569/1636/7134/183/785/8515/22801/59285/7137/27092/6262	26
hsa04970	Salivary secretion	26/1290	93/8105	0.00216494	0.0330926	0.0282147	3783/683/1755/196883/114/5593/5592/482/4842/478/477/5332/146/148/820/727897/51806/163688/810/1473/1472/1470/1469/2977/1131/154	26
hsa04713	Circadian entrainment	26/1290	97/8105	0.00407255	0.0506733	0.043204	2890/3762/2902/196883/114/4543/5593/5592/4842/2906/2792/2793/5332/2791/117/8911/2784/2786/2788/51806/163688/810/2977/6262/816/815	26
hsa04911	Insulin secretion	24/1290	86/8105	0.00322856	0.0450595	0.0384177	11069/3782/3783/157855/885/196883/114/9699/482/478/477/3651/5332/117/779/2695/10242/27094/6804/1131/6262/6513/816/815	24
hsa04971	Gastric acid secretion	23/1290	76/8105	0.00121512	0.0244031	0.020806	6750/760/2520/196883/114/1080/482/478/477/91807/5332/3766/3772/3773/51806/163688/810/4638/389015/496/1131/816/815	23
hsa04924	Renin secretion	21/1290	69/8105	0.00180321	0.0294091	0.0250742	185/5593/1906/1907/1908/4881/5332/5137/5153/5140/117/779/51806/163688/810/5734/2977/1636/5972/183/154	21
hsa05144	Malaria	18/1290	50/8105	0.000417925	0.0103195	0.00879842	1311/6401/6403/7042/3553/2532/1440/5175/3043/7099/3082/7058/948/3040/3039/3569/2995/3458	18
hsa04978	Mineral absorption	18/1290	60/8105	0.00441866	0.0506733	0.043204	4499/4489/4496/482/478/477/6523/341208/142680/7018/79901/6547/6546/65010/6550/1181/26872/261729	18
hsa00590	Arachidonic acid metabolism	18/1290	61/8105	0.00535745	0.0573247	0.048875	246/27306/50487/5322/4051/240/255189/8605/5321/5319/26279/391013/5320/2877/2878/5730/9536/5740	18
hsa02010	ABC transporters	17/1290	45/8105	0.000311137	0.00832291	0.0070961	1080/26154/10349/5243/10058/5244/23457/23460/21/24/10350/10351/9619/9429/8714/1244/10060	17
hsa04950	Maturity onset diabetes of the young	11/1290	26/8105	0.00120896	0.0244031	0.020806	168620/3175/3651/3171/4760/3110/6927/3174/3172/2494/5080	11
hsa00591	Linoleic acid metabolism	11/1290	29/8105	0.00342128	0.0457597	0.0390146	246/1544/50487/5322/255189/8605/5321/5319/26279/391013/5320	11
hsa04614	Renin-angiotensin system	10/1290	23/8105	0.00157005	0.0279992	0.0238721	185/186/1359/4311/57486/1511/1636/5972/183/1215	10
hsa00220	Arginine biosynthesis	9/1290	22/8105	0.0044201	0.0506733	0.043204	4842/4843/384/383/1373/95/5009/2875/84706	9
Fig. S4c
ID	Description	GeneRatio	BgRatio	pvalue	p.adjust	qvalue	geneID	Count
hsa04110	Cell cycle	55/1776	124/8105	1.68e-08	5.53e-06	5.2e-06	2810/9088/1870/1875/5111/5347/1028/1026/1032/1030/1029/23594/4998/4176/27127/9700/4172/4173/4174/4175/4171/7272/5933/9184/699/9978/10926/4085/896/595/9134/898/9133/891/10971/7532/890/8900/11200/10735/9232/7042/995/993/8318/991/8697/701/5925/990/983/6502/4616/472/545	55
hsa04974	Protein digestion and absorption	39/1776	103/8105	0.000158905	0.0151861	0.0142848	1305/486/8645/206358/120103/3783/1294/5644/5646/5645/483/482/481/1291/256076/477/1277/1361/1360/1306/1299/4311/2006/81578/6564/1296/643834/1281/1308/1300/1280/1301/1302/6505/1289/1290/63036/1282/1803	39
hsa04657	IL-17 signaling pathway	35/1776	94/8105	0.000489427	0.0268369	0.0252441	3725/4322/6885/7128/2354/9641/3627/4312/4314/4318/6372/2921/2353/7184/3934/4586/727897/1440/836/5601/5597/5596/6279/6278/3326/3320/6354/6347/53342/3569/9618/7187/7188/132014/55540	35
hsa00480	Glutathione metabolism	24/1776	57/8105	0.000478529	0.0268369	0.0252441	2949/9446/6240/6241/2940/26873/27306/2729/2730/2937/5226/3417/79017/2539/2687/2877/2879/2878/493869/2882/494143/4259/4257/653689	24
hsa00330	Arginine and proline metabolism	23/1776	51/8105	0.000184633	0.0151861	0.0142848	1159/548596/1152/1158/79814/2628/54498/4842/219/4843/384/383/57571/5832/4942/5033/283208/5831/112483/2805/2806/26/4129	23
hsa03030	DNA replication	19/1776	36/8105	4.76e-05	0.00782254	0.00735826	5422/23649/5111/56655/5427/4176/4172/4173/4174/4175/4171/3978/84153/5985/5983/5984/1763/2237/5558	19
Fig. S4e
	Transcriptomics		Proteomics
Gene	log2FC (T/N)	FDR	log2FC (T/N)	FDR
CHAC2	1.60539	1.98382e-11
OPLAH	1.00903	8.80055e-07	4.07396	3.70509e-17
GCLC	1.65789	2.32734e-06	3.43642	1.31991e-14
GSS	0.692242	5.61489e-15	2.93823	1.66347e-17
GGT7	0.191698	0.132114	2.27788	1.37625e-09
GPX4	-0.474439	0.000417123	1.55934	9.4755e-17
GSR			1.71032	8.8205e-17
OTC	-2.55821	8.52664e-16	-2.80104	1.44049e-11
ASS1	0.829363	9.58715e-06	2.10988	1.60119e-15
NOS1	-2.29874	2.76514e-07	-0.855996	0.251783
ARG1	-2.09681	5.4283e-08	-0.111465	0.153094
GATM	1.17557	1.26914e-08	1.53416	9.91912e-07
GAMT	-0.0650682	0.759253	3.96327	1.07941e-10
CKB	-0.912901	4.78763e-06	-0.0506617	0.0288568
SRM	0.596687	4.63075e-06	4.18644	1.66347e-17
SAT2	-0.509405	2.30392e-07	-0.240445	0.00984219
AOC1	4.47175	0.00741721	3.86866	0.000795236
MAOA	-0.29114	0.119484	-0.957492	8.98552e-11
SMS			3.62195	1.66347e-17
ASL			2.49079	1.28153e-15
	Metabolomics
Metabolite	log2FC (T/N)	FDR
Glutathione disulfide（GSSG）	0.56557	0.00021255
5-Oxoproline	-0.610206	2.48e-10
L-gamma-Glutamylcysteine	-1.00229	0.00070083
L-Cysteine	0.39382	0.00405296
Glutamine	-0.409323	3.22e-10
L-Citrulline	-0.766892	2.78e-12
Arginine	-0.476794	2.27e-11
L-Ornithine	-0.942506	1.03e-13
Urea	-0.682183	1.28e-13
Guanidinoacetate	0.350675	0.0061547
Creatinine	-0.672411	6.16e-15
Spermidine	-1.22	2.89e-12
Spermine	-2.15018	7.91e-09
N-Acetylputrescine	0.670978	1.03e-09
4-Aminobutanoate	-0.461931	1.94e-11
Argininosuccinate	0.436465	1.4834e-06
Creatine	-0.25218	5.36e-05
GSH	-0.0657031	0.423752
Glutamate	0.0170813	0.654748

## Sheet: Fig.S5a
PCA of metabolomics data in IAC patients with or without EGFR mutation.
Sample	Group	12:0-Carnitine	14:0-Carnitine	16:0-Carnitine	18:0-Carnitine	1-Methyladenosine	1-Methylhistidine	1-Methylnicotinamide	2-Aminoadipic acid	2-Aminooctanoic acid	3:0-Carnitine	3-Chlorotyrosine	3-Ureidopropionic acid	4:0-Carnitine	5:0-Carnitine	5-Hydroxyindoleacetate	5-Hydroxylysine	5-Hydroxytryptophan	5'-Methylthioadenosine	6:0-Carnitine	8:0-Carnitine	Acetylalanine	Acetylcarnitine	Acetyllysine	Acetylserine	Adenosine	ADP-ribose	AICAR	Alanine/Sarcosine	Allantoin	AMP	Arginine	Argininosuccinic acid	Asparagine	Aspartate	Betaine	Betaine aldehyde	Biotin	cAMP	Carbamoylphosphate	Carnitine	Carnosine	Choline	cis-Aconitic acid	Citraconic acid	Citrate	Citrulline	CMP	Cortisol
R004	WT	0.813987	8.46152	8.85731	6.83019	0.752227	0.248016	1.56203	0.692808	0.512525	1.65102	0.388461	0.758417	2.32699	1.12386	0.299593	0.816953	1.16531	1.84995	1.0533	1.2647	0.658686	2.18775	1.22977	1.08191	0.317369	1.92365	0.496904	1.42812	0.196618	1.46694	0.729827	2.51139	1.46619	1.67935	2.80247	0.907607	0.887923	0.510413	1.09884	1.13347	0.617067	0.531694	0.662097	0.443604	0.507775	0.319308	0.837398	0.126708
R018	WT	1.10165	2.45558	1.95555	1.1034	1.28955	0.183314	1.21606	0.938574	0.659961	1.35649	0.365856	2.15933	1.9106	0.90518	0.518564	0.968297	0.836829	1.54551	1.57293	1.98409	1.20321	0.763712	1.09952	1.46467	1.02951	0.889434	4.03982	1.22074	0.487049	0.4134	1.0578	4.46945	1.2545	1.30077	0.478453	0.247138	1.16233	0.994625	0.527932	0.63131	0.215471	1.66055	0.492495	0.480535	0.4058	0.767803	0.462917	0.40217
R019	WT	1.25539	3.73532	3.99418	1.3761	1.67632	0.618597	0.872236	0.687948	0.56424	0.725005	0.67068	1.7583	2.56607	0.852524	0.448209	0.683522	0.42392	1.07014	1.7421	3.97557	0.715421	1.04029	1.17911	1.6293	1.73363	0.407519	0.602177	1.13589	0.791794	0.361042	1.18199	5.30032	1.01927	1.18733	1.16288	0.616894	0.613475	0.35976	1.39023	1.17442	0.271995	0.853395	0.273572	0.459491	0.529872	0.484433	0.702232	0.188543
R021	WT	1.20389	2.46111	2.20226	0.915223	1.08713	0.656813	0.904449	0.489308	0.462989	3.64222	0.375063	1.42725	2.27126	0.529422	0.293651	0.576757	0.653952	2.09658	3.09975	3.9786	1.00507	1.10692	1.20852	1.57794	0.813879	0.69556	0.957799	1.20249	0.309679	1.08193	0.986172	3.24031	1.09038	2.38439	0.454681	0.317074	0.595738	0.595799	0.791053	1.02516	0.698711	0.691881	0.134198	0.384847	0.227203	0.237847	0.518935	0.204609
R022	WT	0.790904	3.46306	3.37532	6.73404	0.986109	0.231156	3.75585	0.925448	0.736261	0.329765	1.81464	1.86472	1.20291	0.999247	0.515086	0.805901	1.16053	1.86704	0.337515	0.134357	0.951561	0.704571	0.819388	1.24157	0.772132	1.09902	3.00856	1.05178	0.866546	0.776931	0.90342	1.11301	0.76788	1.66612	0.504799	2.0689	1.1392	1.2122	0.726678	0.394973	0.728499	1.26107	0.634444	1.60661	0.49388	0.680465	0.584799	0.483103
R137	WT	0.747451	0.689653	0.366071	0.237008	0.926394	1.31682	2.31078	2.53746	1.28421	0.218241	1.44789	4.87016	1.92956	0.726939	0.631312	1.46306	2.00963	2.93819	0.705472	0.465225	0.769276	0.439822	1.76475	1.30911	1.62528	13.8428	0.837335	1.05522	1.21963	12.3255	0.905575	0.65433	1.05351	0.840317	1.19772	1.65478	1.25364	0.693147	1.24309	0.426385	1.34244	0.710016	0.855616	0.907478	0.874202	0.738814	1.55605	2.15603
R147	WT	0.988107	2.20133	3.50306	2.96878	0.971266	0.773574	1.83477	1.71524	0.554447	0.723306	1.11247	2.18771	4.22881	0.733364	0.480922	0.911653	4.35475	3.37728	1.39811	1.53359	0.897605	1.26823	0.924252	0.922257	2.41055	20.5971	0.155852	0.948439	0.532578	12.4233	0.698208	0.775267	0.897749	0.605236	0.654517	1.04154	1.12971	0.853066	0.909837	0.467021	2.90041	0.738474	0.532186	0.343973	0.50761	1.04255	1.7525	0.153275
R027	WT	1.01185	3.21352	1.27222	1.86772	1.03012	0.859328	3.47555	1.46433	0.530659	0.674803	0.144698	5.18399	3.23672	2.40038	0.332966	3.05378	0.573529	2.75709	1.36718	1.68222	1.0704	0.422707	1.06367	0.77498	2.45028	0.847215	2.37319	1.63134	0.397853	0.864939	1.08461	3.69822	1.77113	0.61303	0.424738	0.723982	2.30954	0.287409	1.01488	0.650774	1.38375	0.48622	0.170352	0.488139	0.328981	0.28276	0.51257	0.157315
R073	WT	0.476272	9.44814	12.8232	12.4912	0.833332	0.474741	2.16814	1.53173	0.546809	0.982039	0.0523259	3.97454	2.11777	0.979425	0.234375	0.835019	0.955021	5.03005	1.26946	0.563598	0.587194	0.642752	0.444015	0.90028	2.13912	0.521396	0.423597	0.984753	0.273224	17.3702	0.434664	0.997422	0.756857	0.639298	1.15845	0.337233	1.75642	0.814886	0.664948	1.66982	0.884878	0.618584	0.171521	0.372999	0.12183	0.204942	0.921596	0.0733734
R081	WT	0.2477	0.0878117	0.0683474	0.118009	1.15965	1.94678	0.791607	2.17717	1.37157	0.959275	1.14228	0.288739	0.161065	0.861074	1.51012	1.81822	0.421682	0.286531	0.363851	0.385694	1.31578	0.860738	0.421152	0.915504	0.713983	0.870315	0.889023	0.703378	2.03691	1.4625	1.04333	0.8283	1.02008	1.4652	1.71925	1.09435	0.732253	1.79692	1.45518	1.29364	1.47991	2.37678	6.19207	3.05722	6.54029	3.22769	4.95278	2.89088
R093	WT	7.01095	42.4659	24.3379	23.7758	1.16341	0.289378	1.17501	0.629054	0.466704	1.41598	0.953094	1.88739	6.44715	2.25741	0.482295	0.957642	0.573091	4.11114	4.18137	3.50481	0.850168	0.791338	0.71865	1.0265	0.791739	0.502822	0.614147	0.607955	0.580325	2.35735	0.753137	0.396815	0.752061	0.999052	0.783673	1.38234	1.10456	1.0244	0.711726	1.48201	0.464114	0.726348	0.482335	0.517073	0.70768	0.411781	0.432435	0.276546
R106	WT	1.06255	19.7966	43.977	21.2394	1.01235	1.20268	3.41816	6.62141	0.765582	3.83101	0.479759	5.74425	6.15857	0.712022	0.461113	0.572118	0.498741	3.66154	1.85924	1.3613	0.609176	1.18851	0.445263	1.14248	1.67393	58.1002	2.01408	1.12158	0.344942	28.9918	0.333106	0.924527	0.983276	0.909569	1.86782	0.104151	2.80706	1.04756	1.18788	1.71377	1.48583	0.473219	0.178864	0.376842	0.183016	0.293197	0.616391	0.281929
R109	WT	0.263488	0.819514	0.931146	1.91644	1.22424	1.02377	1.89408	0.806575	1.3127	0.566324	0.622693	1.03804	1.51806	1.94956	0.163192	0.617947	0.843749	5.88762	0.576417	0.867694	0.952222	0.428323	0.457818	1.29199	1.31202	7.27655	0.289601	1.97956	0.349722	10.5021	0.659978	2.84496	1.13017	0.882406	0.825982	0.495473	1.38401	0.665115	1.31203	0.831536	1.78253	0.574353	0.2263	0.561712	0.341746	0.320966	1.05482	0.090432
R110	WT	1.43864	0.996174	2.20089	3.60924	0.913329	0.914547	3.73418	0.691171	0.828114	0.926702	1.74546	3.03855	2.45535	5.64387	0.533702	0.661498	1.01177	4.99592	0.696504	0.37598	0.640989	0.714576	1.06652	1.61855	1.27462	2.93273	0.521628	0.947597	0.664607	26.6886	0.443028	0.909087	0.730666	0.697206	0.402521	0.380919	1.48262	0.817153	1.01736	0.669224	0.969045	0.39074	0.410942	0.676058	0.371078	0.844454	3.15175	0.693872
R111	WT	0.626835	2.9066	3.07184	23.9044	0.785048	0.691174	3.0915	0.543122	0.722847	0.424157	0.485096	0.870143	0.621978	0.99028	0.278653	0.695111	0.826501	2.96961	0.213498	0.0435038	1.27632	0.217437	1.13896	1.22616	0.361211	0.0659705	0.213489	1.74441	0.319515	8.8718	0.54817	1.09275	1.27776	0.43051	0.247891	0.786573	0.843742	0.360074	0.820854	0.271837	1.16564	0.381598	1.61108	0.545191	0.729136	0.470542	1.07366	0.264499
R118	WT	4.6677	0.0792026	0.0305947	0.0144905	0.922506	1.17573	0.260284	0.351629	1.02319	6.64249	0.880154	0.406237	1.79465	3.37763	5.004	0.329975	1.11628	0.470108	5.5531	16.4907	0.616228	4.55525	0.833907	0.618444	1.23251	0.370773	1.03	0.551484	1.98301	0.0431522	1.67495	0.401271	0.768614	2.03971	2.71238	2.96066	0.932298	0.990285	0.483574	1.82678	0.460861	2.00601	0.508754	1.59976	0.79407	2.20308	0.481398	5.99313
R120	WT	0.733076	1.49443	1.94334	1.35581	1.09402	0.58254	0.460454	0.532792	0.75477	1.64284	0.584315	0.59343	0.48693	1.03796	2.03358	0.817412	0.780766	0.551612	0.643798	0.77424	1.61811	1.26408	0.920473	1.46104	0.526285	0.65297	0.982428	1.01254	1.34526	0.655364	1.77321	2.1148	1.4827	0.906417	2.53938	1.24093	1.10398	1.06038	0.862012	2.31729	0.903482	1.31909	0.948022	0.777935	0.852127	0.847515	0.741904	1.66954
R122	WT	1.62669	8.72029	12.6727	3.24844	0.738706	1.17474	1.07902	0.980415	1.23158	1.69064	0.622796	2.13314	3.76154	2.42394	0.588083	1.1204	1.01127	4.53614	3.55528	2.07036	0.625277	1.77871	0.414721	1.20619	1.35376	0.793577	2.33572	1.33411	0.407483	3.28382	0.412255	1.19752	1.10158	0.720174	2.0009	0.480294	3.07158	0.819967	0.755336	1.29724	0.400741	0.458658	0.341844	0.198946	0.436727	0.357696	0.744873	1.813
R140	WT	1.07065	16.7085	173.541	64.0856	1.1767	0.915204	1.19466	1.64936	0.743591	1.4241	2.60456	1.09526	5.30668	1.69776	0.703709	0.560831	0.607551	2.72207	4.25485	5.06718	0.877437	1.57244	0.770034	0.94549	3.71697	1.17232	0.194635	0.926073	0.689813	3.25429	0.649176	1.58662	0.910107	2.09649	0.653547	0.318261	1.51522	0.346862	1.3971	1.34849	2.63218	0.889068	0.293812	0.823034	0.309017	0.510078	1.20348	0.442277
R146	WT	0.581419	1.56752	2.01325	1.61801	1.20852	0.63047	2.83747	1.11098	0.629008	1.38812	0.775216	3.68985	1.86494	2.74626	1.18863	0.535618	0.506529	2.33462	0.478281	0.543456	0.465921	0.738468	0.669447	1.29862	3.88958	7.02664	0.377432	1.00994	0.617531	13.7624	0.417354	1.98425	0.479862	0.784789	0.70869	0.475969	0.669147	1.53171	0.674916	0.658374	0.496302	1.04478	0.359811	0.564661	0.313043	0.306915	1.79851	0.221305
R055	WT	1.12833	35.3942	64.8232	36.1295	0.966835	0.440354	0.681085	0.587779	0.654571	3.13777	0.862633	1.84911	1.471	2.00175	0.28079	0.431304	1.41956	3.77729	1.78426	0.793114	1.02216	1.02796	0.611707	0.823988	0.461577	0.0626179	5.10212	0.843223	0.430553	0.634934	0.591003	1.37229	0.632837	0.641361	3.80848	0.96217	1.05047	0.620697	0.65055	2.09187	0.559719	0.714769	0.873314	0.60923	0.759915	0.353009	0.737208	0.455322
R104	WT	0.766547	1.07515	1.28446	1.48669	1.00521	1.35497	2.16009	3.04521	1.17142	0.565092	2.1618	4.75569	0.958547	1.42486	0.503949	0.957457	0.97262	4.74577	0.812134	0.562395	1.19564	0.441206	2.03208	1.03342	3.88647	12.471	0.465501	1.41296	1.07492	16.32	0.68152	0.654289	1.10882	1.20126	0.525532	1.12969	1.49648	1.09616	1.46342	0.622901	0.857976	0.551417	2.18112	0.563521	1.80753	0.712742	2.38419	0.521341
R002	WT	2.11728	3.38295	2.60933	5.93429	0.886363	1.05754	1.50127	1.78671	1.26863	0.405173	1.65392	3.30426	2.06291	1.47577	0.401754	1.09495	1.50012	2.17656	0.851401	0.575204	1.47164	0.635065	1.66831	0.696159	0.271443	2.96397	0.532582	1.95553	0.482713	1.36645	0.861407	1.76581	1.36381	0.539258	0.495364	0.587119	0.942113	0.949983	1.07961	0.324319	1.66292	0.586334	0.1575	0.711426	0.204571	0.853495	0.58685	0.539277
R052	WT	2.04583	22.516	17.1549	15.2874	1.12032	0.14318	1.64293	1.41106	0.387199	0.808055	0.850955	3.00086	2.00757	4.45251	0.620611	0.557613	1.08348	4.71439	1.18832	0.743128	1.46993	0.40022	1.05229	0.755204	0.322001	0.0578169	7.21554	0.778332	0.117252	1.04386	0.949887	8.50461	0.522954	0.728149	0.456573	0.160859	0.649846	0.199048	0.483488	0.214653	0.234715	0.797347	0.520818	0.26775	0.276116	0.291951	0.455686	0.236986
R064	WT	1.3426	54.5844	143.609	90.0115	1.51774	1.15696	2.65076	4.07321	0.974035	3.43325	1.46416	16.4512	4.36264	5.55404	0.532197	0.777928	0.682691	12.8476	1.45977	0.844875	0.619628	0.247063	0.755088	0.945409	1.82498	5.42382	6.96731	0.74178	0.913738	5.65006	0.391502	1.55855	0.72433	0.662679	0.703092	0.908701	2.69551	0.759286	0.925004	0.61802	2.84575	0.798024	0.755708	0.791093	1.16682	0.954725	1.22896	0.816994
R071	WT	0.264034	1.05951	1.18132	1.42549	1.80282	0.507354	2.10578	3.89603	0.645434	0.528137	0.618809	2.10046	1.1899	1.90299	0.457375	0.516784	0.815834	7.45325	0.575406	0.187218	0.941295	0.504622	0.553189	1.12875	5.1057	1.05974	0.773242	1.14987	0.326157	22.7915	0.749909	1.05213	0.406776	0.564902	0.397431	0.307954	0.917235	0.746538	0.419088	0.361209	1.64354	0.799216	1.10533	0.447583	0.600982	1.27449	2.77818	0.17069
R072	WT	3.03035	72.6801	273.607	209.598	1.05866	0.822496	2.46036	0.821547	0.717074	1.67154	0.319812	4.44176	8.50372	3.46717	0.756139	0.975353	0.431215	11.0914	3.52334	2.42219	0.76938	0.645754	1.01743	0.912652	2.86699	4.84029	1.09185	1.10491	0.812054	35.1342	0.516676	0.609663	1.00349	0.673708	0.739555	0.927299	1.33293	0.888494	0.730885	0.502123	1.19358	0.781394	0.476918	2.05553	0.33826	0.521894	1.23936	0.49514
R078	WT	2.19162	14.7068	23.7892	25.9132	1.24612	0.695929	1.09879	1.40436	0.582865	1.55185	0.710156	3.3412	4.04199	1.97889	0.377298	1.05235	0.769892	2.24925	1.64744	1.38952	0.742475	0.783266	1.25849	1.0649	0.399646	0.559476	4.71337	1.14072	0.414298	0.301803	1.01776	2.90018	1.2573	0.713804	2.74817	1.21989	1.42944	0.385302	0.750285	0.746933	0.802364	0.890661	0.350145	0.688196	0.305035	0.718625	0.319003	0.414598
R080	WT	7.69711	0.135708	0.0366125	0.00658038	0.841621	1.28721	0.458226	2.0304	1.11592	6.99048	14.758	0.240399	1.97511	1.30252	1.36561	0.680876	0.810456	0.15263	14.0249	17.5572	0.665478	7.42036	0.896223	2.13826	1.31074	9.89468	0.654957	0.539697	4.40944	0.550332	1.49773	0.284248	0.603892	1.53676	2.37165	8.79219	0.557363	2.33534	1.36853	3.06162	0.657432	1.35387	5.24967	4.71755	6.87793	2.4087	1.05946	17.4537
R100	WT	0.335472	15.0247	100.072	151.217	1.05926	1.48607	2.05042	0.869752	0.725337	0.420581	0.141314	1.38637	0.862558	1.65346	0.0834767	2.44058	0.557224	3.62033	0.241169	0.105203	0.899157	0.355933	0.851065	0.223641	1.68027	1.42314	0.22111	1.30971	0.338803	0.999174	0.45731	0.916864	0.961226	0.528871	0.818047	0.266531	0.977632	1.02779	1.81951	0.701012	2.17768	0.603835	0.382869	0.563899	0.382473	0.512516	1.14941	0.305049
R114	WT	0.885727	1.86094	2.52843	7.44304	0.728227	0.786843	1.33741	1.029	1.1108	0.549864	3.0338	0.955058	0.742892	1.13397	0.298547	0.677663	0.296227	3.12685	0.371924	0.28742	0.975215	0.367242	0.675524	0.397589	2.39236	1.16965	0.647544	1.30572	0.370185	1.98514	0.632768	0.895403	0.786912	0.775362	0.529774	0.370846	0.963719	0.383973	0.978149	0.424553	0.537934	0.585146	0.314219	0.226009	0.223444	0.733927	1.16748	0.878759
R130	WT	0.79436	3.67984	1.95972	1.43523	0.873279	2.76508	1.73053	2.35038	0.483073	2.60852	0.685692	5.37007	20.6898	3.28285	0.14653	1.64265	1.28936	14.2458	5.43881	0.959463	1.10074	1.08111	0.98156	1.23085	0.590444	0.500474	2.94981	2.65954	0.157819	10.5149	1.40069	4.69526	1.89834	0.997419	0.262312	0.19699	0.436244	0.389249	0.398053	0.886349	3.27709	0.380698	0.297966	0.216473	0.127737	0.299524	0.608651	0.0118873
R144	WT	0.772463	2.73848	2.42413	2.15967	0.85662	0.552914	1.56149	1.23545	0.858672	0.848978	0.971998	1.01939	0.916288	3.12514	1.90929	0.963212	1.01197	1.67371	0.784968	0.344164	1.19664	0.897222	1.02402	0.880375	1.15774	0.808298	0.235347	0.860697	0.566775	3.64596	0.712775	1.68601	0.875404	1.09199	0.66186	1.16267	0.918607	0.718527	1.26572	0.802609	2.06371	1.06329	1.31363	0.799902	1.08809	0.499402	1.70909	0.668441
R054	WT	1.305	12.7031	12.6756	12.8705	1.28853	0.66434	1.74504	0.748808	0.52915	5.56227	0.587603	1.85296	7.82	3.34697	0.122045	0.770921	0.722215	20.8643	1.9802	1.2727	0.805537	0.545997	0.620558	0.764057	0.190583	0.289514	4.95618	1.03141	0.16163	1.90748	0.724283	0.586913	0.915546	0.86181	0.614686	0.248948	0.70272	0.395976	0.482535	1.06383	0.679098	0.468243	0.154767	0.375829	0.145474	0.489392	0.364641	0.146112
R005	Mutant	2.68641	25.811	18.9697	17.872	1.31201	0.423547	1.28599	1.18559	0.652035	1.28369	0.999302	1.17402	1.38471	0.721585	0.345375	1.20343	1.08128	1.36384	1.28207	0.820578	0.747998	0.892196	1.04329	1.4229	0.706931	1.20024	1.0289	1.39937	0.780649	0.719791	1.00494	1.98437	1.22532	1.51306	0.618045	1.19998	2.0069	1.43269	1.05725	0.991664	1.07824	0.957438	0.235426	0.88366	0.377985	0.464563	0.759286	0.0784567
R006	Mutant	1.49622	3.82411	4.89903	6.19989	1.31719	0.313715	1.37406	0.502153	0.534238	0.34695	0.834011	0.970814	1.77572	0.681671	0.202078	0.568059	1.04758	0.865451	0.55069	0.41469	0.690867	0.509602	0.969064	1.35578	0.96938	0.46172	3.25457	0.90022	0.546022	0.288982	1.0965	2.15973	0.655978	0.680891	0.855003	0.222847	1.28152	0.450153	0.696776	0.508231	0.707804	0.963576	0.142356	0.896754	0.186056	0.917315	0.323351	0.0973631
R016	Mutant	11.3	27.0812	12.7715	11.2801	0.794281	0.205351	0.444221	0.218376	0.434563	1.47643	0.51401	1.51711	3.46261	0.512767	0.419078	0.596129	0.596572	1.37533	7.4992	16.0979	0.405723	1.11805	0.635576	0.847102	0.495287	0.425436	2.04086	0.751192	0.405272	0.530543	0.68077	0.794255	0.588757	0.390365	0.656286	0.391263	0.539123	0.920793	0.573187	1.05173	0.117717	0.78076	0.160232	0.417188	0.232493	0.383759	0.282999	0.248086
R017	Mutant	5.93645	26.8345	13.7332	9.20835	1.45374	0.304371	1.52964	0.656423	0.359031	0.776757	0.847413	3.25547	3.56303	0.973738	0.284985	0.574989	0.462875	0.765057	1.62404	1.88399	0.599243	0.746789	0.754494	2.41264	1.04504	0.962558	5.50519	1.16747	0.276615	0.477258	0.545726	2.33444	0.67246	0.805308	0.482628	0.159398	0.794642	0.711535	0.304869	0.615972	0.488012	0.970605	0.246606	0.122795	0.194842	0.184997	0.417522	0.096232
R053	Mutant	5.39117	13.68	13.3521	6.58851	1.19524	0.508031	1.69076	1.30082	0.544119	1.94028	0.307013	6.47431	5.78947	1.10181	0.434099	0.638778	0.762382	8.76456	4.02361	5.96214	0.832039	0.581961	0.32833	1.55093	0.966935	0.303677	2.91238	0.76598	0.456156	0.88212	0.514625	1.17298	0.615447	0.567605	0.850582	0.988142	1.29489	0.554991	1.06096	1.94106	1.6237	0.831988	0.152447	0.598939	0.251303	0.50168	0.296686	0.352988
R065	Mutant	0.374568	14.2765	13.552	7.40485	1.90316	0.494176	2.08057	0.671235	0.460546	1.30137	0.617251	3.83525	5.58803	2.76785	0.177051	0.899849	0.780752	1.35809	0.99432	0.305356	1.78564	0.51374	0.526554	1.47549	1.64679	0.0346683	1.35653	1.27779	0.237353	0.827034	0.933796	4.09176	0.988746	1.26083	0.238471	0.555722	0.790919	0.583583	0.326877	0.503753	1.37023	1.54606	0.273933	0.237546	0.263611	0.313811	0.475462	0.286409
R067	Mutant	0.547097	15.6045	23.0199	33.8853	1.10946	0.433484	1.08138	0.453613	0.531504	0.365993	1.15107	1.48475	2.37179	2.52601	0.100194	0.607806	0.702223	5.38331	0.861653	0.213704	0.905358	0.793512	0.835201	0.98762	0.928447	0.132891	1.00261	1.2053	0.27028	2.19794	0.875081	1.98339	0.75163	1.01594	0.803921	1.10378	1.06561	0.703519	0.46621	0.565177	0.675458	0.77962	0.640122	0.23336	0.403971	0.455401	0.49773	0.307017
R089	Mutant	0.298609	4.19353	32.1115	14.5837	1.06552	0.8598	4.2796	1.42205	0.620774	0.64508	0.744861	2.65252	1.05107	1.70458	0.371574	1.22615	0.847801	2.85395	1.19999	1.02977	1.21788	0.856078	0.735054	0.978818	0.678002	0.825972	0.625584	1.05282	0.50748	6.39154	0.62394	1.78314	0.908944	0.905107	0.398082	0.403961	1.53159	1.35975	1.59711	0.703974	2.20244	0.745373	0.874597	0.470877	1.32695	0.270393	2.5397	0.32445
R090	Mutant	2.71125	19.637	7.12074	12.8443	1.04372	0.66443	0.881424	0.686924	0.595778	1.24576	0.559897	1.75824	4.54922	2.12508	0.850974	0.473089	0.619417	4.00198	1.45208	1.36033	0.892103	0.673564	0.690101	1.04636	0.716893	0.894011	1.28232	1.24098	0.28913	14.5228	0.471281	1.01647	0.759892	0.706704	0.50232	0.295825	1.38802	1.03672	0.565517	0.666498	0.874253	0.424236	0.287693	0.363604	0.164949	0.596561	0.697251	0.251108
R107	Mutant	0.619229	5.31585	3.70496	2.86784	1.05703	0.832809	1.95934	0.964412	0.723398	1.08744	2.02062	1.51726	3.87633	1.06386	0.681075	0.694777	0.923258	2.54317	2.21373	0.796781	0.924852	1.53958	0.880313	1.60095	2.98139	5.12738	0.770906	0.724089	0.62471	28.8906	0.578076	0.925646	0.819415	1.12041	0.937394	1.07833	0.752404	0.985711	1.05412	0.73633	2.07898	0.753682	0.951908	0.402212	0.967042	0.234369	2.07574	0.492055
R119	Mutant	0.995459	0.100907	0.121615	0.114779	1.41968	1.40809	0.445529	1.11044	2.19674	0.906816	3.55995	0.259622	0.380347	1.02489	4.32397	1.16601	1.31873	0.308305	0.363785	0.399077	0.922732	2.04079	1.60616	0.738945	0.554932	1.33754	1.83603	0.595879	3.4073	0.0504115	2.19256	0.324403	0.883624	0.568654	1.40347	1.1226	0.724217	1.17641	0.655973	1.29363	0.528902	1.76501	3.17364	1.88346	2.92232	2.80446	0.730005	0.517424
R123	Mutant	0.506331	1.70802	1.48818	1.56283	1.09343	1.56534	1.87101	0.766878	1.13485	0.479166	0.852141	1.32257	1.1734	0.952936	0.157896	0.96681	3.41098	8.07489	0.800071	0.444623	1.40021	0.604385	1.18968	0.991275	1.04839	2.4147	0.502496	0.886933	0.971783	0.997825	1.02936	0.866014	0.795298	0.897013	0.568044	0.448356	1.0109	0.674277	1.45045	0.654608	0.850156	0.886779	0.475239	0.869646	0.893039	0.574183	0.879344	0.709319
R015	Mutant	0.650451	1.49954	0.798227	0.778104	0.823648	0.341625	0.745581	3.19172	0.509033	0.467693	0.45772	0.903844	9.02801	0.558343	0.45606	0.717359	1.74942	1.69646	1.48885	0.598069	0.539063	2.10328	1.02162	1.61067	1.31053	0.654203	0.430502	1.03489	0.422343	0.670139	1.06724	2.67049	0.757006	0.5837	0.801364	1.37344	1.01308	1.09124	0.845255	0.909902	0.587786	0.729384	0.244999	0.457049	0.32507	0.216681	0.93273	0.383374
R024	Mutant	1.1765	5.31068	3.29967	2.36858	0.899974	0.676514	1.16641	1.09688	0.799353	1.48974	0.506633	1.78244	1.14444	4.24538	0.658016	0.734581	0.948712	2.37096	1.82641	1.59808	1.05254	0.387045	1.50067	1.63886	0.973992	2.16472	0.216484	1.77472	0.500939	0.902513	0.902723	4.19834	1.72639	1.99628	0.426907	0.683483	0.912735	2.29407	0.944988	0.565169	1.82941	0.64202	0.325209	0.527306	0.343041	0.928644	0.92042	0.341215
R056	Mutant	1.55161	5.87072	14.4113	10.8065	0.937922	0.816683	0.717202	0.536179	0.654879	0.554642	0.812872	1.93065	2.92833	0.499242	0.263618	0.483791	0.796892	9.09508	1.31098	1.40381	0.535637	0.534163	0.616007	0.952903	2.82456	2.86421	0.371689	1.47372	0.66051	13.1483	0.722059	1.00224	0.719347	0.693485	0.342465	0.436394	0.809657	0.855974	0.63093	0.476103	1.47265	0.546385	0.352923	0.355254	0.43493	1.65072	1.09848	0.231531
R058	Mutant	0.155395	1.38002	0.916866	1.20088	1.36185	1.0317	2.08979	6.9323	0.517272	0.220693	1.31955	1.60573	0.619485	1.33859	0.126281	0.59723	0.844728	3.46582	0.107104	0.0129259	1.37123	0.195159	0.885652	1.42454	0.678983	0.0309643	2.14839	2.11725	0.509539	3.98229	0.736384	2.26821	1.05364	0.762982	0.160966	0.454602	1.08983	0.484887	1.05629	0.277452	0.559216	0.506951	1.87926	0.64624	1.57856	1.67742	2.82556	0.369027
R059	Mutant	1.13017	10.7517	11.7907	25.3598	1.54351	1.18463	1.83419	1.68959	0.727178	0.745468	0.725976	7.1012	2.67476	0.430084	0.179376	0.412034	0.680787	5.41827	2.22458	0.702629	0.806353	0.585665	0.330335	0.993596	0.290097	1.19998	0.596111	2.7901	0.0916357	1.29522	0.437632	0.899965	1.77856	1.66	0.474433	0.271889	2.24611	1.0191	0.924554	0.894848	4.09425	0.20568	0.183936	0.675415	0.0911925	0.228954	0.309546	0.0375101
R061	Mutant	0.715823	7.05008	41.5182	21.5167	0.939492	1.2762	1.02572	0.713508	1.05721	1.23594	0.840949	3.29176	1.76145	0.999197	1.09164	1.07156	1.32485	2.01674	1.41127	2.5786	0.898187	0.723054	1.40183	1.46731	0.897872	1.5867	3.05238	1.11756	1.436	1.8313	0.925978	1.26851	1.18629	0.868332	0.757645	1.33575	1.22187	0.89451	1.2131	0.814385	0.964762	0.907318	0.251841	1.3779	0.533344	1.35601	0.746597	0.715916
R063	Mutant	0.392528	3.1327	4.70161	6.78532	1.3484	0.942038	0.487907	10.4038	0.612444	2.57792	0.501459	4.07214	6.6613	4.13613	0.32245	1.47903	1.56224	15.1594	1.62067	0.230109	1.32761	0.840968	1.79354	1.21123	0.951455	3.56704	7.09542	1.75551	0.6111	2.7465	1.12178	0.821693	2.19283	1.64167	0.393584	0.316631	1.13833	0.651115	1.22176	0.726235	2.04258	0.420486	0.438095	0.576115	0.0576642	0.285265	0.597906	0.18645
R066	Mutant	0.294286	7.91679	13.7987	20.99	0.99189	0.491393	1.72107	1.16177	0.571541	1.31923	3.6637	3.03283	1.89316	3.3129	0.262183	1.79185	1.31878	5.18581	1.29027	0.705267	0.964596	0.678216	0.819136	1.24434	1.24824	0.889236	2.51555	0.980958	0.284278	9.53012	0.578407	1.38064	1.07835	0.699223	0.337682	1.15358	1.46612	0.792108	0.893387	0.748159	1.00729	0.404797	0.462287	0.588543	0.351492	0.493448	1.66048	0.281806
R069	Mutant	0.521921	37.8816	128.063	142.911	1.18736	1.25968	2.02516	0.791127	1.02869	1.02445	0.904838	7.24738	3.90529	2.66986	0.44727	0.770253	0.682528	5.72228	0.880653	0.217962	1.11806	0.66116	0.59173	2.43288	1.27764	1.02568	1.92845	1.46706	0.681908	6.58647	0.7486	1.99823	1.32084	0.728963	0.464657	0.629124	1.43214	0.493612	0.814979	0.549318	1.58308	0.776759	0.216783	0.426434	0.261464	0.699273	0.851473	0.157367
R070	Mutant	0.614899	8.12358	9.30416	18.3993	0.7833	0.683466	2.04301	0.93739	0.753122	0.535775	2.73757	2.54272	1.49738	1.28215	0.192997	1.24628	2.00808	5.943	0.350066	0.0807687	1.4124	0.484751	1.06902	1.31805	1.44875	0.433266	2.47926	1.41869	0.703465	2.44623	0.529316	2.35186	1.21525	0.831393	0.56768	1.40221	1.70981	1.23676	0.94984	0.535369	0.824047	0.999957	0.604378	0.994377	0.363271	0.397225	0.992946	0.116552
R074	Mutant	0.83062	0.554405	0.85701	0.492543	0.711727	0.430183	0.815553	0.23	1.09991	0.750915	2.74278	0.718601	0.887361	0.360982	0.800335	0.898741	0.892038	1.8425	2.45962	5.83601	1.02376	1.02301	1.7178	1.00109	1.35947	34.6817	0.130186	0.949404	1.74429	5.29597	0.966291	0.322814	0.787059	1.32001	0.765982	1.25308	1.08511	1.6112	2.64603	1.61242	2.04164	0.616773	1.53011	1.91707	2.3223	2.34804	2.36413	3.92653
R076	Mutant	1.53368	27.1808	25.1544	22.7964	1.698	0.858438	1.84862	1.76793	0.626814	0.760887	0.480262	3.68481	2.84012	0.667472	0.189534	0.649665	1.06226	4.02965	0.966404	0.482187	0.92015	0.335409	0.912652	1.8607	0.513518	0.475736	2.9755	2.58123	0.232715	0.190776	1.23605	3.24112	1.30488	0.557696	0.17829	0.597359	0.780345	0.240573	0.263219	0.516534	1.88056	0.797448	0.276664	0.134584	0.161798	0.493002	0.350779	0.109151
R079	Mutant	1.15633	0.32431	0.323426	0.497843	0.656009	0.882965	0.412307	0.251603	1.57305	1.87487	2.65988	0.316917	0.688414	0.817375	2.01959	1.4516	1.02606	0.392342	1.19483	1.17686	1.33646	1.01794	0.798238	0.919004	0.586787	0.816228	0.285799	0.638284	1.94213	0.23533	1.24741	0.595519	1.09018	1.2616	2.39576	0.867034	0.520034	1.02515	1.30196	2.30102	0.534581	1.23777	0.665574	2.19201	1.23203	1.41851	0.948622	4.34187
R082	Mutant	0.558127	3.12293	2.72533	2.97607	0.929972	0.520551	1.4654	1.056	0.484931	0.870839	4.19767	2.37782	2.9835	0.781237	0.325033	0.689012	1.23072	2.76368	1.08309	0.776284	1.51642	0.813062	0.86392	1.72495	0.212922	0.684604	1.8019	2.01441	0.49626	0.457772	1.23186	3.16058	0.908258	0.798539	0.720099	0.332047	1.25552	0.441366	0.817368	0.496235	2.37724	0.586258	0.75962	0.433473	0.345333	0.447821	0.32315	0.458892
R087	Mutant	2.35809	17.8491	28.4783	16.7005	0.830445	0.662483	1.22915	0.650901	0.738414	1.33283	0.744886	1.33913	2.94912	1.17986	0.476316	1.02901	0.408892	2.59877	1.72898	3.46919	0.735914	1.01225	0.713464	0.762477	0.51433	0.577248	0.715817	0.649639	0.634165	0.587437	0.91529	0.878576	0.63821	0.966521	0.807893	0.829266	2.78718	0.912841	0.866621	1.05707	0.846827	0.775955	0.271642	0.288681	0.584768	1.84633	0.845852	0.734532
R092	Mutant	1.15783	18.2591	14.1169	8.10806	0.905404	0.667871	1.95879	1.22341	0.476242	0.499757	0.978908	2.55031	3.50414	1.50933	0.310199	0.962613	0.609213	4.43582	1.05514	0.960259	1.01566	0.558307	1.02257	1.20157	1.27561	1.51428	0.464264	1.34268	0.0943697	29.506	0.531173	1.13654	1.14587	0.727799	0.502691	0.299313	0.839518	1.11708	0.812769	0.594653	1.5689	0.361311	0.697563	0.227819	0.363896	0.458607	1.09142	0.316488
R095	Mutant	0.896423	36.7198	86.454	101.784	1.06172	0.646895	2.30393	0.550204	0.621861	0.178654	1.77362	4.6764	2.93433	1.04803	0.243508	1.40296	0.92874	3.16089	1.03047	0.554639	1.05684	0.365711	1.01424	1.09353	0.956006	0.501581	1.59487	1.53235	0.390951	2.36086	0.405349	1.87093	0.7494	0.522298	0.593053	0.340883	1.17164	0.628008	1.1005	0.48229	1.94895	0.680228	0.537339	0.422448	0.365439	0.266168	0.721912	0.12711
R096	Mutant	0.845877	16.6164	15.4336	8.6165	1.40643	0.443897	2.01251	2.08597	0.570296	0.546878	0.368098	2.1007	5.94757	1.25837	0.222328	1.0521	0.891584	3.33946	1.59314	0.589089	1.13677	0.965714	0.765128	1.00174	2.01241	0.275457	1.12211	1.11988	0.464185	10.1541	0.401574	1.15819	0.708143	0.672496	0.75781	0.766125	0.65077	0.88453	0.899385	0.549261	1.00201	1.19838	0.259805	0.284568	0.276614	0.305429	1.89513	0.459941
R102	Mutant	0.369004	2.39291	1.29192	2.11234	1.87473	0.578851	2.45258	0.408365	0.341335	3.09576	0.584877	3.29714	8.29261	2.97403	0.0454808	1.39204	0.642954	6.94858	2.16917	0.62269	0.677484	0.915351	0.659269	1.47039	1.88412	20.7997	0.495849	1.19962	0.241882	37.2044	0.456252	1.42057	0.950543	0.545641	1.3525	0.142471	1.68556	0.661243	2.45767	2.53154	3.49635	0.278662	0.156683	0.255008	0.156975	0.180825	1.38613	0.102178
[truncated: 37 more rows]
[truncated: 110 more columns]

## Sheet: Fig.S5b
Differentially altered metabolites in EGFR-mutant versus EGFR-WT tumors.
Wilcoxon rank-sum tests with P < 0.05.
[truncated: 103 more rows]

## Sheet: Fig.S7
	Relative migration ratio						Relative migration ratio
[truncated: 14 more rows]

[truncated: 3 more sheets: Fig.S8, Fig.S9a, Fig.S9b-d]
