# Supplementary material for: Evolutionary metabolic landscape from preneoplasia to invasive lung adenocarcinoma
Source: Nat Commun. 2021 Nov 10;12:6479. doi: 10.1038/s41467-021-26685-y (PMC8580984; doi:10.1038/s41467-021-26685-y)
Supplement: Supplementary file 7 — Source Data [file 41467_2021_26685_MOESM7_ESM.zip › 6 Source Data_NCOMMS-20-43995B/Source Data Figures_NCOMMS-20-43995B.xlsx]

## Sheet: Fig.1
Fig. 1b		AAH			AIS			MIA			LEP			ACN			PAP			SOL			MIP
Fig. 1e, f	Classes and counts of metabolites detected in cohort 1 (tissue samples) and cohort 2 (plasma samples).
	Cohort 1 (tissue samples)				Cohort 2 (plasma samples)
	class	number	(%)		class	number	(%)
	amino acids	55	34.8101		amino acids	50	35.7143
	organic acids	25	15.8228		organic acids	29	20.7143
	nucleotides	20	12.6582		nucleosides	18	12.8571
	nucleosides	15	9.49367		acylcarnitines	11	7.85714
	amines	14	8.86076		amines	10	7.14286
	Acylcarnitines	11	6.96203		nucleotides	10	7.14286
	others	7	4.43038		vitamins	6	4.28571
	vitamins	7	4.43038		others	4	2.85714
	carbohydrates	4	2.53165		carbohydrates	2	1.42857

## Sheet: Fig.2a
Patient	Stage	12:0-Carnitine	14:0-Carnitine	16:0-Carnitine	18:0-Carnitine	1-Methyladenosine	1-Methylhistidine	1-Methylnicotinamide	2-Aminoadipic acid	2-Aminooctanoic acid	3:0-Carnitine	3-Chlorotyrosine	3-Ureidopropionic acid	4:0-Carnitine	5:0-Carnitine	5-Hydroxyindoleacetate	5-Hydroxylysine	5-Hydroxytryptophan	5'-Methylthioadenosine	6:0-Carnitine	8:0-Carnitine	Acetylalanine	Acetylcarnitine	Acetyllysine	Acetylserine	Adenosine	ADP-ribose	AICAR	Alanine/Sarcosine	Allantoin	AMP	Arginine	Argininosuccinic acid	Asparagine	Aspartate	Betaine	Betaine aldehyde	Biotin	cAMP	Carbamoylphosphate	Carnitine	Carnosine	Choline	cis-Aconitic acid	Citraconic acid	Citrate	Citrulline	CMP	Cortisol
R009	AAH	1.47878	2.41273	2.08788	1.67536	0.676614	0.922159	1.40522	0.871866	0.456089	0.70694	0.451185	1.01756	4.83259	0.736182	0.443584	0.62008	1.07255	0.701384	1.94145	2.19458	0.511356	1.16976	0.772162	0.876658	0.515047	1.48554	0.816265	0.710732	0.621223	0.65449	0.539167	1.34942	0.62591	1.05721	0.967652	0.410062	0.713213	2.53205	1.32465	0.694137	0.731492	0.859569	0.495612	0.621178	0.44697	0.475163	0.686128	0.356789
R020	AAH	0.56617	1.37581	1.33721	0.913	1.16337	0.430819	0.996925	0.781186	0.763583	1.29926	0.832142	2.18262	2.22408	0.73168	13.26	0.51958	0.363875	0.703322	2.61955	2.45594	0.799629	0.842033	1.4883	1.57322	1.1384	0.457139	2.48211	1.22147	0.808084	0.364609	1.54294	3.63276	1.12498	1.02756	0.582102	1.92966	0.852691	0.564478	0.544751	0.661025	0.697765	1.06106	1.05019	1.05581	0.689541	0.632745	0.62699	0.315587
R252	AAH	2.80036	41.1127	17.3115	3.20788	0.844158	0.48167	1.29382	0.555757	0.39575	1.96246	0.383727	1.65957	5.11116	1.6925	0.748038	0.448215	2.24576	0.926914	2.72354	4.03581	0.758944	1.77685	0.703098	1.13986	0.68394	1.19624	1.02385	0.85789	0.248248	1.99766	0.938395	2.99392	0.611248	1.1085	0.747452	0.204924	0.722856	3.01382	1.8909	1.50956	1.1824	1.27526	0.471523	0.229848	0.639711	0.406465	1.74996	0.251282
R253	AAH	2.23965	4.94503	1.38824	1.14957	1.12939	0.518231	1.51839	1.46257	0.498259	1.36091	0.955698	1.01807	4.30234	0.575689	1.19938	0.352304	1.12177	1.4149	1.34257	1.47392	0.941452	1.17536	1.44832	1.52158	0.519849	1.18976	0.896029	1.14758	0.268268	1.80121	1.1066	2.36257	1.0897	1.51375	1.98224	0.632532	0.331198	0.685061	1.08206	1.12366	0.973994	0.861677	0.38423	0.597722	0.372137	0.6837	1.0255	0.612079
R254	AAH	3.55271	7.69038	5.65945	1.79594	1.19603	0.75105	0.962507	0.759616	0.723189	2.19133	0.239282	2.11234	6.36191	0.703043	2.32481	0.753427	1.19069	1.11407	5.24205	6.38397	1.06673	1.48666	1.74713	1.88219	0.30163	1.61935	1.7938	1.34252	0.222066	1.03497	1.78261	5.18585	1.31608	1.48394	1.39878	1.12027	0.944118	1.00827	0.928834	1.55028	1.18602	1.16184	0.400886	0.723791	0.506907	0.58826	0.892472	0.55762
R262	AAH	2.11036	2.10901	1.36463	1.49386	1.11024	1.01294	0.8767	2.31419	0.975211	1.93864	1.24657	1.51113	1.00589	1.73348	0.842114	0.804537	0.681846	1.8761	1.25004	1.27858	1.01237	0.811406	1.32988	0.92612	0.566154	0.962596	1.57546	1.41258	0.553618	1.84153	1.34706	1.66242	1.46081	1.22712	0.399838	1.4732	1.0493	1.73267	0.808647	0.8547	1.79485	0.875581	1.6079	0.907782	0.827734	1.02232	0.910757	0.959627
R263	AAH	2.3797	7.6676	5.4251	2.8215	1.2643	0.303112	0.8541	0.948915	0.407286	1.08245	0.729942	0.732406	2.88377	0.667586	0.897274	0.196791	1.45796	1.07615	0.848391	1.00262	0.662872	0.916853	1.0592	0.973142	0.489036	1.29003	1.4524	0.877464	0.0973586	0.903792	1.48775	1.79619	0.892663	1.31919	0.618884	0.344993	0.476182	0.517958	0.471834	0.641467	1.12811	0.807427	0.450784	0.53594	0.407111	0.357336	0.814781	0.322513
R270	AAH	0.963496	0.775643	0.129817	0.101782	1.50913	1.01771	2.82227	0.915914	1.46115	1.17146	1.30736	2.68739	4.35079	1.64317	11.0638	0.625826	3.07462	0.866322	4.09591	3.0736	1.14304	1.34616	1.44382	2.25339	1.33439	0.874209	2.04122	1.50165	0.458163	0.685919	2.19761	2.66451	1.0956	1.04777	1.02424	0.395044	1.01959	1.34524	0.641366	0.781922	1.52352	1.64957	1.24414	1.02591	1.10231	0.833424	0.888649	0.995031
R272	AAH	3.08985	3.4468	0.325865	1.06811	0.95246	2.07683	0.901872	1.48966	0.800245	1.44494	1.12065	1.22381	2.10316	1.09318	0.483811	1.05409	1.86037	0.950899	1.49484	1.56881	1.28747	1.50479	1.1519	0.703243	1.05665	1.28452	0.802466	1.02572	0.805256	0.763128	1.09152	1.03535	1.06019	1.22914	0.852253	1.13926	2.40099	0.944223	1.38879	1.91339	0.538452	1.24859	0.571959	2.01063	0.861536	0.755342	1.2333	1.00834
R277	AAH	1.40509	2.0679	1.68605	0.227998	0.829799	0.459262	1.4526	0.837252	0.547481	1.04072	0.944176	0.981722	2.14304	0.62659	1.18536	0.484703	1.01419	1.09273	1.23326	1.68872	0.55986	1.18687	0.851487	1.53606	0.699155	0.601457	0.464777	0.89578	0.396544	1.36725	0.882343	1.55151	0.829212	0.929674	0.654821	0.273416	0.996546	0.955876	0.920812	0.759761	0.823609	0.857681	0.543431	0.576835	0.562029	0.373596	1.31709	0.469038
R280	AAH	2.81665	2.52735	0.673707	0.0433588	1.48776	3.60767	2.56081	0.623362	1.27428	2.1794	2.44131	2.62707	2.96472	0.884246	12.1676	1.36194	2.10023	0.471181	4.37823	4.45154	1.02578	2.12118	2.10002	3.26201	2.29212	0.883848	0.582371	1.94264	1.05283	1.08531	2.42527	6.16114	1.82988	2.2634	1.72761	0.590234	1.52424	0.94681	1.63661	1.60388	1.77209	1.38752	0.387612	0.291392	1.20268	0.85029	1.51701	0.95599
R284	AAH	1.09363	1.79971	1.62757	1.7973	1.07322	0.354469	1.47333	0.728222	0.938247	0.795423	1.38505	1.37337	1.47136	0.777458	1.98346	0.513632	0.69106	1.03386	1.35811	1.10213	1.37149	1.03694	1.15966	1.12822	0.740245	0.718591	1.00983	0.568413	0.417822	1.18826	1.28107	1.14942	0.361086	0.887395	0.814884	0.931163	0.870936	1.3952	0.485898	0.645435	0.229529	0.888773	1.1976	4.70312	2.00604	0.495325	0.959623	0.492418
R001	AIS	2.79819	3.45976	4.3794	2.7463	1.12803	0.932668	1.91177	1.6353	1.1855	1.40918	1.73298	2.94479	2.28263	0.631382	4.70613	0.78617	2.32906	1.15891	2.62677	2.58572	1.30157	0.727478	1.71971	1.0723	0.863763	0.900351	3.95066	1.36148	1.58795	0.585035	2.12948	4.03542	1.28893	1.15997	0.84034	4.02086	1.47271	0.765209	0.765722	0.501442	0.419013	1.41157	0.620429	1.1194	0.694282	1.24113	0.523154	0.828492
R003	AIS	1.19902	1.21841	0.852877	0.863663	0.740822	1.33557	1.18725	1.19094	0.62604	1.01369	0.837589	0.840784	1.84218	1.29021	1.28698	1.20751	1.27693	0.868968	1.61074	2.15976	0.777482	0.785942	0.856325	1.50423	1.29222	0.650774	1.40612	1.26652	0.818071	0.556375	0.87131	1.95082	1.14841	1.34098	0.699136	0.771568	1.42333	1.28631	1.32642	0.818447	1.28036	0.885414	0.53582	1.3103	0.839723	0.938683	1.08946	0.473121
R007	AIS	6.13729	9.71733	3.52053	1.92942	0.810308	0.363251	1.31901	0.499132	0.428984	1.57043	0.401303	0.601829	1.61818	0.563659	0.422881	0.5358	0.669776	0.66362	3.62338	2.29855	0.528944	0.702721	1.14586	1.21672	1.25389	0.88641	0.58996	0.780313	0.239093	0.842487	0.822756	2.188	0.798927	1.21956	0.643311	0.259646	0.512655	0.556113	0.584407	0.561443	0.661934	0.881864	0.320304	0.567721	0.66047	0.761893	0.907627	0.351161
R010	AIS	2.67164	0.471736	0.0716591	0.0365122	1.23318	0.524289	2.5735	0.968683	1.21811	1.70639	2.00401	1.79272	2.24159	2.12547	1.94407	1.14529	1.5986	2.1543	1.63309	1.42021	0.898248	1.54366	0.895219	1.07498	0.871389	0.596456	1.16773	1.14475	2.09759	1.16316	0.995175	0.740252	0.967231	1.85554	1.42084	0.408922	4.36794	1.19164	1.16509	1.53249	1.05943	1.438	0.150218	1.5539	0.254776	2.26386	1.05621	0.757571
R011	AIS	5.50458	13.3944	3.62149	2.28689	0.955388	0.394576	1.17109	0.766106	0.501752	2.11234	1.0134	1.50052	7.81602	1.33487	0.399467	0.530994	1.52761	0.996121	4.74909	7.13164	0.620114	1.25977	1.24671	1.72426	0.4173	1.06381	0.334432	0.833801	0.380772	0.751404	0.767785	1.82428	0.859402	1.44672	0.632394	0.352045	0.601679	1.85415	1.04517	1.21101	0.91327	0.745447	0.224485	0.441995	0.358873	0.165179	0.592381	0.0482347
R012	AIS	0.516569	1.11786	0.767345	0.658879	1.34368	0.467346	1.77032	0.91749	0.910203	1.20645	0.784655	2.28636	5.29839	1.45221	1.49685	1.08286	1.01413	1.41034	2.52638	0.928129	1.00176	0.90266	1.62876	1.87791	1.62016	0.519722	12.3104	1.13515	1.05749	0.303343	1.8002	7.69544	1.15092	1.10549	0.595023	1.24353	1.16313	1.28781	0.666326	0.499115	0.514032	1.59429	0.386268	1.29844	0.505379	0.824406	0.572462	0.519104
R014	AIS	0.252302	0.842416	0.637678	0.304342	1.00986	0.32319	2.02992	0.944118	0.433639	2.80974	1.47969	1.01176	4.47321	0.403832	0.383393	0.45315	0.591004	0.922574	1.50854	0.560921	0.397671	1.19116	1.94971	1.6153	0.826251	1.24118	0.802978	1.13215	0.339191	0.770665	0.884813	3.71233	1.05135	1.53592	0.588087	0.475555	0.505042	0.767454	0.954591	0.887637	0.798215	0.500585	0.313292	0.391304	0.334792	0.348374	0.767306	0.323917
R023	AIS	2.38899	6.65292	6.01262	5.43415	0.97778	1.42088	1.43766	0.572056	0.830471	1.41724	1.30671	5.11164	4.52124	0.872436	1.13723	0.525613	1.29692	1.49913	4.7987	1.95436	0.859397	0.673107	1.16494	1.36633	1.35925	1.10793	2.15731	0.887101	1.49244	0.593217	0.677517	1.85589	0.734598	1.37472	0.722015	1.02531	1.52602	0.951062	0.957428	0.994189	0.500691	1.34128	0.444841	1.39034	0.575203	0.366789	0.528855	0.539342
R029	AIS	0.655256	0.599392	0.604383	0.461765	1.13141	0.830317	1.30759	1.25688	0.837236	1.68707	0.781055	1.66187	3.16644	1.20336	1.51931	1.61197	0.956158	1.0753	2.83807	1.69675	0.865016	1.20984	1.18555	1.3342	0.806892	0.64266	1.55303	1.08064	1.34449	0.604148	1.33436	2.31264	1.16721	1.88859	0.843407	1.62286	0.619476	1.52864	1.30043	0.915353	1.34463	1.48468	0.579793	0.560636	0.461123	0.832335	0.873096	0.605385
R031	AIS	2.95523	5.62907	3.18659	3.29993	1.24363	0.320972	1.96844	0.376016	0.629083	1.93082	1.10336	2.73809	5.69701	1.10205	0.780331	0.279195	1.39179	2.02678	3.7172	1.96574	0.578929	0.753016	1.52766	0.904482	0.44623	0.412984	1.16029	1.40589	0.725701	0.668209	1.49329	1.91883	0.540326	1.48888	0.492769	0.79902	0.972666	1.48382	0.476155	0.646772	0.266291	1.22611	0.233383	1.01721	0.163657	0.46446	0.342028	0.171293
R034	AIS	0.96896	1.56695	0.891287	0.640134	0.656342	1.20112	3.20618	0.436523	0.707296	1.03566	1.25476	0.57435	4.93668	1.06128	0.26641	1.03434	1.11002	1.76505	1.9994	2.56628	0.650808	1.07083	1.07504	1.55549	1.09587	1.32814	1.70995	0.956518	1.03614	0.912575	0.808376	0.951281	0.904496	1.22967	1.07681	0.408277	2.94404	2.53629	1.61832	1.34001	1.53029	0.874772	0.113205	0.747009	0.32235	4.24695	0.831589	0.246872
R036	AIS	1.439	2.21036	1.68607	0.889766	1.48199	0.809304	1.20058	1.37679	0.463484	1.7997	0.881483	1.4479	7.31192	1.28765	0.852159	1.70543	4.24904	1.67489	2.95632	2.06174	1.04612	1.80164	1.06892	2.45543	1.07197	0.608606	0.621182	1.32637	0.452758	0.972267	0.7942	1.91696	0.879422	1.17347	0.72843	0.838024	1.59524	0.367155	2.32581	1.44737	1.03545	1.3426	0.0517733	0.500198	0.140285	0.885674	1.47793	0.528961
R043	AIS	1.3297	1.68807	0.683903	0.704562	1.02939	0.435238	1.59041	0.825306	0.620544	1.6656	0.94273	1.72164	2.75688	1.36843	1.49949	0.437119	1.29913	1.89455	2.56318	2.07552	0.619975	0.891952	1.72562	1.42633	0.951629	0.604802	0.456566	1.01762	0.664301	0.986105	1.23273	2.85125	0.952779	1.58212	0.63651	0.424258	0.752294	0.629092	0.768794	0.610058	0.906181	1.11598	0.458358	0.661186	0.758519	0.861689	0.888306	0.377761
R045	AIS	2.28949	2.33864	1.18482	1.10139	1.11152	0.389261	1.33749	0.307621	1.22547	0.985235	0.419856	1.74827	2.15113	0.569659	2.56053	1.03056	0.658279	1.36497	2.23417	1.19669	0.651657	0.848516	1.10513	1.75047	0.895599	0.798635	2.06748	1.14631	0.63054	1.18933	1.17597	2.38294	1.31218	1.74834	0.594929	0.933081	0.808327	1.22649	1.27413	0.638198	0.658207	1.0041	0.548319	0.653611	0.845074	0.598584	1.3081	0.832726
R047	AIS	1.04206	2.35326	2.40467	2.27239	1.10934	1.12622	0.855643	0.780647	1.00975	1.09493	1.30185	0.96961	2.37998	0.58712	1.91255	0.845044	0.741681	1.19057	1.11757	1.11492	0.948988	1.04674	1.49601	1.44644	0.958744	0.868776	0.609547	0.961275	1.11368	1.00945	1.20086	1.04325	1.22497	1.29257	0.665275	1.29434	0.766212	0.583637	1.0955	1.37193	1.29949	1.00323	0.522055	0.944999	0.751028	0.848845	0.946543	0.779589
R050	AIS	1.09018	1.20854	0.642753	0.498076	1.38051	0.482515	2.16615	1.26657	0.977358	3.60061	1.47022	1.13857	2.42675	1.38809	2.2196	0.662046	0.977354	2.3639	3.75739	2.71971	0.972194	1.08807	2.34073	1.80621	0.501131	1.04459	2.08842	1.48129	1.03358	1.31387	1.2325	1.9114	1.13477	1.43403	0.741805	1.36077	1.06562	1.72202	1.39621	0.880865	0.593417	0.879258	0.369341	0.977536	0.520042	0.706463	0.777252	0.532586
R051	AIS	1.01134	2.73197	2.40786	1.69242	1.56802	1.04649	0.884802	0.72797	0.735186	2.18967	0.520111	1.2152	5.22108	1.17936	1.53311	0.749792	1.05451	4.45805	3.97384	1.72316	1.08774	0.840967	1.30011	1.54128	0.580008	0.763875	0.293356	1.26211	0.570316	1.08872	1.21765	1.79299	0.95671	1.48421	0.739807	0.682899	0.805287	1.64858	0.782291	1.17241	0.904943	1.1272	0.478357	0.334556	0.500564	0.8902	0.722556	0.223904
R257	AIS	3.5249	13.6354	1.77878	4.09865	1.00387	0.72146	1.85885	0.564956	0.620939	1.05454	1.74307	1.18463	2.81677	0.433318	0.226015	0.431861	0.744045	0.804774	1.01506	0.985035	0.598648	1.13984	1.14544	1.23385	0.526686	1.75694	0.318191	1.0908	0.183239	5.48172	0.907275	1.34627	0.850357	1.38759	1.06143	0.242559	1.07532	1.89039	0.80933	1.01998	1.26335	0.574591	0.576002	0.233323	0.627651	0.427982	1.14316	0.572647
R258	AIS	5.15839	21.0347	4.24557	3.5522	0.948047	0.53158	1.80602	0.878768	0.548453	2.28644	2.344	2.34673	6.40773	1.11687	0.761181	0.494279	1.53506	0.992514	2.98438	2.72552	0.948351	0.91669	1.04059	2.63172	0.828822	0.546042	3.61279	1.24438	0.372109	0.226636	1.40605	3.91828	0.896246	1.13961	0.492437	0.425288	0.538188	0.45225	0.632115	1.15184	1.11632	1.04605	0.431029	0.473562	0.387277	0.884749	0.567681	0.315283
R259	AIS	1.03496	0.774129	0.45997	0.478104	1.00854	0.714398	0.908234	0.658096	0.917461	1.22953	0.735354	0.856061	1.4306	0.994846	1.0923	1.0472	1.29692	1.42102	2.09044	2.52653	0.94246	1.27322	0.979841	1.0646	0.983881	0.91466	0.552572	1.0444	0.732795	1.50574	0.854265	0.651394	1.03899	1.02172	1.34738	1.09187	1.30984	0.786954	1.34277	1.7558	1.30744	1.08388	0.109925	0.819432	0.227538	1.33484	1.24363	0.904178
R260	AIS	3.575	13.6145	1.2599	2.37705	2.17685	1.35562	0.731019	1.04104	0.218602	1.96721	1.03708	0.397568	4.51182	2.52625	0.962906	0.331103	1.13499	1.73239	2.57578	1.88217	0.311907	1.31367	0.828679	1.06116	0.655077	0.377096	0.827742	1.70653	0.271425	1.36482	1.58883	2.43062	2.51506	2.44606	1.20956	1.94739	0.371704	1.74786	1.12185	0.689767	1.421	1.87643	0.109964	0.140137	0.209765	0.920378	0.942156	0.16428
R261	AIS	2.96533	8.74815	5.9654	3.10191	1.39175	0.655066	1.31204	0.479335	0.837437	1.72761	1.28515	1.28542	5.14464	0.74675	1.50295	0.633679	1.24174	1.28507	3.90494	3.97976	0.783268	0.89966	1.48288	1.09945	0.592695	0.909018	3.19674	0.886125	0.633016	0.966157	1.48836	1.46326	0.716705	1.08119	0.910444	1.05989	0.825262	1.36193	0.567265	0.813363	0.685448	1.03344	0.390178	0.449137	0.352514	0.640715	0.543961	0.550236
R255	MIA	1.63359	6.54781	4.9418	2.54421	1.73907	0.742604	2.27276	1.05134	0.809953	1.92782	1.2838	5.83085	2.33613	0.670697	1.76349	0.494808	1.27346	1.86568	1.09012	0.695149	1.32653	1.26535	2.46741	1.54155	0.649249	2.88175	1.5587	1.38816	0.268419	2.05803	0.891107	3.68564	1.14243	1.56605	0.81438	0.555756	0.983324	1.07867	1.43616	1.10116	1.85021	1.29153	0.688008	0.93026	0.765887	0.513774	1.30535	0.516012
R256	MIA	2.95031	7.86163	7.02093	5.3446	0.969476	0.936909	1.27503	0.428342	0.801703	2.32453	0.148429	2.43202	3.8677	1.60867	0.557392	0.759012	1.15243	1.37896	3.817	3.11819	0.933353	1.15096	0.857854	1.0017	0.689	0.496578	1.33895	0.822755	0.692014	1.61069	1.07393	1.35598	1.06285	1.35862	0.780155	1.87607	0.972824	0.503174	0.840769	1.29832	0.571878	1.13723	0.543539	0.308144	0.501661	0.728356	0.816103	0.688989
R264	MIA	1.07598	1.78019	0.725977	0.311386	1.149	0.522377	2.48807	1.09666	0.482342	2.46056	2.67041	2.53583	3.81497	0.563204	0.525477	0.817688	1.72237	1.15463	2.01944	2.68862	0.728012	1.44422	1.54632	2.29219	0.797403	1.59551	0.686228	1.24034	0.194742	1.13066	1.93232	3.92152	1.29078	1.6673	1.39571	0.440258	0.911531	1.15533	1.016	1.53715	1.13078	0.720572	0.432302	0.88806	0.290635	0.441971	0.752052	0.405429
R265	MIA	4.12762	9.26479	0.918803	1.35753	1.17566	0.899103	1.61034	0.979904	0.739766	1.18192	0.43026	2.09884	2.36516	0.841867	2.07264	0.466346	2.14426	0.873666	1.62471	1.22286	1.00039	0.885215	1.62656	1.36041	0.662582	1.86583	1.60134	1.17909	0.382756	0.782143	1.45429	2.38105	1.02014	1.35522	0.713139	1.29917	0.883504	1.12204	0.725348	0.593215	1.21297	1.27358	0.648527	0.71314	0.534251	0.642405	0.8428	0.449853
R266	MIA	1.09769	1.02631	1.02656	0.678307	0.971542	0.636675	1.05143	0.973625	0.704384	0.962013	1.02683	0.995717	1.43915	0.819793	0.512026	0.654412	0.82867	1.07263	0.989429	1.01371	0.735733	1.25431	1.00363	1.29242	0.7016	0.587999	0.420142	0.824221	0.134506	1.95855	0.734342	0.834507	0.674508	1.00472	0.650819	0.385912	1.6893	0.950963	1.17793	1.36814	1.27787	0.740792	0.885428	1.25787	0.744051	0.541418	1.18387	0.489725
R267	MIA	1.30363	1.6873	1.18863	0.643078	1.13163	0.601134	1.21769	0.44072	0.621668	1.88444	0.379636	1.95071	9.43648	0.750147	8.9097	0.531552	2.21548	1.19955	5.77321	7.02258	0.717767	1.95142	1.41695	1.96248	1.52996	0.931387	3.61161	1.22941	0.126542	0.548237	1.27251	3.29533	0.958376	1.17701	1.27994	0.303678	0.637779	0.680007	0.923413	1.47499	0.78105	1.01159	0.28653	0.205968	0.365121	0.434708	0.630127	0.484123
R268	MIA	2.41664	3.25441	1.55247	2.42465	1.86664	0.765853	4.51877	1.11152	1.10758	1.28648	5.48581	4.26893	7.34198	1.33387	11.0663	0.570209	9.20276	0.682269	2.83712	3.76186	1.2957	2.65885	0.895359	3.37992	5.91351	0.995578	3.6992	1.63805	0.659802	1.58004	5.59155	4.09548	2.06348	1.80058	1.79435	1.92646	1.41455	0.937326	1.80231	1.62433	1.53981	1.7566	0.218985	0.798647	0.63839	1.18623	2.61611	0.735021
R269	MIA	3.42298	33.2134	12.7171	5.7776	1.18217	0.516968	0.869793	0.965805	0.74583	1.7683	0.564003	1.83963	3.69917	0.871566	1.06138	0.440784	1.12828	1.41768	1.65519	0.914071	1.02838	1.38679	1.21757	1.62881	0.462235	0.819191	0.962202	1.27794	0.335521	1.00253	1.16459	2.20463	0.942753	1.32119	1.03052	1.20677	1.25832	2.94885	0.913072	1.07286	0.88363	1.04877	0.601182	0.470948	0.393874	1.45868	0.658902	0.459148
R271	MIA	4.10412	13.4321	22.6086	22.6011	0.737129	0.22662	1.22526	0.554952	0.695694	0.73475	1.06041	2.11585	3.74898	0.757377	1.05482	0.487984	1.41986	0.844993	1.75604	1.81812	0.726689	1.08562	0.709774	0.967834	0.524262	1.16292	0.756925	0.754319	0.3498	8.13039	0.782282	1.20909	0.67986	0.957895	0.580582	0.508894	0.669877	1.10146	1.0028	0.608152	0.929325	0.760279	0.541252	0.943355	0.460327	0.507657	1.24609	0.48398
R273	MIA	2.03926	11.4311	3.78551	3.91761	1.05021	0.668224	1.4218	0.764364	0.578875	1.19386	0.216287	2.84373	3.52982	0.947072	3.16524	0.662702	3.06056	2.24262	1.85299	1.12132	0.664867	1.42397	1.08518	2.90932	0.636841	0.550579	1.45193	2.25108	0.150007	0.634917	0.752175	3.6075	1.64737	2.24488	0.536571	0.393306	1.2441	0.915843	0.846768	1.4665	0.93096	0.889068	0.120382	0.461038	0.147586	0.369264	0.49296	0.115655
R274	MIA	0.634183	1.3012	4.06418	25.7602	0.928777	0.372884	1.54021	0.414891	0.616748	1.02621	0.722441	2.92581	2.32439	1.29472	1.32776	0.439686	0.985734	0.918697	1.4639	2.35445	0.852959	1.1981	0.96697	1.53596	0.384004	1.34815	0.994914	1.1323	0.327578	0.591512	0.888123	3.56784	0.649353	0.681392	0.597071	0.567593	1.33281	0.625089	0.959404	0.78432	0.23438	0.915262	0.750594	1.54908	0.750069	0.521236	0.681958	0.386238
R275	MIA	1.48833	2.19205	0.737292	0.0648778	1.73247	0.463769	2.94672	0.887241	0.539471	1.88325	0.938	4.45436	4.61805	0.886572	0.897581	0.365661	1.41492	1.02218	3.35479	2.3459	1.13165	1.35814	1.83099	2.93136	0.842671	0.255254	1.48272	1.67192	0.365416	0.383905	1.4802	8.68302	1.50641	1.34115	1.07346	0.20643	1.00819	0.659847	1.16392	1.2425	1.03128	1.35207	0.497656	0.672515	0.492448	0.622815	0.559599	0.244728
R276	MIA	2.00792	6.46741	4.98322	3.34017	1.01715	0.590863	2.35486	0.859526	0.668233	1.15111	0.636449	2.21551	2.57599	0.99222	0.835708	0.661417	0.928594	1.29024	2.00331	2.46413	0.952288	1.28378	2.2254	1.79473	0.582865	2.11868	1.72856	1.41348	0.520646	0.873098	1.20197	2.5839	1.16758	1.5987	0.532707	0.847575	1.05909	0.605472	1.62165	1.19774	1.20482	0.907959	0.486271	0.389752	0.814274	1.08149	1.22208	0.481811
R278	MIA	0.835962	1.23903	0.308253	1.2354	1.54529	1.48461	1.69644	0.811097	1.04235	1.1011	1.32395	3.88726	1.60665	1.37124	8.31342	0.893056	1.18786	0.860468	1.58016	0.962691	1.09641	1.53994	0.75721	2.02262	1.34617	1.01578	0.959586	1.32697	0.650714	0.758475	1.20442	2.36662	1.15181	1.34332	1.3544	1.23107	1.38553	0.579517	1.16377	0.906284	2.96699	1.14691	1.40852	0.627707	1.37865	1.45112	1.17953	1.19358
R279	MIA	0.761308	1.31232	0.128783	0.948591	2.28697	1.58802	1.77596	1.6403	0.812531	1.31602	1.61806	1.64927	1.23921	1.87381	0.50674	0.389642	0.849867	1.12372	0.961496	0.504318	1.09038	1.07258	0.547166	1.67257	0.999061	0.232049	0.680416	1.3087	0.574192	1.36804	0.968778	3.76038	1.11727	2.31804	0.411648	0.4618	0.720158	0.826448	0.55707	0.981818	2.66187	2.15983	0.443824	0.432519	0.578827	0.584149	1.09483	0.471835
R281	MIA	0.412234	0.963186	7.90905	33.3418	0.349005	0.227282	0.922636	0.397068	0.345335	0.130134	1.23558	0.688048	0.287014	0.213045	0.0561583	0.49319	0.28552	0.352945	0.277926	0.265209	0.41465	0.117918	0.403678	0.17769	0.0716397	0.461303	0.258902	0.34506	1.38644	0.118779	0.383939	0.130699	0.395013	0.18045	0.185672	1.77907	0.227234	1.28682	0.127918	0.154586	0.352906	0.280157	0.119042	0.533418	0.101722	0.306318	0.116587	0.305806
R282	MIA	1.88215	3.254	0.668843	3.61934	0.940394	0.305598	1.49425	0.74248	0.450539	2.29626	0.722877	1.57865	4.43527	0.772876	0.759042	0.648098	0.678889	1.31538	1.66609	1.09374	0.674035	2.59086	0.692713	1.50354	0.500471	0.544967	0.598033	0.7314	0.208506	0.972957	0.771142	1.70811	0.617337	1.00809	1.41028	0.169479	1.33208	1.39762	0.865674	2.33784	0.450514	0.930387	0.360926	0.887675	0.350196	0.316687	0.643923	0.321288
R283	MIA	2.10771	10.9478	9.69105	5.16367	1.02787	0.724143	1.03568	0.485487	0.832093	1.05215	0.880076	0.7269	1.00588	1.1653	1.14542	0.724755	1.03026	1.20781	1.01036	0.897654	0.950828	0.767403	0.995837	0.838967	0.766686	0.997099	0.268492	0.896239	0.801114	1.33954	0.92944	0.862843	1.1114	1.10641	0.972209	0.989348	1.11713	1.36382	1.01235	1.03616	0.895177	0.699116	0.615412	0.785196	0.679351	0.814178	0.941223	0.770244
R285	MIA	2.18947	3.47437	0.731879	0.0592081	1.75134	1.06713	2.84522	0.863426	0.810041	1.45326	1.24223	11.5901	4.38321	1.72863	0.865257	1.02103	1.68479	2.14975	3.90046	4.58467	0.750108	1.06458	1.14579	1.71947	1.22858	0.70213	4.50129	2.14461	0.762861	0.591274	1.58023	7.57967	1.42097	1.98513	0.846244	0.066807	1.42033	0.628362	1.09967	0.712335	0.318656	1.35038	0.3869	0.575219	0.338087	0.565883	0.464909	0.510444
R004	IAC	0.813987	8.46152	8.85731	6.83019	0.752227	0.248016	1.56203	0.692808	0.512525	1.65102	0.388461	0.758417	2.32699	1.12386	0.299593	0.816953	1.16531	1.84995	1.0533	1.2647	0.658686	2.18775	1.22977	1.08191	0.317369	1.92365	0.496904	1.42812	0.196618	1.46694	0.729827	2.51139	1.46619	1.67935	2.80247	0.907607	0.887923	0.510413	1.09884	1.13347	0.617067	0.531694	0.662097	0.443604	0.507775	0.319308	0.837398	0.126708
R005	IAC	2.68641	25.811	18.9697	17.872	1.31201	0.423547	1.28599	1.18559	0.652035	1.28369	0.999302	1.17402	1.38471	0.721585	0.345375	1.20343	1.08128	1.36384	1.28207	0.820578	0.747998	0.892196	1.04329	1.4229	0.706931	1.20024	1.0289	1.39937	0.780649	0.719791	1.00494	1.98437	1.22532	1.51306	0.618045	1.19998	2.0069	1.43269	1.05725	0.991664	1.07824	0.957438	0.235426	0.88366	0.377985	0.464563	0.759286	0.0784567
R006	IAC	1.49622	3.82411	4.89903	6.19989	1.31719	0.313715	1.37406	0.502153	0.534238	0.34695	0.834011	0.970814	1.77572	0.681671	0.202078	0.568059	1.04758	0.865451	0.55069	0.41469	0.690867	0.509602	0.969064	1.35578	0.96938	0.46172	3.25457	0.90022	0.546022	0.288982	1.0965	2.15973	0.655978	0.680891	0.855003	0.222847	1.28152	0.450153	0.696776	0.508231	0.707804	0.963576	0.142356	0.896754	0.186056	0.917315	0.323351	0.0973631
R008	IAC	1.1141	2.20247	2.17907	1.00253	1.27667	1.07573	4.31139	1.20657	0.619306	1.12958	1.27062	2.66814	2.48463	1.41524	1.3294	1.95105	1.85489	0.741508	1.67096	1.74125	1.00825	1.55927	1.26679	2.28121	0.820141	1.66517	1.28364	3.16171	0.796084	1.05791	1.61136	8.36795	2.71663	1.37361	0.847574	0.803403	3.32297	0.589701	2.66103	1.30315	1.46528	1.28824	0.0474383	0.3735	0.181896	0.867975	1.48567	0.405084
R016	IAC	11.3	27.0812	12.7715	11.2801	0.794281	0.205351	0.444221	0.218376	0.434563	1.47643	0.51401	1.51711	3.46261	0.512767	0.419078	0.596129	0.596572	1.37533	7.4992	16.0979	0.405723	1.11805	0.635576	0.847102	0.495287	0.425436	2.04086	0.751192	0.405272	0.530543	0.68077	0.794255	0.588757	0.390365	0.656286	0.391263	0.539123	0.920793	0.573187	1.05173	0.117717	0.78076	0.160232	0.417188	0.232493	0.383759	0.282999	0.248086
R017	IAC	5.93645	26.8345	13.7332	9.20835	1.45374	0.304371	1.52964	0.656423	0.359031	0.776757	0.847413	3.25547	3.56303	0.973738	0.284985	0.574989	0.462875	0.765057	1.62404	1.88399	0.599243	0.746789	0.754494	2.41264	1.04504	0.962558	5.50519	1.16747	0.276615	0.477258	0.545726	2.33444	0.67246	0.805308	0.482628	0.159398	0.794642	0.711535	0.304869	0.615972	0.488012	0.970605	0.246606	0.122795	0.194842	0.184997	0.417522	0.096232
R018	IAC	1.10165	2.45558	1.95555	1.1034	1.28955	0.183314	1.21606	0.938574	0.659961	1.35649	0.365856	2.15933	1.9106	0.90518	0.518564	0.968297	0.836829	1.54551	1.57293	1.98409	1.20321	0.763712	1.09952	1.46467	1.02951	0.889434	4.03982	1.22074	0.487049	0.4134	1.0578	4.46945	1.2545	1.30077	0.478453	0.247138	1.16233	0.994625	0.527932	0.63131	0.215471	1.66055	0.492495	0.480535	0.4058	0.767803	0.462917	0.40217
R019	IAC	1.25539	3.73532	3.99418	1.3761	1.67632	0.618597	0.872236	0.687948	0.56424	0.725005	0.67068	1.7583	2.56607	0.852524	0.448209	0.683522	0.42392	1.07014	1.7421	3.97557	0.715421	1.04029	1.17911	1.6293	1.73363	0.407519	0.602177	1.13589	0.791794	0.361042	1.18199	5.30032	1.01927	1.18733	1.16288	0.616894	0.613475	0.35976	1.39023	1.17442	0.271995	0.853395	0.273572	0.459491	0.529872	0.484433	0.702232	0.188543
R021	IAC	1.20389	2.46111	2.20226	0.915223	1.08713	0.656813	0.904449	0.489308	0.462989	3.64222	0.375063	1.42725	2.27126	0.529422	0.293651	0.576757	0.653952	2.09658	3.09975	3.9786	1.00507	1.10692	1.20852	1.57794	0.813879	0.69556	0.957799	1.20249	0.309679	1.08193	0.986172	3.24031	1.09038	2.38439	0.454681	0.317074	0.595738	0.595799	0.791053	1.02516	0.698711	0.691881	0.134198	0.384847	0.227203	0.237847	0.518935	0.204609
R022	IAC	0.790904	3.46306	3.37532	6.73404	0.986109	0.231156	3.75585	0.925448	0.736261	0.329765	1.81464	1.86472	1.20291	0.999247	0.515086	0.805901	1.16053	1.86704	0.337515	0.134357	0.951561	0.704571	0.819388	1.24157	0.772132	1.09902	3.00856	1.05178	0.866546	0.776931	0.90342	1.11301	0.76788	1.66612	0.504799	2.0689	1.1392	1.2122	0.726678	0.394973	0.728499	1.26107	0.634444	1.60661	0.49388	0.680465	0.584799	0.483103
R025	IAC	1.58421	4.31202	3.58397	2.82797	0.965986	0.192925	1.32945	0.600758	0.629294	0.75736	0.896646	1.9183	1.40942	0.777891	0.389519	0.755482	0.673611	1.834	1.55029	0.889535	0.518973	0.531233	1.17566	1.60244	0.99402	0.546463	1.12032	0.992294	0.710177	0.71274	0.671217	1.70082	1.06648	1.11246	0.358731	0.7777	0.910035	0.640371	0.972983	0.490593	0.640314	1.17431	0.329265	0.796742	0.398105	0.28882	0.468937	0.158434
R033	IAC	1.98447	5.20956	3.73142	4.74237	1.27376	1.11691	1.56415	0.781943	0.684984	0.736682	1.06778	2.14912	2.93052	1.75331	0.48376	0.778269	1.39589	2.34713	1.2145	0.598613	1.04146	0.786003	2.01202	1.51777	0.544978	0.330557	1.34427	1.84949	0.599498	0.671278	1.4943	4.12059	1.64128	1.54036	0.748478	1.73895	1.27676	1.02022	1.08227	0.552034	1.14603	1.00186	0.348709	0.63904	0.370744	0.524046	0.340223	0.365385
R035	IAC	1.23957	2.87915	2.20239	2.09354	2.4316	0.521943	1.36398	3.95381	0.72338	1.00366	0.566812	1.33509	1.54438	1.0179	0.680622	0.643094	0.882094	1.97129	0.82223	0.591492	1.06507	0.705118	1.0028	1.4728	0.551859	0.496503	2.5415	1.34252	0.698811	0.955519	0.802315	1.42386	0.801501	0.662594	0.830289	1.02429	1.40886	1.51051	0.780163	0.579547	0.474013	1.05455	0.757649	0.478883	0.735874	0.345657	0.757189	0.283878
R037	IAC	1.34469	2.46889	1.20501	1.34635	1.29575	0.518106	1.974	1.05921	0.554613	1.12004	0.265823	2.70638	4.46327	0.578428	1.13601	0.588137	1.31418	0.750121	1.11167	0.922337	0.807659	1.00032	1.88677	1.35117	0.78299	0.573721	1.89387	0.798655	0.3211	0.786663	0.911043	3.31726	0.771432	1.37856	0.685489	0.401312	0.765411	0.535922	0.833437	0.75867	0.696189	0.981358	0.312898	0.379629	0.511875	0.271542	0.608387	0.712577
R040	IAC	0.257079	4.80254	32.6647	9.37184	1.41716	0.299628	1.19376	0.760567	0.381885	0.681673	0.180933	3.18118	4.74039	0.761221	0.205493	0.924044	0.762305	4.18749	2.54005	3.36938	0.826736	0.718232	0.796871	1.27642	0.65826	0.73307	0.838552	1.5961	0.317063	1.16005	0.852333	5.43206	0.792835	1.30914	0.620108	0.652964	1.14745	0.897635	0.872992	0.645588	0.547597	1.44329	0.141369	0.502189	0.285855	0.335346	0.630314	0.123059
R041	IAC	2.2161	4.68471	3.87724	2.73848	1.26117	0.600895	1.46663	0.580616	0.543774	2.34213	0.621725	2.94551	6.49209	1.44211	0.22475	0.90635	1.63614	2.44361	2.73668	3.29377	1.1185	0.933452	1.06708	1.64032	0.518447	0.266471	1.74826	1.73339	0.599637	0.688132	1.08275	3.27246	1.21127	1.19073	1.28496	0.823569	1.47594	0.557495	2.05222	1.6048	0.809899	1.28581	0.258152	0.708631	0.46379	0.425191	0.574995	0.0666166
R044	IAC	0.575824	2.93311	1.42353	0.715289	1.07652	0.422746	0.943752	1.67946	0.602262	0.57779	0.34888	1.25697	3.19991	1.08672	0.400995	0.842502	1.99113	2.52441	1.30942	0.973081	0.829053	0.657561	2.00065	1.50655	0.669209	1.26691	0.788062	1.85915	0.310723	1.20774	0.873066	5.60252	1.32607	2.35539	0.398796	0.22611	1.14062	1.12132	0.98112	0.433674	1.08216	0.708994	0.466135	0.315211	0.581137	0.484951	1.09618	0.320444
R053	IAC	5.39117	13.68	13.3521	6.58851	1.19524	0.508031	1.69076	1.30082	0.544119	1.94028	0.307013	6.47431	5.78947	1.10181	0.434099	0.638778	0.762382	8.76456	4.02361	5.96214	0.832039	0.581961	0.32833	1.55093	0.966935	0.303677	2.91238	0.76598	0.456156	0.88212	0.514625	1.17298	0.615447	0.567605	0.850582	0.988142	1.29489	0.554991	1.06096	1.94106	1.6237	0.831988	0.152447	0.598939	0.251303	0.50168	0.296686	0.352988
R065	IAC	0.374568	14.2765	13.552	7.40485	1.90316	0.494176	2.08057	0.671235	0.460546	1.30137	0.617251	3.83525	5.58803	2.76785	0.177051	0.899849	0.780752	1.35809	0.99432	0.305356	1.78564	0.51374	0.526554	1.47549	1.64679	0.0346683	1.35653	1.27779	0.237353	0.827034	0.933796	4.09176	0.988746	1.26083	0.238471	0.555722	0.790919	0.583583	0.326877	0.503753	1.37023	1.54606	0.273933	0.237546	0.263611	0.313811	0.475462	0.286409
R067	IAC	0.547097	15.6045	23.0199	33.8853	1.10946	0.433484	1.08138	0.453613	0.531504	0.365993	1.15107	1.48475	2.37179	2.52601	0.100194	0.607806	0.702223	5.38331	0.861653	0.213704	0.905358	0.793512	0.835201	0.98762	0.928447	0.132891	1.00261	1.2053	0.27028	2.19794	0.875081	1.98339	0.75163	1.01594	0.803921	1.10378	1.06561	0.703519	0.46621	0.565177	0.675458	0.77962	0.640122	0.23336	0.403971	0.455401	0.49773	0.307017
R089	IAC	0.298609	4.19353	32.1115	14.5837	1.06552	0.8598	4.2796	1.42205	0.620774	0.64508	0.744861	2.65252	1.05107	1.70458	0.371574	1.22615	0.847801	2.85395	1.19999	1.02977	1.21788	0.856078	0.735054	0.978818	0.678002	0.825972	0.625584	1.05282	0.50748	6.39154	0.62394	1.78314	0.908944	0.905107	0.398082	0.403961	1.53159	1.35975	1.59711	0.703974	2.20244	0.745373	0.874597	0.470877	1.32695	0.270393	2.5397	0.32445
R090	IAC	2.71125	19.637	7.12074	12.8443	1.04372	0.66443	0.881424	0.686924	0.595778	1.24576	0.559897	1.75824	4.54922	2.12508	0.850974	0.473089	0.619417	4.00198	1.45208	1.36033	0.892103	0.673564	0.690101	1.04636	0.716893	0.894011	1.28232	1.24098	0.28913	14.5228	0.471281	1.01647	0.759892	0.706704	0.50232	0.295825	1.38802	1.03672	0.565517	0.666498	0.874253	0.424236	0.287693	0.363604	0.164949	0.596561	0.697251	0.251108
R107	IAC	0.619229	5.31585	3.70496	2.86784	1.05703	0.832809	1.95934	0.964412	0.723398	1.08744	2.02062	1.51726	3.87633	1.06386	0.681075	0.694777	0.923258	2.54317	2.21373	0.796781	0.924852	1.53958	0.880313	1.60095	2.98139	5.12738	0.770906	0.724089	0.62471	28.8906	0.578076	0.925646	0.819415	1.12041	0.937394	1.07833	0.752404	0.985711	1.05412	0.73633	2.07898	0.753682	0.951908	0.402212	0.967042	0.234369	2.07574	0.492055
R119	IAC	0.995459	0.100907	0.121615	0.114779	1.41968	1.40809	0.445529	1.11044	2.19674	0.906816	3.55995	0.259622	0.380347	1.02489	4.32397	1.16601	1.31873	0.308305	0.363785	0.399077	0.922732	2.04079	1.60616	0.738945	0.554932	1.33754	1.83603	0.595879	3.4073	0.0504115	2.19256	0.324403	0.883624	0.568654	1.40347	1.1226	0.724217	1.17641	0.655973	1.29363	0.528902	1.76501	3.17364	1.88346	2.92232	2.80446	0.730005	0.517424
R123	IAC	0.506331	1.70802	1.48818	1.56283	1.09343	1.56534	1.87101	0.766878	1.13485	0.479166	0.852141	1.32257	1.1734	0.952936	0.157896	0.96681	3.41098	8.07489	0.800071	0.444623	1.40021	0.604385	1.18968	0.991275	1.04839	2.4147	0.502496	0.886933	0.971783	0.997825	1.02936	0.866014	0.795298	0.897013	0.568044	0.448356	1.0109	0.674277	1.45045	0.654608	0.850156	0.886779	0.475239	0.869646	0.893039	0.574183	0.879344	0.709319
R137	IAC	0.747451	0.689653	0.366071	0.237008	0.926394	1.31682	2.31078	2.53746	1.28421	0.218241	1.44789	4.87016	1.92956	0.726939	0.631312	1.46306	2.00963	2.93819	0.705472	0.465225	0.769276	0.439822	1.76475	1.30911	1.62528	13.8428	0.837335	1.05522	1.21963	12.3255	0.905575	0.65433	1.05351	0.840317	1.19772	1.65478	1.25364	0.693147	1.24309	0.426385	1.34244	0.710016	0.855616	0.907478	0.874202	0.738814	1.55605	2.15603
R145	IAC	0.486831	0.352484	0.175793	0.152944	1.11884	0.811934	1.48978	1.51046	0.758437	1.65142	1.71845	2.63235	10.5741	0.977198	37.7388	0.815655	1.90449	0.485944	5.75449	1.77071	1.08307	1.587	1.04985	2.8451	0.474477	0.152373	1.19387	1.69174	0.355518	0.278844	2.24321	10.1619	1.50403	1.21728	0.721601	1.03223	1.24835	0.328474	1.06932	0.733912	0.976121	1.0287	0.285716	0.35852	0.31893	0.91259	0.79097	0.29576
R147	IAC	0.988107	2.20133	3.50306	2.96878	0.971266	0.773574	1.83477	1.71524	0.554447	0.723306	1.11247	2.18771	4.22881	0.733364	0.480922	0.911653	4.35475	3.37728	1.39811	1.53359	0.897605	1.26823	0.924252	0.922257	2.41055	20.5971	0.155852	0.948439	0.532578	12.4233	0.698208	0.775267	0.897749	0.605236	0.654517	1.04154	1.12971	0.853066	0.909837	0.467021	2.90041	0.738474	0.532186	0.343973	0.50761	1.04255	1.7525	0.153275
R013	IAC	0.754212	1.8547	2.03184	1.21994	1.10048	0.592772	1.92369	0.924898	0.764791	0.937942	0.863978	3.42551	1.96264	1.56401	0.815734	0.513563	0.809555	0.805244	2.05748	1.56692	0.989434	0.816605	1.08041	1.45506	0.761957	0.638015	3.81036	1.29328	0.603515	0.526447	0.820245	4.32499	0.953858	0.831208	0.527896	0.373146	0.732872	1.88989	0.921415	0.4671	0.805471	1.10882	0.593932	1.28553	0.738388	0.608442	0.63328	0.583661
R015	IAC	0.650451	1.49954	0.798227	0.778104	0.823648	0.341625	0.745581	3.19172	0.509033	0.467693	0.45772	0.903844	9.02801	0.558343	0.45606	0.717359	1.74942	1.69646	1.48885	0.598069	0.539063	2.10328	1.02162	1.61067	1.31053	0.654203	0.430502	1.03489	0.422343	0.670139	1.06724	2.67049	0.757006	0.5837	0.801364	1.37344	1.01308	1.09124	0.845255	0.909902	0.587786	0.729384	0.244999	0.457049	0.32507	0.216681	0.93273	0.383374
R024	IAC	1.1765	5.31068	3.29967	2.36858	0.899974	0.676514	1.16641	1.09688	0.799353	1.48974	0.506633	1.78244	1.14444	4.24538	0.658016	0.734581	0.948712	2.37096	1.82641	1.59808	1.05254	0.387045	1.50067	1.63886	0.973992	2.16472	0.216484	1.77472	0.500939	0.902513	0.902723	4.19834	1.72639	1.99628	0.426907	0.683483	0.912735	2.29407	0.944988	0.565169	1.82941	0.64202	0.325209	0.527306	0.343041	0.928644	0.92042	0.341215
R027	IAC	1.01185	3.21352	1.27222	1.86772	1.03012	0.859328	3.47555	1.46433	0.530659	0.674803	0.144698	5.18399	3.23672	2.40038	0.332966	3.05378	0.573529	2.75709	1.36718	1.68222	1.0704	0.422707	1.06367	0.77498	2.45028	0.847215	2.37319	1.63134	0.397853	0.864939	1.08461	3.69822	1.77113	0.61303	0.424738	0.723982	2.30954	0.287409	1.01488	0.650774	1.38375	0.48622	0.170352	0.488139	0.328981	0.28276	0.51257	0.157315
R028	IAC	1.85073	1.91245	1.43626	1.11478	1.34352	5.30557	1.11836	0.864048	1.21794	2.90944	0.620959	1.01959	1.47743	1.84191	2.5405	0.673543	0.972547	1.29147	1.79277	1.70429	0.940878	1.12361	0.868941	1.60627	0.39947	0.467453	0.806246	1.83568	0.927672	2.27171	1.11295	1.69454	1.75281	1.48772	0.696889	0.525747	1.71406	3.93423	0.919833	1.84287	3.46235	1.22917	1.03113	1.14162	0.657995	0.712609	0.88915	0.607756
R032	IAC	1.09022	1.87775	1.66859	2.14206	0.938821	0.5383	1.01025	0.684051	0.924708	1.86045	0.672622	1.95041	1.66998	1.88948	0.653313	0.762973	0.921884	2.63352	1.75298	1.44858	0.959059	1.05589	0.934088	0.93111	0.571167	1.1884	0.944279	1.09207	0.785692	1.43304	0.886544	2.24602	1.07726	1.35474	0.743098	0.442953	0.903825	2.09508	1.15003	1.26599	1.25862	1.02267	0.758401	0.379715	0.686545	0.741006	0.792749	0.959313
R039	IAC	0.847994	3.04616	3.93171	2.42578	1.20346	0.816765	1.05901	1.02564	0.333127	6.76524	0.331473	1.22149	3.23465	7.54004	0.357525	0.556413	8.2875	4.59295	2.27484	3.44256	0.655217	1.05338	0.726834	1.95414	1.01351	0.485917	0.872147	1.00216	0.518023	0.902059	0.611938	2.33684	0.743258	0.482225	1.51411	0.456003	0.852527	0.249287	1.03386	1.81601	0.913492	0.635943	0.0732741	0.476262	0.161985	0.350449	0.688938	0.140571
R042	IAC	1.26535	1.64986	1.55745	1.81086	1.15339	0.803592	1.27344	0.43625	0.618718	6.15139	0.682358	0.810524	1.78106	5.07163	1.26418	0.667903	0.815417	3.6092	2.01922	2.46228	0.965686	1.30604	1.05437	2.90649	0.655808	0.448208	0.883353	1.71412	0.603872	0.680252	0.913622	2.32066	1.28336	0.98219	0.689443	0.492162	2.30897	0.286987	1.34673	1.67897	0.618329	0.79963	0.357149	0.682508	0.351593	0.571559	0.513037	0.300043
R046	IAC	0.905274	14.8374	17.855	9.13512	1.47622	0.358797	2.31329	1.06911	0.393993	2.04117	0.256139	2.3362	8.66887	0.90423	0.164334	1.04761	0.702817	1.80252	3.92345	2.23992	0.756882	0.911802	0.836834	1.52386	1.17214	0.549019	0.342231	1.12584	0.24848	0.642099	0.673909	2.35807	0.621698	1.4848	0.614062	0.436861	1.28259	1.15543	1.1774	1.50976	0.789669	1.01111	0.056168	0.5286	0.166788	0.138167	1.05923	0.111058
R048	IAC	3.26325	7.56711	3.91459	2.55337	0.907235	0.516658	1.27402	0.752995	0.456723	3.35591	0.719246	1.21413	6.70029	0.745783	0.224705	0.617933	0.980263	3.51176	2.63094	1.8341	0.521479	1.5486	1.58277	1.4011	0.30398	0.462132	0.526943	0.85598	0.378964	1.34344	0.599942	1.1553	1.0548	1.34772	1.54131	0.640822	1.06137	1.22818	0.966897	2.35679	1.04969	0.571908	0.300166	0.492881	0.327844	0.183984	0.551377	0.308434
R049	IAC	1.01952	3.7702	2.67454	1.88219	1.16908	1.5409	1.34972	2.2711	0.753553	1.59975	0.664813	3.39131	1.45544	3.48556	0.362317	0.955968	1.00468	2.99884	1.14024	1.9206	1.08776	1.04275	2.01988	1.97005	0.473374	0.452084	1.18413	2.30766	0.625882	1.58804	1.0455	6.06267	2.31287	0.878644	0.575414	1.01199	1.42557	2.57247	1.24141	1.12003	1.69098	0.905472	0.618734	1.26972	0.987751	0.474398	0.882012	0.299187
R056	IAC	1.55161	5.87072	14.4113	10.8065	0.937922	0.816683	0.717202	0.536179	0.654879	0.554642	0.812872	1.93065	2.92833	0.499242	0.263618	0.483791	0.796892	9.09508	1.31098	1.40381	0.535637	0.534163	0.616007	0.952903	2.82456	2.86421	0.371689	1.47372	0.66051	13.1483	0.722059	1.00224	0.719347	0.693485	0.342465	0.436394	0.809657	0.855974	0.63093	0.476103	1.47265	0.546385	0.352923	0.355254	0.43493	1.65072	1.09848	0.231531
R058	IAC	0.155395	1.38002	0.916866	1.20088	1.36185	1.0317	2.08979	6.9323	0.517272	0.220693	1.31955	1.60573	0.619485	1.33859	0.126281	0.59723	0.844728	3.46582	0.107104	0.0129259	1.37123	0.195159	0.885652	1.42454	0.678983	0.0309643	2.14839	2.11725	0.509539	3.98229	0.736384	2.26821	1.05364	0.762982	0.160966	0.454602	1.08983	0.484887	1.05629	0.277452	0.559216	0.506951	1.87926	0.64624	1.57856	1.67742	2.82556	0.369027
R059	IAC	1.13017	10.7517	11.7907	25.3598	1.54351	1.18463	1.83419	1.68959	0.727178	0.745468	0.725976	7.1012	2.67476	0.430084	0.179376	0.412034	0.680787	5.41827	2.22458	0.702629	0.806353	0.585665	0.330335	0.993596	0.290097	1.19998	0.596111	2.7901	0.0916357	1.29522	0.437632	0.899965	1.77856	1.66	0.474433	0.271889	2.24611	1.0191	0.924554	0.894848	4.09425	0.20568	0.183936	0.675415	0.0911925	0.228954	0.309546	0.0375101
R061	IAC	0.715823	7.05008	41.5182	21.5167	0.939492	1.2762	1.02572	0.713508	1.05721	1.23594	0.840949	3.29176	1.76145	0.999197	1.09164	1.07156	1.32485	2.01674	1.41127	2.5786	0.898187	0.723054	1.40183	1.46731	0.897872	1.5867	3.05238	1.11756	1.436	1.8313	0.925978	1.26851	1.18629	0.868332	0.757645	1.33575	1.22187	0.89451	1.2131	0.814385	0.964762	0.907318	0.251841	1.3779	0.533344	1.35601	0.746597	0.715916
R063	IAC	0.392528	3.1327	4.70161	6.78532	1.3484	0.942038	0.487907	10.4038	0.612444	2.57792	0.501459	4.07214	6.6613	4.13613	0.32245	1.47903	1.56224	15.1594	1.62067	0.230109	1.32761	0.840968	1.79354	1.21123	0.951455	3.56704	7.09542	1.75551	0.6111	2.7465	1.12178	0.821693	2.19283	1.64167	0.393584	0.316631	1.13833	0.651115	1.22176	0.726235	2.04258	0.420486	0.438095	0.576115	0.0576642	0.285265	0.597906	0.18645
R066	IAC	0.294286	7.91679	13.7987	20.99	0.99189	0.491393	1.72107	1.16177	0.571541	1.31923	3.6637	3.03283	1.89316	3.3129	0.262183	1.79185	1.31878	5.18581	1.29027	0.705267	0.964596	0.678216	0.819136	1.24434	1.24824	0.889236	2.51555	0.980958	0.284278	9.53012	0.578407	1.38064	1.07835	0.699223	0.337682	1.15358	1.46612	0.792108	0.893387	0.748159	1.00729	0.404797	0.462287	0.588543	0.351492	0.493448	1.66048	0.281806
R068	IAC	0.907219	1.71497	2.78993	1.49587	1.3263	0.758868	0.943204	1.32798	0.52312	1.22311	1.40375	1.76998	1.9562	1.10629	0.578871	0.573754	1.03916	3.74764	1.22338	1.76734	0.890134	0.887734	1.16702	1.06877	3.82012	0.99562	0.960144	0.979868	0.472842	18.7058	0.858449	1.39134	0.750686	1.38856	0.568072	0.331183	0.791814	0.739417	0.704129	1.0689	1.34577	0.561552	0.570512	0.455528	0.582739	0.625058	1.83004	0.601908
R069	IAC	0.521921	37.8816	128.063	142.911	1.18736	1.25968	2.02516	0.791127	1.02869	1.02445	0.904838	7.24738	3.90529	2.66986	0.44727	0.770253	0.682528	5.72228	0.880653	0.217962	1.11806	0.66116	0.59173	2.43288	1.27764	1.02568	1.92845	1.46706	0.681908	6.58647	0.7486	1.99823	1.32084	0.728963	0.464657	0.629124	1.43214	0.493612	0.814979	0.549318	1.58308	0.776759	0.216783	0.426434	0.261464	0.699273	0.851473	0.157367
R070	IAC	0.614899	8.12358	9.30416	18.3993	0.7833	0.683466	2.04301	0.93739	0.753122	0.535775	2.73757	2.54272	1.49738	1.28215	0.192997	1.24628	2.00808	5.943	0.350066	0.0807687	1.4124	0.484751	1.06902	1.31805	1.44875	0.433266	2.47926	1.41869	0.703465	2.44623	0.529316	2.35186	1.21525	0.831393	0.56768	1.40221	1.70981	1.23676	0.94984	0.535369	0.824047	0.999957	0.604378	0.994377	0.363271	0.397225	0.992946	0.116552
R073	IAC	0.476272	9.44814	12.8232	12.4912	0.833332	0.474741	2.16814	1.53173	0.546809	0.982039	0.0523259	3.97454	2.11777	0.979425	0.234375	0.835019	0.955021	5.03005	1.26946	0.563598	0.587194	0.642752	0.444015	0.90028	2.13912	0.521396	0.423597	0.984753	0.273224	17.3702	0.434664	0.997422	0.756857	0.639298	1.15845	0.337233	1.75642	0.814886	0.664948	1.66982	0.884878	0.618584	0.171521	0.372999	0.12183	0.204942	0.921596	0.0733734
R074	IAC	0.83062	0.554405	0.85701	0.492543	0.711727	0.430183	0.815553	0.23	1.09991	0.750915	2.74278	0.718601	0.887361	0.360982	0.800335	0.898741	0.892038	1.8425	2.45962	5.83601	1.02376	1.02301	1.7178	1.00109	1.35947	34.6817	0.130186	0.949404	1.74429	5.29597	0.966291	0.322814	0.787059	1.32001	0.765982	1.25308	1.08511	1.6112	2.64603	1.61242	2.04164	0.616773	1.53011	1.91707	2.3223	2.34804	2.36413	3.92653
R076	IAC	1.53368	27.1808	25.1544	22.7964	1.698	0.858438	1.84862	1.76793	0.626814	0.760887	0.480262	3.68481	2.84012	0.667472	0.189534	0.649665	1.06226	4.02965	0.966404	0.482187	0.92015	0.335409	0.912652	1.8607	0.513518	0.475736	2.9755	2.58123	0.232715	0.190776	1.23605	3.24112	1.30488	0.557696	0.17829	0.597359	0.780345	0.240573	0.263219	0.516534	1.88056	0.797448	0.276664	0.134584	0.161798	0.493002	0.350779	0.109151
R079	IAC	1.15633	0.32431	0.323426	0.497843	0.656009	0.882965	0.412307	0.251603	1.57305	1.87487	2.65988	0.316917	0.688414	0.817375	2.01959	1.4516	1.02606	0.392342	1.19483	1.17686	1.33646	1.01794	0.798238	0.919004	0.586787	0.816228	0.285799	0.638284	1.94213	0.23533	1.24741	0.595519	1.09018	1.2616	2.39576	0.867034	0.520034	1.02515	1.30196	2.30102	0.534581	1.23777	0.665574	2.19201	1.23203	1.41851	0.948622	4.34187
R081	IAC	0.2477	0.0878117	0.0683474	0.118009	1.15965	1.94678	0.791607	2.17717	1.37157	0.959275	1.14228	0.288739	0.161065	0.861074	1.51012	1.81822	0.421682	0.286531	0.363851	0.385694	1.31578	0.860738	0.421152	0.915504	0.713983	0.870315	0.889023	0.703378	2.03691	1.4625	1.04333	0.8283	1.02008	1.4652	1.71925	1.09435	0.732253	1.79692	1.45518	1.29364	1.47991	2.37678	6.19207	3.05722	6.54029	3.22769	4.95278	2.89088
R082	IAC	0.558127	3.12293	2.72533	2.97607	0.929972	0.520551	1.4654	1.056	0.484931	0.870839	4.19767	2.37782	2.9835	0.781237	0.325033	0.689012	1.23072	2.76368	1.08309	0.776284	1.51642	0.813062	0.86392	1.72495	0.212922	0.684604	1.8019	2.01441	0.49626	0.457772	1.23186	3.16058	0.908258	0.798539	0.720099	0.332047	1.25552	0.441366	0.817368	0.496235	2.37724	0.586258	0.75962	0.433473	0.345333	0.447821	0.32315	0.458892
R085	IAC	0.62556	8.93289	33.1472	12.4869	1.1707	0.622077	0.920677	0.567251	0.492909	0.576345	2.68305	3.9433	3.91937	0.681429	0.457984	0.264336	0.430325	2.87551	0.646574	0.592431	0.861335	0.714022	0.476432	1.19134	0.416822	0.918394	3.252	0.94213	0.370831	0.754958	0.429427	2.54986	0.936842	0.968165	0.24223	0.624652	1.52736	0.533643	0.479156	0.512724	1.01757	0.517713	0.253025	0.440778	0.21141	0.381101	0.130457	0.135203
R087	IAC	2.35809	17.8491	28.4783	16.7005	0.830445	0.662483	1.22915	0.650901	0.738414	1.33283	0.744886	1.33913	2.94912	1.17986	0.476316	1.02901	0.408892	2.59877	1.72898	3.46919	0.735914	1.01225	0.713464	0.762477	0.51433	0.577248	0.715817	0.649639	0.634165	0.587437	0.91529	0.878576	0.63821	0.966521	0.807893	0.829266	2.78718	0.912841	0.866621	1.05707	0.846827	0.775955	0.271642	0.288681	0.584768	1.84633	0.845852	0.734532
R092	IAC	1.15783	18.2591	14.1169	8.10806	0.905404	0.667871	1.95879	1.22341	0.476242	0.499757	0.978908	2.55031	3.50414	1.50933	0.310199	0.962613	0.609213	4.43582	1.05514	0.960259	1.01566	0.558307	1.02257	1.20157	1.27561	1.51428	0.464264	1.34268	0.0943697	29.506	0.531173	1.13654	1.14587	0.727799	0.502691	0.299313	0.839518	1.11708	0.812769	0.594653	1.5689	0.361311	0.697563	0.227819	0.363896	0.458607	1.09142	0.316488
R093	IAC	7.01095	42.4659	24.3379	23.7758	1.16341	0.289378	1.17501	0.629054	0.466704	1.41598	0.953094	1.88739	6.44715	2.25741	0.482295	0.957642	0.573091	4.11114	4.18137	3.50481	0.850168	0.791338	0.71865	1.0265	0.791739	0.502822	0.614147	0.607955	0.580325	2.35735	0.753137	0.396815	0.752061	0.999052	0.783673	1.38234	1.10456	1.0244	0.711726	1.48201	0.464114	0.726348	0.482335	0.517073	0.70768	0.411781	0.432435	0.276546
R095	IAC	0.896423	36.7198	86.454	101.784	1.06172	0.646895	2.30393	0.550204	0.621861	0.178654	1.77362	4.6764	2.93433	1.04803	0.243508	1.40296	0.92874	3.16089	1.03047	0.554639	1.05684	0.365711	1.01424	1.09353	0.956006	0.501581	1.59487	1.53235	0.390951	2.36086	0.405349	1.87093	0.7494	0.522298	0.593053	0.340883	1.17164	0.628008	1.1005	0.48229	1.94895	0.680228	0.537339	0.422448	0.365439	0.266168	0.721912	0.12711
R096	IAC	0.845877	16.6164	15.4336	8.6165	1.40643	0.443897	2.01251	2.08597	0.570296	0.546878	0.368098	2.1007	5.94757	1.25837	0.222328	1.0521	0.891584	3.33946	1.59314	0.589089	1.13677	0.965714	0.765128	1.00174	2.01241	0.275457	1.12211	1.11988	0.464185	10.1541	0.401574	1.15819	0.708143	0.672496	0.75781	0.766125	0.65077	0.88453	0.899385	0.549261	1.00201	1.19838	0.259805	0.284568	0.276614	0.305429	1.89513	0.459941
R101	IAC	1.61404	11.7257	12.8436	31.0331	1.38836	0.906708	4.20214	1.66122	0.932164	0.319355	0.520031	4.30572	2.18576	1.48634	0.383252	1.04234	1.05199	4.28622	0.575534	0.280464	1.02417	0.243479	0.733802	1.12756	2.08753	0.135382	5.49857	1.50149	0.400606	6.91355	0.359843	0.687962	1.19529	1.12434	0.274798	0.40284	1.67452	0.664775	0.46747	0.189152	1.11597	0.48987	0.113028	0.275047	0.0968482	0.597906	1.6925	0.370027
R102	IAC	0.369004	2.39291	1.29192	2.11234	1.87473	0.578851	2.45258	0.408365	0.341335	3.09576	0.584877	3.29714	8.29261	2.97403	0.0454808	1.39204	0.642954	6.94858	2.16917	0.62269	0.677484	0.915351	0.659269	1.47039	1.88412	20.7997	0.495849	1.19962	0.241882	37.2044	0.456252	1.42057	0.950543	0.545641	1.3525	0.142471	1.68556	0.661243	2.45767	2.53154	3.49635	0.278662	0.156683	0.255008	0.156975	0.180825	1.38613	0.102178
R106	IAC	1.06255	19.7966	43.977	21.2394	1.01235	1.20268	3.41816	6.62141	0.765582	3.83101	0.479759	5.74425	6.15857	0.712022	0.461113	0.572118	0.498741	3.66154	1.85924	1.3613	0.609176	1.18851	0.445263	1.14248	1.67393	58.1002	2.01408	1.12158	0.344942	28.9918	0.333106	0.924527	0.983276	0.909569	1.86782	0.104151	2.80706	1.04756	1.18788	1.71377	1.48583	0.473219	0.178864	0.376842	0.183016	0.293197	0.616391	0.281929
R108	IAC	1.09569	17.9789	20.0195	38.3498	1.41043	0.790001	1.20339	0.837776	0.427123	0.437913	0.200851	2.24966	0.529827	0.847564	0.397744	0.455514	0.921831	7.30203	0.164221	0.106254	0.688162	0.221732	0.312094	0.585801	1.19091	1.18646	1.09947	1.63581	0.385238	7.85164	0.362799	1.64615	0.894355	0.953374	0.351005	0.215251	0.98052	0.458216	0.717685	0.357325	0.45418	0.488332	0.456328	0.213908	0.494147	0.292697	0.560805	0.190891
R109	IAC	0.263488	0.819514	0.931146	1.91644	1.22424	1.02377	1.89408	0.806575	1.3127	0.566324	0.622693	1.03804	1.51806	1.94956	0.163192	0.617947	0.843749	5.88762	0.576417	0.867694	0.952222	0.428323	0.457818	1.29199	1.31202	7.27655	0.289601	1.97956	0.349722	10.5021	0.659978	2.84496	1.13017	0.882406	0.825982	0.495473	1.38401	0.665115	1.31203	0.831536	1.78253	0.574353	0.2263	0.561712	0.341746	0.320966	1.05482	0.090432
R110	IAC	1.43864	0.996174	2.20089	3.60924	0.913329	0.914547	3.73418	0.691171	0.828114	0.926702	1.74546	3.03855	2.45535	5.64387	0.533702	0.661498	1.01177	4.99592	0.696504	0.37598	0.640989	0.714576	1.06652	1.61855	1.27462	2.93273	0.521628	0.947597	0.664607	26.6886	0.443028	0.909087	0.730666	0.697206	0.402521	0.380919	1.48262	0.817153	1.01736	0.669224	0.969045	0.39074	0.410942	0.676058	0.371078	0.844454	3.15175	0.693872
R111	IAC	0.626835	2.9066	3.07184	23.9044	0.785048	0.691174	3.0915	0.543122	0.722847	0.424157	0.485096	0.870143	0.621978	0.99028	0.278653	0.695111	0.826501	2.96961	0.213498	0.0435038	1.27632	0.217437	1.13896	1.22616	0.361211	0.0659705	0.213489	1.74441	0.319515	8.8718	0.54817	1.09275	1.27776	0.43051	0.247891	0.786573	0.843742	0.360074	0.820854	0.271837	1.16564	0.381598	1.61108	0.545191	0.729136	0.470542	1.07366	0.264499
R115	IAC	1.19086	40.4889	256.581	173.111	0.857689	1.16543	1.34256	1.55668	1.24695	0.722878	0.40045	2.81088	3.9789	1.26994	0.62674	1.57806	0.903924	2.83314	1.46372	0.678991	1.22562	0.515397	1.09482	0.854198	1.39578	0.978517	0.354329	1.2081	0.616149	11.2426	0.669409	0.675398	1.098	0.410368	0.474726	0.243984	0.818034	0.737521	0.864393	0.710418	2.91025	0.598805	0.2102	0.270561	0.265411	0.51506	1.70758	0.506429
R116	IAC	2.53711	19.4594	20.3878	16.216	1.3523	2.79601	1.67062	3.0766	1.59588	1.92901	0.769862	6.55686	2.59176	2.21764	0.257397	1.28118	1.58585	6.63202	1.98405	0.942403	1.14508	0.295618	0.719781	1.22455	1.68787	0.564992	1.73552	1.69825	0.325006	4.34884	1.09312	1.69559	1.40568	1.21473	0.789282	0.731906	0.650793	0.592365	0.784241	0.618088	1.98664	0.55557	0.156509	0.844361	0.168106	0.448155	0.8393	0.21717
R117	IAC	0.460022	1.35541	1.12637	1.88545	2.00344	1.0548	1.73077	0.817642	1.04146	1.04311	1.11297	1.74524	1.23777	1.38796	1.39235	0.72844	1.56788	1.19925	0.603616	0.305759	1.09369	0.982657	0.786208	1.66926	0.953188	1.04465	1.05564	1.80395	1.01784	1.41499	0.906605	1.31986	1.00833	0.696381	0.326639	0.663801	1.55937	0.871084	1.06421	0.693371	0.705394	0.846148	1.64886	1.02135	1.49098	0.542481	0.800748	0.542324
R118	IAC	4.6677	0.0792026	0.0305947	0.0144905	0.922506	1.17573	0.260284	0.351629	1.02319	6.64249	0.880154	0.406237	1.79465	3.37763	5.004	0.329975	1.11628	0.470108	5.5531	16.4907	0.616228	4.55525	0.833907	0.618444	1.23251	0.370773	1.03	0.551484	1.98301	0.0431522	1.67495	0.401271	0.768614	2.03971	2.71238	2.96066	0.932298	0.990285	0.483574	1.82678	0.460861	2.00601	0.508754	1.59976	0.79407	2.20308	0.481398	5.99313
R120	IAC	0.733076	1.49443	1.94334	1.35581	1.09402	0.58254	0.460454	0.532792	0.75477	1.64284	0.584315	0.59343	0.48693	1.03796	2.03358	0.817412	0.780766	0.551612	0.643798	0.77424	1.61811	1.26408	0.920473	1.46104	0.526285	0.65297	0.982428	1.01254	1.34526	0.655364	1.77321	2.1148	1.4827	0.906417	2.53938	1.24093	1.10398	1.06038	0.862012	2.31729	0.903482	1.31909	0.948022	0.777935	0.852127	0.847515	0.741904	1.66954
R122	IAC	1.62669	8.72029	12.6727	3.24844	0.738706	1.17474	1.07902	0.980415	1.23158	1.69064	0.622796	2.13314	3.76154	2.42394	0.588083	1.1204	1.01127	4.53614	3.55528	2.07036	0.625277	1.77871	0.414721	1.20619	1.35376	0.793577	2.33572	1.33411	0.407483	3.28382	0.412255	1.19752	1.10158	0.720174	2.0009	0.480294	3.07158	0.819967	0.755336	1.29724	0.400741	0.458658	0.341844	0.198946	0.436727	0.357696	0.744873	1.813
R124	IAC	0.156346	5.99157	16.7326	13.0108	1.25019	0.841674	1.97967	0.916102	0.34428	0.699489	0.93718	2.65485	2.416	1.28486	0.123432	1.06705	1.4175	4.03771	0.557824	0.204833	1.39119	0.393466	0.806732	1.53178	1.90041	0.446884	0.546111	2.1891	0.205252	8.95697	1.35723	5.5616	1.32334	1.00607	0.551561	0.454806	0.956438	0.428248	0.735242	0.670517	3.25194	0.71047	0.374289	0.191971	0.424767	0.301006	1.40065	0.166185
R126	IAC	4.52288	30.5995	22.3065	40.9355	0.802167	1.26049	0.902405	7.78953	0.936409	0.278793	0.827908	3.3721	1.01546	0.864578	0.156418	0.589003	0.696194	5.45831	0.772743	0.668775	0.664191	0.170998	0.661601	0.550495	0.705612	0.450977	0.457552	1.19786	0.706368	1.13117	0.463131	0.554046	0.587454	0.213645	0.140318	0.20439	0.661918	0.366689	0.556563	0.258165	0.618465	0.36918	0.627492	0.47585	0.797264	0.759033	1.13879	0.357966
R128	IAC	0.716589	3.93933	3.70205	2.2946	1.18771	0.601106	2.48553	1.31258	0.913301	1.70312	1.07131	3.28882	3.10936	2.00823	0.578574	0.793869	0.994727	1.80081	1.18782	0.956333	0.764981	1.20264	0.424796	1.1762	2.39909	0.758366	2.8437	0.606815	0.82382	3.161	0.439136	0.822972	0.513799	0.730932	0.893485	0.235584	1.59352	1.07558	0.457532	0.475981	0.845548	1.34313	0.546542	0.480652	0.552952	0.487215	0.958977	0.94465
R133	IAC	3.64842	17.7368	14.4913	9.32923	1.39707	0.383574	1.4642	0.655924	0.535282	0.449254	0.0793841	1.67097	1.66443	0.895997	0.16162	0.325585	0.195404	5.29804	0.844587	0.575423	0.619047	0.273335	0.449214	0.935783	1.5208	0.719378	0.600905	1.06499	0.250649	8.3067	0.55257	1.44322	0.6054	0.632968	0.348257	0.349356	0.425702	0.381429	0.299248	0.34264	0.816065	0.463149	0.369244	0.291939	0.273607	0.300406	0.817246	0.233483
R135	IAC	3.12263	2.3911	2.25225	7.61089	1.39135	1.34033	6.53201	1.41587	0.884953	0.102183	0.698544	2.93553	0.713785	0.981654	2.54445	1.14391	1.22067	1.4099	0.530151	0.889633	0.669912	0.372987	1.50579	0.814039	1.03698	7.57497	4.35436	0.940771	3.25336	3.71927	0.992588	0.513438	1.40456	0.518313	0.434629	1.92349	1.60576	1.06059	1.0893	0.201716	1.20089	1.12996	0.29528	1.28768	0.439329	1.80113	2.55028	0.256816
R138	IAC	0.367265	1.42405	8.14484	5.99788	1.09392	0.600548	1.55385	0.448688	0.581293	2.72792	0.973835	1.0023	1.37708	1.736	0.325387	1.0541	0.774271	1.86986	1.38463	0.659559	0.828443	1.27759	0.763262	1.55474	4.50403	1.56517	0.570222	1.07915	0.741004	15.3036	0.632552	2.73439	0.903131	0.835841	1.22564	0.976859	1.57084	0.866372	1.20586	0.795892	2.29917	0.751612	0.359997	0.579924	0.513467	0.555019	2.25847	0.289723
R140	IAC	1.07065	16.7085	173.541	64.0856	1.1767	0.915204	1.19466	1.64936	0.743591	1.4241	2.60456	1.09526	5.30668	1.69776	0.703709	0.560831	0.607551	2.72207	4.25485	5.06718	0.877437	1.57244	0.770034	0.94549	3.71697	1.17232	0.194635	0.926073	0.689813	3.25429	0.649176	1.58662	0.910107	2.09649	0.653547	0.318261	1.51522	0.346862	1.3971	1.34849	2.63218	0.889068	0.293812	0.823034	0.309017	0.510078	1.20348	0.442277
R143	IAC	0.573485	3.73172	2.20352	1.26682	1.00639	0.752859	1.35581	1.00883	0.687298	1.94304	0.803836	3.7845	4.49905	1.55457	0.81145	0.705644	0.890714	3.11434	1.8117	0.79331	1.36331	0.929227	0.621958	1.78824	1.23777	0.163677	1.09435	1.17938	0.409306	7.49313	0.685317	1.97383	1.17465	0.935298	0.457273	0.858375	1.83719	0.96749	0.722391	1.04335	4.5545	1.02366	0.296465	0.408305	0.345581	0.395168	1.48308	0.481404
R146	IAC	0.581419	1.56752	2.01325	1.61801	1.20852	0.63047	2.83747	1.11098	0.629008	1.38812	0.775216	3.68985	1.86494	2.74626	1.18863	0.535618	0.506529	2.33462	0.478281	0.543456	0.465921	0.738468	0.669447	1.29862	3.88958	7.02664	0.377432	1.00994	0.617531	13.7624	0.417354	1.98425	0.479862	0.784789	0.70869	0.475969	0.669147	1.53171	0.674916	0.658374	0.496302	1.04478	0.359811	0.564661	0.313043	0.306915	1.79851	0.221305
R148	IAC	1.01718	2.05848	7.31227	7.82813	1.05551	0.680899	0.609733	0.591834	0.954486	1.65695	0.649496	1.7298	1.68953	1.8525	1.43533	0.459522	0.929306	0.89172	2.31839	2.04413	1.12224	1.31216	0.811315	0.897365	0.660791	0.621981	2.38318	0.870122	0.893026	0.91742	0.840268	1.32779	0.818705	0.978679	0.738539	0.485879	1.41345	1.18704	0.748347	0.936751	0.893622	1.17784	0.970038	0.604096	0.737034	0.790398	1.00618	0.907297
R149	IAC	1.00765	20.7687	39.4352	23.8643	1.6717	3.69252	1.425	0.591974	0.671479	4.84923	0.352905	6.25669	10.482	4.38726	0.407781	0.711365	0.833001	8.75088	5.0223	1.08925	0.761363	0.781689	0.699228	1.559	1.34565	0.815502	4.19471	1.4567	0.238748	11.0244	0.587601	1.41954	1.57084	0.502883	0.897952	0.159671	1.63572	0.972602	0.640248	1.32808	3.16991	0.542957	1.63184	0.667344	0.744988	0.594769	0.74552	0.194565
R151	IAC	0.733418	2.8381	3.12072	2.65329	0.894479	0.757179	0.872487	0.511964	0.645811	1.54865	0.555659	2.92136	1.3211	1.25735	0.241046	0.844931	1.11537	3.12449	0.832912	0.888666	0.739465	0.696111	1.14381	1.66257	1.79798	0.563925	1.06223	1.87869	0.776206	2.73133	0.639977	1.51017	1.1082	1.30041	0.92646	1.0142	1.35668	0.80216	0.657946	0.918197	1.45087	0.679434	0.292277	1.14384	0.339528	0.774232	0.874007	0.512149
R038	IAC	0.587999	2.69938	3.35679	2.19071	1.26793	1.08011	0.721446	1.05035	0.670909	1.30779	0.511459	0.993891	1.1689	0.801192	0.47308	1.18913	0.889489	3.38454	0.770585	0.654847	1.05782	1.47574	1.52629	1.84091	0.374311	1.31391	0.365962	1.48835	0.475695	2.90815	0.659251	1.09673	1.16573	3.02051	0.935605	1.03769	0.749415	1.15104	1.69568	1.38871	0.803645	0.727625	1.60352	0.708259	1.16635	0.546271	1.89347	0.0879464
R055	IAC	1.12833	35.3942	64.8232	36.1295	0.966835	0.440354	0.681085	0.587779	0.654571	3.13777	0.862633	1.84911	1.471	2.00175	0.28079	0.431304	1.41956	3.77729	1.78426	0.793114	1.02216	1.02796	0.611707	0.823988	0.461577	0.0626179	5.10212	0.843223	0.430553	0.634934	0.591003	1.37229	0.632837	0.641361	3.80848	0.96217	1.05047	0.620697	0.65055	2.09187	0.559719	0.714769	0.873314	0.60923	0.759915	0.353009	0.737208	0.455322
R057	IAC	0.378652	1.29858	1.32744	1.16451	1.31544	1.01325	1.88883	1.45142	0.939414	2.36454	0.87127	2.29644	1.19566	3.64423	0.541645	0.830409	0.751835	3.03819	0.782575	0.923173	1.11862	0.697804	1.02265	1.93426	1.39324	1.00466	1.97508	1.00183	0.722152	4.82726	0.48941	0.923286	0.993235	1.49344	0.72321	0.750702	1.54433	1.9839	1.09924	1.0845	0.784801	0.606719	0.962416	0.604651	1.04436	0.594629	1.13138	1.3767
R062	IAC	2.74049	9.50921	35.6462	20.7964	0.817087	0.371759	0.859879	10.8766	0.364044	0.279253	0.709074	3.29268	1.55752	0.845342	0.20415	0.342983	1.04191	5.42068	0.733773	0.430223	0.724084	0.47816	0.466286	0.469501	1.20086	0.844572	0.465049	1.47199	0.0867671	29.6435	0.400589	1.21199	0.672581	0.531492	0.221147	0.460579	0.553222	0.599547	0.413827	0.241814	1.33383	0.341846	0.812393	0.145605	0.6134	0.443998	1.44503	0.0762134
R083	IAC	0.552264	8.26605	8.49816	7.44945	1.56177	0.813539	1.57341	0.426506	0.502532	1.23564	0.464846	2.69713	3.19221	0.664328	0.273107	0.585418	0.67029	5.66505	1.1261	0.657983	0.812385	0.753168	0.490088	2.28482	0.137129	0.388868	0.309048	1.24904	0.262556	1.23399	0.885428	2.332	0.842874	1.95949	0.431574	0.354468	0.669276	0.404601	0.597713	1.04846	1.42977	0.393141	0.415466	0.120441	0.438185	0.865532	0.333189	0.122921
R084	IAC	4.1189	39.6423	37.8904	112.388	0.978325	0.820392	1.74911	3.30553	0.612994	0.851317	0.323043	4.04556	2.34304	3.75452	0.299319	0.943486	0.515687	13.5337	0.973338	0.343007	0.430781	0.216933	0.555556	0.491794	2.88618	1.1506	2.18398	1.98959	0.2078	16.4085	0.366917	0.519867	0.801183	0.414542	0.140285	0.197652	1.21163	0.513463	0.618992	0.498717	1.17483	0.219171	0.291594	0.278691	0.271745	0.536114	1.13483	0.0573423
R086	IAC	2.49242	8.30848	6.52846	9.8148	1.11337	1.03041	1.29141	6.61213	0.507598	1.53027	5.15291	3.36539	2.8293	3.1415	1.54205	2.73391	5.66821	2.03247	1.86498	1.28694	2.04377	0.65583	1.56772	0.887032	0.575275	0.0415218	1.23428	2.38727	0.187767	0.574838	1.81665	7.18898	2.13981	0.912145	0.120626	0.746429	1.18109	0.0855845	0.926967	1.36524	0.464031	0.641556	0.264122	0.255213	0.241086	0.170991	1.15302	0.285174
R104	IAC	0.766547	1.07515	1.28446	1.48669	1.00521	1.35497	2.16009	3.04521	1.17142	0.565092	2.1618	4.75569	0.958547	1.42486	0.503949	0.957457	0.97262	4.74577	0.812134	0.562395	1.19564	0.441206	2.03208	1.03342	3.88647	12.471	0.465501	1.41296	1.07492	16.32	0.68152	0.654289	1.10882	1.20126	0.525532	1.12969	1.49648	1.09616	1.46342	0.622901	0.857976	0.551417	2.18112	0.563521	1.80753	0.712742	2.38419	0.521341
R105	IAC	1.42167	34.7039	17.8091	22.5641	0.747533	0.671927	2.50651	1.41069	0.499085	0.366019	0.89912	0.576203	3.18498	0.525826	0.0508172	0.307724	1.0955	3.44152	0.779212	0.182298	0.796593	0.291367	0.501475	0.161679	0.92111	15.8867	0.0229331	1.2977	0.174856	23.6727	0.332436	1.75813	0.275768	0.462679	0.177484	0.353515	1.36159	1.11439	0.557269	0.274372	0.987127	0.530233	0.290838	0.161448	0.186246	0.324031	1.02325	0.0813953
R112	IAC	0.549572	10.1949	48.2299	65.3777	1.30808	0.613163	5.2745	0.892178	0.547386	0.996989	0.942799	3.57425	5.39749	0.821193	0.406029	0.807547	1.25096	2.89419	1.59737	0.884142	0.957205	0.37164	0.706187	1.85513	0.166591	1.18278	0.867504	2.94861	0.230589	0.507898	1.025	4.57614	1.62619	1.77605	0.626031	1.43076	1.26204	0.560813	1.65718	1.15383	2.63486	0.613869	0.367895	0.460831	0.237426	0.287378	0.639596	0.0254128
R113	IAC	1.44542	33.0005	36.3441	60.9791	1.54133	0.50475	2.49057	2.30736	0.465815	0.488505	0.519276	3.50714	5.7559	0.647512	0.246987	0.953075	1.39471	3.54637	1.72491	0.747671	0.705974	0.180259	0.567119	0.751537	0.727594	0.83	4.4899	1.77418	0.167049	0.302414	0.720941	3.17703	1.12017	0.603035	0.488211	0.383499	0.92707	0.350671	0.20526	0.415014	0.869379	0.81744	0.751073	0.227078	0.273465	0.403586	0.239011	0.142954
R121	IAC	2.17065	10.583	9.88944	4.48653	1.04594	0.560433	1.08255	0.846361	0.466989	1.64298	0.222605	4.27435	6.70939	2.27504	0.104185	0.915384	0.683809	8.06692	3.68536	2.89149	1.04882	0.392808	0.468047	2.30547	1.61085	0.457441	0.913795	1.31422	0.167398	3.15157	0.454223	1.26608	0.840961	2.09289	0.49771	0.361311	0.757145	0.670573	1.16264	1.56256	0.338327	0.268917	0.164764	0.250986	0.158203	0.128765	0.254496	0.152859
R125	IAC	3.62428	12.813	14.3054	5.74443	1.13035	1.5257	1.5286	0.548415	0.341808	1.5882	1.34012	3.34173	1.53694	2.00173	0.608993	0.770909	0.626531	1.10579	2.63005	6.90235	0.888748	0.682745	0.627005	0.774789	0.81988	0.697702	1.5641	0.814596	1.22483	0.550417	1.05609	1.5256	1.1715	1.33812	0.765588	1.34232	1.03359	0.65409	0.673991	0.48171	0.560001	0.863383	0.499276	0.825934	0.517856	1.39504	0.478665	0.380055
R131	IAC	0.470169	7.19497	28.8397	15.2142	0.960144	0.605668	3.47821	1.66381	0.799096	0.32614	0.567676	2.64699	2.25915	0.577134	0.173765	1.09024	0.46191	2.24949	0.735938	0.629254	1.03583	0.434263	1.02132	0.884881	0.62953	2.07669	0.340194	1.33437	0.730269	1.04393	0.83194	0.985315	0.981627	0.728826	0.496881	0.889928	1.09333	1.17956	1.44736	0.387622	1.82599	0.631774	0.811364	0.898584	0.544231	0.638111	0.888312	0.374916
R136	IAC	1.09701	88.706	196.39	135.843	0.715663	0.791684	1.63291	0.452209	0.636475	1.05302	0.552152	3.39927	1.00491	1.49779	0.217756	0.493393	0.713675	7.14805	0.907635	0.504058	0.820358	0.248817	0.307762	0.630034	1.00005	2.53388	2.75131	1.12337	0.179249	3.51071	0.372578	1.624	1.11529	1.96452	0.296203	0.169888	0.690793	0.290946	0.878495	0.904736	2.23543	0.322022	0.167778	0.504369	0.213366	0.774739	0.819542	0.0695789
R142	IAC	0.800372	21.6674	25.2125	22.8105	1.37639	0.573176	1.80703	3.75063	0.584187	0.376784	0.753518	3.21523	2.3686	2.09866	0.264422	0.572617	0.628994	10.0392	0.667333	0.493519	0.729338	0.185964	0.690396	0.621813	1.30999	3.17725	11.0992	1.66796	0.255028	44.3154	0.298825	1.13531	0.81365	0.680671	0.31554	0.886411	0.649605	0.57862	0.754242	0.354	1.66272	0.39595	0.326122	0.389255	0.230931	0.610999	2.14228	0.152731
R150	IAC	0.49482	6.25993	12.0102	13.9243	1.09523	1.25998	0.751551	1.66382	0.526282	0.945829	0.29416	3.50899	1.49575	0.692619	0.688805	0.696569	1.89541	3.32057	0.664187	0.507214	1.54154	0.561139	0.737927	1.29144	0.896946	0.295035	0.91104	1.87235	0.284184	18.2522	0.75563	3.37671	1.19607	0.900518	0.441808	0.260756	0.595054	0.709069	0.546028	0.862811	1.70528	0.551643	0.681039	0.461796	0.557532	0.367962	1.83665	0.212697
R002	IAC	2.11728	3.38295	2.60933	5.93429	0.886363	1.05754	1.50127	1.78671	1.26863	0.405173	1.65392	3.30426	2.06291	1.47577	0.401754	1.09495	1.50012	2.17656	0.851401	0.575204	1.47164	0.635065	1.66831	0.696159	0.271443	2.96397	0.532582	1.95553	0.482713	1.36645	0.861407	1.76581	1.36381	0.539258	0.495364	0.587119	0.942113	0.949983	1.07961	0.324319	1.66292	0.586334	0.1575	0.711426	0.204571	0.853495	0.58685	0.539277
R052	IAC	2.04583	22.516	17.1549	15.2874	1.12032	0.14318	1.64293	1.41106	0.387199	0.808055	0.850955	3.00086	2.00757	4.45251	0.620611	0.557613	1.08348	4.71439	1.18832	0.743128	1.46993	0.40022	1.05229	0.755204	0.322001	0.0578169	7.21554	0.778332	0.117252	1.04386	0.949887	8.50461	0.522954	0.728149	0.456573	0.160859	0.649846	0.199048	0.483488	0.214653	0.234715	0.797347	0.520818	0.26775	0.276116	0.291951	0.455686	0.236986
R060	IAC	4.10178	20.4491	12.9773	20.3232	0.547391	0.743261	0.944912	0.533933	0.686171	0.566539	0.234859	3.16	7.29247	2.36985	0.220001	0.75255	1.10498	4.45665	3.01727	2.03707	1.20921	0.318017	0.649642	0.87119	0.808436	0.250882	0.435192	1.08202	0.461659	15.8913	0.61275	1.04572	1.25302	0.754805	0.502668	0.455162	0.721388	0.847396	0.683706	0.503253	0.710818	0.689638	0.08989	0.447826	0.16913	0.566291	1.40601	0.289519
R064	IAC	1.3426	54.5844	143.609	90.0115	1.51774	1.15696	2.65076	4.07321	0.974035	3.43325	1.46416	16.4512	4.36264	5.55404	0.532197	0.777928	0.682691	12.8476	1.45977	0.844875	0.619628	0.247063	0.755088	0.945409	1.82498	5.42382	6.96731	0.74178	0.913738	5.65006	0.391502	1.55855	0.72433	0.662679	0.703092	0.908701	2.69551	0.759286	0.925004	0.61802	2.84575	0.798024	0.755708	0.791093	1.16682	0.954725	1.22896	0.816994
R071	IAC	0.264034	1.05951	1.18132	1.42549	1.80282	0.507354	2.10578	3.89603	0.645434	0.528137	0.618809	2.10046	1.1899	1.90299	0.457375	0.516784	0.815834	7.45325	0.575406	0.187218	0.941295	0.504622	0.553189	1.12875	5.1057	1.05974	0.773242	1.14987	0.326157	22.7915	0.749909	1.05213	0.406776	0.564902	0.397431	0.307954	0.917235	0.746538	0.419088	0.361209	1.64354	0.799216	1.10533	0.447583	0.600982	1.27449	2.77818	0.17069
R072	IAC	3.03035	72.6801	273.607	209.598	1.05866	0.822496	2.46036	0.821547	0.717074	1.67154	0.319812	4.44176	8.50372	3.46717	0.756139	0.975353	0.431215	11.0914	3.52334	2.42219	0.76938	0.645754	1.01743	0.912652	2.86699	4.84029	1.09185	1.10491	0.812054	35.1342	0.516676	0.609663	1.00349	0.673708	0.739555	0.927299	1.33293	0.888494	0.730885	0.502123	1.19358	0.781394	0.476918	2.05553	0.33826	0.521894	1.23936	0.49514
R075	IAC	0.829299	0.05672	0.065388	0.0249269	0.837192	1.07725	0.692032	0.844168	2.02864	1.19249	9.95522	1.06789	0.301764	0.575664	3.69492	0.467923	0.682221	0.327327	1.03118	1.48882	1.2422	1.10032	2.39624	0.913314	1.25501	2.34445	0.704815	0.700216	8.25795	13.7646	1.61456	0.355018	1.14504	1.13218	1.27676	9.35463	0.759249	1.23337	0.897944	0.831365	1.41685	1.53967	4.64811	3.90945	3.56768	2.45322	0.569159	7.39147
R078	IAC	2.19162	14.7068	23.7892	25.9132	1.24612	0.695929	1.09879	1.40436	0.582865	1.55185	0.710156	3.3412	4.04199	1.97889	0.377298	1.05235	0.769892	2.24925	1.64744	1.38952	0.742475	0.783266	1.25849	1.0649	0.399646	0.559476	4.71337	1.14072	0.414298	0.301803	1.01776	2.90018	1.2573	0.713804	2.74817	1.21989	1.42944	0.385302	0.750285	0.746933	0.802364	0.890661	0.350145	0.688196	0.305035	0.718625	0.319003	0.414598
R080	IAC	7.69711	0.135708	0.0366125	0.00658038	0.841621	1.28721	0.458226	2.0304	1.11592	6.99048	14.758	0.240399	1.97511	1.30252	1.36561	0.680876	0.810456	0.15263	14.0249	17.5572	0.665478	7.42036	0.896223	2.13826	1.31074	9.89468	0.654957	0.539697	4.40944	0.550332	1.49773	0.284248	0.603892	1.53676	2.37165	8.79219	0.557363	2.33534	1.36853	3.06162	0.657432	1.35387	5.24967	4.71755	6.87793	2.4087	1.05946	17.4537
R088	IAC	0.869522	3.75893	5.3451	6.6472	1.9536	1.44565	0.997147	2.14799	0.76827	1.74057	0.841943	7.59477	1.42051	1.04552	0.483646	1.06841	1.8449	2.56721	0.567074	0.254763	0.969075	0.553593	1.82436	1.18207	5.57575	1.7645	4.06418	0.984533	0.338662	22.8932	0.365051	0.742904	1.03325	1.08273	0.64298	0.503008	0.610794	1.14372	0.485606	0.433612	1.03861	0.961561	1.31641	0.222033	0.162148	0.441373	1.91572	0.339649
R091	IAC	2.97334	15.9655	20.397	14.8091	0.858973	0.700156	2.65461	2.50611	0.496481	0.672172	0.47191	5.71269	2.604	1.70245	0.299485	0.994888	0.708268	5.33393	3.93644	3.08924	0.814723	0.54371	0.972877	1.27011	0.348221	1.39727	2.74387	1.59403	0.541993	24.5396	0.838426	2.55785	1.41514	0.605977	0.437837	0.627593	0.575094	0.648931	0.857403	0.360739	3.76372	0.593459	0.794818	0.136497	0.50687	1.07434	1.68218	0.743873
R097	IAC	2.27947	68.784	63.7586	279.354	0.408575	0.665417	1.0539	0.325236	0.523542	0.169104	0.792877	4.00669	2.3701	0.667638	0.0428183	0.65405	0.283685	4.10326	0.278135	0.21637	0.468417	0.165479	0.539438	0.249899	0.365945	0.478901	3.22485	1.41536	0.422878	1.27013	0.284233	0.15202	0.786556	0.47101	0.0960623	0.0905257	0.391804	0.281192	0.337875	0.162044	1.24722	0.142207	0.298846	0.287252	0.167564	0.687723	0.390251	0.0346955
R100	IAC	0.335472	15.0247	100.072	151.217	1.05926	1.48607	2.05042	0.869752	0.725337	0.420581	0.141314	1.38637	0.862558	1.65346	0.0834767	2.44058	0.557224	3.62033	0.241169	0.105203	0.899157	0.355933	0.851065	0.223641	1.68027	1.42314	0.22111	1.30971	0.338803	0.999174	0.45731	0.916864	0.961226	0.528871	0.818047	0.266531	0.977632	1.02779	1.81951	0.701012	2.17768	0.603835	0.382869	0.563899	0.382473	0.512516	1.14941	0.305049
R103	IAC	0.206266	0.24641	0.302631	0.333503	0.997354	1.20049	3.50231	2.63846	0.973927	1.61448	2.88332	1.82635	0.837562	3.28697	1.44092	1.76471	0.551013	1.64228	0.339904	0.157958	0.972372	0.748551	1.30358	1.0228	1.22851	6.86522	1.08094	1.38926	0.811741	6.09035	0.826659	1.25403	1.6409	1.28307	0.546805	0.493497	0.951643	1.41778	1.2533	0.622993	0.894078	0.718631	2.05133	0.47367	2.59089	1.02656	2.08859	0.88095
R114	IAC	0.885727	1.86094	2.52843	7.44304	0.728227	0.786843	1.33741	1.029	1.1108	0.549864	3.0338	0.955058	0.742892	1.13397	0.298547	0.677663	0.296227	3.12685	0.371924	0.28742	0.975215	0.367242	0.675524	0.397589	2.39236	1.16965	0.647544	1.30572	0.370185	1.98514	0.632768	0.895403	0.786912	0.775362	0.529774	0.370846	0.963719	0.383973	0.978149	0.424553	0.537934	0.585146	0.314219	0.226009	0.223444	0.733927	1.16748	0.878759
R127	IAC	0.884571	6.46436	4.62087	5.37313	1.27897	0.594495	1.70252	0.913635	0.840503	0.615221	0.540492	3.55912	0.670397	2.16602	0.184457	0.589991	0.912568	9.38653	0.248856	0.169937	1.25724	0.163254	0.868072	1.40673	0.262386	1.24499	2.74036	1.7699	0.351166	2.64006	0.61354	1.8712	0.735568	0.494276	0.234694	0.657839	1.26044	0.630363	0.718157	0.428327	0.797207	0.515736	0.22914	0.374382	0.258414	0.677167	0.966582	0.109857
R129	IAC	0.766317	1.85606	3.52491	3.82459	1.14167	1.26424	1.3631	1.42531	0.892965	0.767552	2.16564	4.13787	1.64191	0.873097	0.996429	0.835127	1.51646	3.95875	0.43536	0.354314	1.28605	0.517292	0.860874	1.40929	1.24762	4.60099	1.49585	1.44216	1.10581	2.60685	0.622718	0.777722	1.01535	1.53637	0.703768	0.74008	0.963521	0.912213	1.44648	0.487377	0.832146	0.532975	1.48316	0.61543	0.952281	0.684226	1.03025	3.19525
R130	IAC	0.79436	3.67984	1.95972	1.43523	0.873279	2.76508	1.73053	2.35038	0.483073	2.60852	0.685692	5.37007	20.6898	3.28285	0.14653	1.64265	1.28936	14.2458	5.43881	0.959463	1.10074	1.08111	0.98156	1.23085	0.590444	0.500474	2.94981	2.65954	0.157819	10.5149	1.40069	4.69526	1.89834	0.997419	0.262312	0.19699	0.436244	0.389249	0.398053	0.886349	3.27709	0.380698	0.297966	0.216473	0.127737	0.299524	0.608651	0.0118873
R132	IAC	0.563123	20.3473	58.5619	64.6578	0.782733	1.07533	2.99693	5.4696	0.557336	0.363725	1.84734	7.23849	1.69146	1.08585	0.077058	1.13686	1.21165	7.7206	0.761271	1.00702	0.662348	0.300228	0.557584	1.74406	1.27441	4.253	0.879914	1.46882	0.324628	10.4539	0.4975	1.75579	1.37932	0.431456	0.4016	0.282203	2.62813	0.484437	1.24988	0.418275	2.26798	0.367473	0.0918299	0.602684	0.117592	0.705686	1.51776	0.121262
R134	IAC	0.53149	0.561681	0.468321	0.669356	1.04373	1.5355	0.580963	2.21826	0.862502	3.07737	0.137328	1.37857	2.96589	6.08345	0.228235	0.614923	0.584591	6.93227	1.34995	1.00038	1.29228	1.48692	0.726897	0.69089	0.750435	0.892283	0.936119	1.36184	0.343947	1.33387	0.769581	2.59182	1.72361	0.731571	0.938565	0.28446	1.17626	0.721378	1.06107	1.72585	2.31693	0.532171	0.53066	0.534492	0.490611	0.498015	0.495374	0.0614371
R141	IAC	4.07797	15.7251	5.2218	9.41121	0.822419	0.449619	0.814077	1.55816	0.463797	1.16923	0.550219	1.39149	1.39758	1.2481	0.99547	0.343345	0.91486	1.21655	0.571728	0.284901	0.592282	0.795224	0.682886	1.13895	0.261622	0.0523598	0.120302	0.831201	0.229216	1.27449	0.712198	2.94075	0.450834	0.300953	0.51227	0.185914	0.562209	0.376143	0.465332	0.942379	0.361274	0.43914	0.277448	0.198896	0.247427	0.306968	0.651871	0.318222
R144	IAC	0.772463	2.73848	2.42413	2.15967	0.85662	0.552914	1.56149	1.23545	0.858672	0.848978	0.971998	1.01939	0.916288	3.12514	1.90929	0.963212	1.01197	1.67371	0.784968	0.344164	1.19664	0.897222	1.02402	0.880375	1.15774	0.808298	0.235347	0.860697	0.566775	3.64596	0.712775	1.68601	0.875404	1.09199	0.66186	1.16267	0.918607	0.718527	1.26572	0.802609	2.06371	1.06329	1.31363	0.799902	1.08809	0.499402	1.70909	0.668441
R054	IAC	1.305	12.7031	12.6756	12.8705	1.28853	0.66434	1.74504	0.748808	0.52915	5.56227	0.587603	1.85296	7.82	3.34697	0.122045	0.770921	0.722215	20.8643	1.9802	1.2727	0.805537	0.545997	0.620558	0.764057	0.190583	0.289514	4.95618	1.03141	0.16163	1.90748	0.724283	0.586913	0.915546	0.86181	0.614686	0.248948	0.70272	0.395976	0.482535	1.06383	0.679098	0.468243	0.154767	0.375829	0.145474	0.489392	0.364641	0.146112
R077	IAC	0.726742	0.0500362	0.0545939	0.071134	1.07528	0.463717	0.171396	0.676802	1.0488	0.424209	0.733219	0.269352	0.31023	0.202502	4.28616	7.24415	1.36097	0.213546	0.431028	1.73963	2.00245	1.10824	0.89926	0.52056	3.59448	1.22895	0.316328	0.369657	10.3569	1.87661	1.12588	0.599943	0.599932	0.55917	1.73095	5.04573	0.319738	2.60362	3.40102	1.49661	0.859297	3.24845	1.3944	3.25991	2.90839	3.41266	5.60452	4.88598
R094	IAC	3.41916	18.4011	6.62789	8.09752	0.85213	0.475547	2.55322	0.879202	0.365946	10.8492	0.250527	3.37173	7.9285	2.48875	0.261798	0.996528	1.17961	10.5052	2.03413	0.782362	0.492438	1.18325	0.495336	1.88843	0.855607	0.51755	1.65694	0.854302	0.0536386	10.8703	0.673884	0.74977	0.797113	0.406303	0.581057	0.157592	1.50097	0.936311	0.493067	2.15865	2.09408	0.365796	0.377928	0.274004	0.0946349	0.231874	0.61194	0.101683
R099	IAC	0.0826956	0.703177	0.760533	1.25058	2.20989	0.953824	2.06457	0.374979	0.776922	0.236986	0.395944	1.9475	1.19796	0.754639	0.117481	0.332676	0.990774	1.85598	0.216707	0.0722985	0.810414	0.339353	0.762129	0.191943	2.57303	0.539548	1.84327	1.59947	0.517025	2.27539	0.630165	2.45318	0.788737	0.562417	0.382062	0.331664	0.910607	0.865946	0.716709	0.527668	1.1257	0.851303	0.365231	0.414207	0.464504	0.53629	1.30051	0.0772472
[truncated: 110 more columns]

## Sheet: Fig.2b
Results of two-sided Wilcoxon rank-sum tests between AAH/AIS and IAC							Results of two-sided Wilcoxon rank-sum tests between MIA and IAC
Fold change (FC) = IAC/(AAH/AIS)							Fold change (FC) = IAC/MIA
Metabolite	p	FDR	FC	LOG2FC			Metabolite	p	FDR	FC	LOG2FC
18:0-Carnitine	2.4737e-07	5.5834e-06	12.547	3.64927			IMP	0.0729998	0.180218	10.7226	3.42258
IMP	0.154119	0.22547	12.3385	3.6251			dUMP	0.268846	0.429067	5.84845	2.54805
16:0-Carnitine	6.1207e-06	4.8353e-05	8.36395	3.06418			16:0-Carnitine	0.00883131	0.0410396	4.70525	2.23427
dUMP	0.746797	0.830943	6.42402	2.68348			AMP	0.00572962	0.0292026	4.69047	2.22973
AMP	0.0001506	0.00079317	5.9097	2.56308			UMP	0.0172291	0.0648143	4.18246	2.06435
GMP	0.0005986	0.00262718	4.92898	2.30129			GMP	0.0288548	0.0860199	3.87946	1.95585
S-adenosylmethionine	1.7325e-08	1.3341e-06	4.78961	2.25991			Cystathionine	0.0466848	0.131718	3.63788	1.8631
UMP	0.0025891	0.00778341	4.77821	2.25647			dTMP	0.878389	0.925237	3.58171	1.84065
dTMP	0.498673	0.592409	3.88195	1.95678			S-adenosylmethionine	0.00058511	0.00916444	3.39328	1.76268
UDP-acetylglucosamine	2.1355e-06	1.8745e-05	3.61095	1.85238			5'-Methylthioadenosine	1.0817e-06	0.00017091	3.29073	1.71841
Serotonin	0.12051	0.183083	3.48599	1.80157			18:0-Carnitine	0.0324136	0.0931153	3.27964	1.71354
NAD	0.00121716	0.00418069	3.27486	1.71143			UDP-acetylglucosamine	0.0013391	0.0117543	3.13275	1.64743
5'-Methylthioadenosine	7.0822e-09	1.119e-06	2.94409	1.55782			GSSG	0.00019367	0.00655443	2.97101	1.57095
ADP-ribose	0.835461	0.910364	2.89918	1.53564			NAD	0.0767711	0.183785	2.76103	1.46521
NAAD	0.00273298	0.00785111	2.71149	1.43909			NAAD	0.0234329	0.0755593	2.68905	1.4271
Glycero-3-phosphocholine	0.00033253	0.00159214	2.64749	1.40462			ADP-ribose	0.988483	0.99309	2.57617	1.36523
GSSG	7.7995e-05	0.00045642	2.53781	1.34359			Glycero-3-phosphocholine	0.0183398	0.0673881	2.43691	1.28505
N-Acetyl-asp-glu	0.475478	0.577888	2.17588	1.1216			Glycocholate	0.213389	0.396653	2.42526	1.27814
Glycocholate	0.221103	0.314724	2.11265	1.07905			dAMP	0.101644	0.219997	2.4153	1.27221
14:0-Carnitine	0.0175384	0.0364613	2.02522	1.01808			N-Acetyl-asp-glu	0.700999	0.785517	2.15709	1.10909
Quinolinic acid	0.0859513	0.142951	2.02321	1.01665			Spermine	0.23313	0.407725	2.06074	1.04316
dAMP	0.330697	0.446583	1.98572	0.989662			dCMP	0.937868	0.97489	1.98149	0.986588
N-Acetylputrescine	0.00062642	0.00267498	1.85453	0.891052			2-Aminoadipic acid	0.0280195	0.0860199	1.94802	0.962005
Pyruvate	0.485713	0.585822	1.8252	0.868054			Kynurenic acid	0.420546	0.598614	1.94792	0.961933
2-Aminoadipic acid	0.0368595	0.0677186	1.75308	0.809894			N-Acetylputrescine	0.0052426	0.0285631	1.9284	0.947404
3-Ureidopropionic acid	7.0333e-05	0.00042741	1.73689	0.796508			Glycerate-2P/3P	0.00052572	0.00916444	1.86993	0.902984
Taurochenodeoxycholate	0.364458	0.47987	1.71972	0.782176			Taurochenodeoxycholate	0.546253	0.668583	1.83763	0.877849
Glycerate-2P/3P	7.7445e-07	9.4126e-06	1.67192	0.741504			Pyruvate	0.0946076	0.213543	1.82913	0.871156
5:0-Carnitine	0.00462927	0.0123481	1.6369	0.710965			14:0-Carnitine	0.187048	0.360409	1.80983	0.855852
Kynurenic acid	0.936076	0.952444	1.5765	0.656726			Isocitrate	0.0305897	0.0895033	1.74833	0.805977
NADP	0.0282172	0.0537147	1.55678	0.638567			Myo-Inositol	0.0220563	0.0726019	1.73952	0.798687
Lactose	0.414261	0.51831	1.50176	0.586655			5:0-Carnitine	0.0210705	0.0723725	1.69687	0.762875
Adenosine	0.095356	0.153737	1.44383	0.529899			Spermidine	0.468674	0.622272	1.65043	0.722838
Myo-Inositol	0.00020569	0.00101558	1.42633	0.512308			Allantoin	0.266354	0.429067	1.61376	0.690427
Kynurenine	0.522457	0.611469	1.41247	0.49822			5-Hydroxylysine	0.00085455	0.00964417	1.5387	0.62171
Cortisol	0.00178545	0.00564203	1.39089	0.476009			Deoxycytidine	0.310898	0.471988	1.48538	0.570829
Phosphocholine	0.00366325	0.0101543	1.3903	0.475397			Cortisol	0.0137927	0.0586356	1.4659	0.551782
Hydroxyproline	0.00076145	0.00305288	1.366	0.44996			Porphobilinogen	0.688204	0.776687	1.46288	0.548815
Carnosine	0.115673	0.17744	1.36049	0.444124			UDP-galactose	0.593275	0.707922	1.4436	0.529671
Isocitrate	0.0135181	0.0292583	1.35654	0.439936			N-Acetylaspartic acid	0.873838	0.925237	1.38088	0.465588
cis-Aconitic acid	0.909947	0.946421	1.35575	0.439088			Cystine	0.213389	0.396653	1.36627	0.450248
Cytidine	0.318576	0.437696	1.35279	0.435942			N-Acetyl-glucosamine 6-phosphate	0.209171	0.396653	1.36293	0.446714
UDP-galactose	0.916471	0.946421	1.34756	0.430344			Quinolinic acid	0.447683	0.614489	1.27881	0.354805
dCMP	0.113781	0.176249	1.34717	0.429932			Kynurenine	0.609351	0.707922	1.27638	0.352053
Deoxycytidine	0.923001	0.946975	1.27009	0.34493			Methionine sulfoxide	0.0912387	0.208923	1.26796	0.342506
5-Hydroxylysine	0.043227	0.0776121	1.25416	0.326724			cis-Aconitic acid	0.497488	0.628825	1.26631	0.34063
Tryptophan	0.806673	0.8851	1.25178	0.323981			1-Methylhistidine	0.219831	0.398606	1.24573	0.316991
Deoxyinosine	0.386614	0.496626	1.22966	0.298256			Adenosine	0.0748661	0.181982	1.24385	0.314816
CMP	0.949169	0.952444	1.18872	0.249405			Deoxyinosine	0.336364	0.496688	1.22864	0.29706
N-Acetylaspartic acid	0.111913	0.175072	1.17776	0.236039			Lactose	0.683958	0.776687	1.2247	0.292423
S-adenosylhomocysteine	0.470405	0.577888	1.16538	0.220798			Hydroxyproline	0.114292	0.234521	1.21874	0.285393
Alanine/Sarcosine	0.105567	0.168481	1.15744	0.210941			Citrate	0.235401	0.407725	1.20774	0.272307
N-Acetyl-glucosamine 6-phosphate	0.893663	0.941325	1.15219	0.204384			CMP	0.667076	0.769329	1.19036	0.251398
Acetylalanine	0.0745929	0.126728	1.13728	0.185589			XMP	0.166703	0.329238	1.18769	0.248155
Fumarate	0.395702	0.504201	1.12319	0.167602			Carnosine	0.440807	0.614489	1.18424	0.243959
1-Methylnicotinamide	0.549551	0.638449	1.11788	0.160771			Serotonin	0.0154269	0.0609361	1.18315	0.242629
Creatine	0.368825	0.481606	1.11173	0.152803			Nicotinate	0.363135	0.531253	1.17128	0.228088
Citrate	0.0593242	0.101883	1.10936	0.149726			AICAR	0.937868	0.97489	1.1706	0.227253
Xanthosine	0.874182	0.933249	1.08594	0.118949			Phosphocholine	0.468674	0.622272	1.16185	0.216418
Allantoin	0.13066	0.194757	1.08222	0.113995			Ornithine	0.249356	0.414718	1.15979	0.213868
Xanthine	0.949169	0.952444	1.07849	0.109018			NADP	0.788321	0.853114	1.1348	0.18244
XMP	0.0921336	0.150073	1.06813	0.0950868			Biotin	0.815103	0.876097	1.10011	0.137654
Malate	0.841889	0.911086	1.0522	0.0734119			Pyridoxamine	0.110374	0.229461	1.09089	0.125502
Biotin	0.124493	0.187333	1.05209	0.0732635			Glucarate	0.770602	0.83969	1.06594	0.0921257
Cystathionine	0.688412	0.780342	1.05091	0.0716427			Acetylalanine	0.609351	0.707922	1.06225	0.0871215
1-Methylhistidine	0.334803	0.44727	1.05022	0.0706868			Alanine/Sarcosine	0.679722	0.776687	1.06052	0.084775
3-Chlorotyrosine	0.0144795	0.0309156	1.04932	0.0694515			Pyridoxal 5-phosphate	0.47937	0.625478	1.05085	0.0715509
Ornithine	0.0200256	0.0400512	1.03485	0.0494198			Betaine aldehyde	0.557833	0.672807	1.04292	0.0606353
Cycloleucine	0.874182	0.933249	1.03282	0.0465836			Tryptophan	0.5501	0.668583	1.04252	0.0600686
Guanidoacetic acid	0.276651	0.383429	1.02595	0.0369616			Glycerol 3-phosphate	0.00414646	0.0233979	1.04006	0.0566608
Phosphoethanolamine	0.490875	0.587563	1.02537	0.0361495			Fumarate	0.824081	0.879762	1.03655	0.051783
Porphobilinogen	0.740575	0.829864	1.02202	0.0314205			2-Aminooctanoic acid	0.605314	0.707922	1.03648	0.051699
Lactic acid	0.691442	0.780342	1.02182	0.0311379			3:0-Carnitine	0.101644	0.219997	1.03326	0.0472059
Pyridoxamine	0.00138475	0.00465512	1.01888	0.0269791			Cycloleucine	0.983877	0.99309	1.03003	0.0426899
AICAR	0.952444	0.952444	1.0177	0.0253094			G6P/F6P	0.106563	0.227144	1.0253	0.0360461
Asparagine	0.887162	0.940749	1.00737	0.0105891			Cytidine	0.447683	0.614489	1.02405	0.0342891
1-Methyladenosine	0.916471	0.946421	1.00485	0.00697906			Cortisone	0.378568	0.54875	1.02222	0.0316995
Dimethylglycine	0.646527	0.745629	1.00178	0.00256501			Creatinine	0.32773	0.488504	1.02147	0.0306467
Glutamate	0.76556	0.845863	0.985157	-0.0215748			GSH	0.00250533	0.0161192	1.02093	0.0298901
Proline	0.336868	0.44727	0.976219	-0.0347234			Xanthosine	0.451144	0.614489	1.01285	0.0184249
Glutamine	0.0921336	0.150073	0.974815	-0.0368003			Phosphoethanolamine	0.47937	0.625478	1.01113	0.0159746
SDMA-ADMA	0.1847	0.26773	0.96665	-0.048934			Succinate	0.979271	0.99309	1.00763	0.0109624
2-Aminooctanoic acid	0.475478	0.577888	0.966551	-0.0490821			Creatine	0.951656	0.981093	1.00377	0.00543393
Methionine sulfoxide	0.3246	0.442128	0.958108	-0.0617397			Citrulline	0.24699	0.414718	1.00217	0.00312433
Cortisone	0.0587719	0.101883	0.953081	-0.0693295			Dimethylglycine	0.718192	0.788016	0.996581	-0.0049415
Thiamine pyrophosphate	0.404918	0.511816	0.946258	-0.0796944			Pantothenic acid	0.71388	0.788016	0.995485	-0.006529
Riboflavin	0.67935	0.777806	0.941713	-0.0866406			Glutamine	0.313663	0.471988	0.983388	-0.0241669
Pantothenic acid	0.243607	0.34366	0.941615	-0.0867905			Riboflavin	0.956255	0.981093	0.971828	-0.0412265
Dihydroxyacetone phosphate	0.00038301	0.00177986	0.941252	-0.087347			3-Chlorotyrosine	0.313663	0.471988	0.971462	-0.0417698
Gluconic acid	0.375435	0.486219	0.93107	-0.103038			SDMA-ADMA	0.417223	0.598614	0.970313	-0.043478
Urea	0.00266015	0.00778341	0.923835	-0.114293			Histidine	0.310898	0.471988	0.966662	-0.048916
Carbamoylphosphate	0.219555	0.314724	0.922387	-0.116556			Asparagine	0.531	0.660614	0.966113	-0.0497359
3:0-Carnitine	0.0011656	0.0041521	0.917638	-0.124003			Xanthine	0.718192	0.788016	0.960797	-0.0576971
Creatinine	0.0185398	0.0380426	0.917033	-0.124954			Citraconic acid	0.0594006	0.153857	0.960294	-0.0584523
Betaine aldehyde	0.0794016	0.133462	0.912108	-0.132724			Urea	0.0901373	0.208923	0.956292	-0.0644769
Isoleucine	0.107351	0.169614	0.907807	-0.139542			Proline	0.512242	0.642335	0.954315	-0.0674621
Histidine	0.0395396	0.0718076	0.906956	-0.140896			Glyceric acid	0.447683	0.614489	0.948611	-0.0761113
Glycerol 3-phosphate	2.5121e-05	0.00017257	0.906439	-0.141718			Lactic acid	0.482964	0.625478	0.946104	-0.0799293
Phosphopyruvic acid	0.273036	0.381767	0.900828	-0.150676			Carbamoylphosphate	0.183218	0.357389	0.939603	-0.0898761
FAD	0.0163995	0.0345483	0.89654	-0.157561			Glutamate	0.219831	0.398606	0.937536	-0.0930533
Betaine	0.00361539	0.0101543	0.886118	-0.174429			3-Ureidopropionic acid	0.99309	0.99309	0.934199	-0.098198
Carnitine	0.0233117	0.0460407	0.885296	-0.175769			1-Methylnicotinamide	0.490197	0.628825	0.933582	-0.0991518
Taurine	0.0313089	0.0581978	0.884712	-0.17672			Guanidoacetic acid	0.222009	0.398606	0.929453	-0.105546
Valine	0.00803038	0.0186135	0.878023	-0.187669			1-Methyladenosine	0.465138	0.622272	0.92215	-0.116927
GSH	0.0103349	0.0226794	0.869511	-0.201723			Valine	0.107821	0.227144	0.922021	-0.117128
Succinate	0.0240739	0.0463863	0.865515	-0.20837			4:0-Carnitine	0.23999	0.407725	0.908826	-0.137924
Glucarate	0.416616	0.51831	0.864521	-0.210027			Isoleucine	0.258974	0.425815	0.908177	-0.138954
N-Acetylglutamine	0.00719231	0.017756	0.851169	-0.232483			Malate	0.0912387	0.208923	0.906165	-0.142154
Pyroglutamic acid	0.00391131	0.0106549	0.850815	-0.233082			Ethanolamine	0.281546	0.444842	0.90457	-0.144695
G6P/F6P	0.00113236	0.0041521	0.84852	-0.23698			Ribose 5-phosphate	0.0492925	0.136635	0.893475	-0.162501
Argininosuccinic acid	0.0313089	0.0581978	0.847006	-0.239556			N-Acetylglutamine	0.121064	0.245232	0.888661	-0.170294
Uridine	5.5131e-05	0.00034843	0.845562	-0.242018			Trimethyllysine	0.23999	0.407725	0.878179	-0.187413
Pyridoxal 5-phosphate	0.0485919	0.0853059	0.838257	-0.254535			Galactose 1-phosphate	0.0711718	0.178494	0.871195	-0.198932
Trimethyllysine	0.00553414	0.0141031	0.836466	-0.257621			Tyrosine	0.0642311	0.163686	0.870701	-0.199751
Acetylserine	0.0189541	0.0383942	0.833084	-0.263466			Leucine	0.0594006	0.153857	0.868301	-0.203734
Inosine	0.00077288	0.00305288	0.828671	-0.271128			cAMP	0.131068	0.262135	0.865115	-0.209035
4:0-Carnitine	0.00774178	0.0185334	0.82542	-0.276801			Betaine	0.0284345	0.0860199	0.859947	-0.21768
Leucine	0.00103781	0.00390416	0.821685	-0.283343			Thiamine	0.261418	0.425815	0.858069	-0.220835
5-Hydroxytryptophan	0.00468916	0.0123481	0.818801	-0.288415			Pyroglutamic acid	0.0195126	0.0685111	0.854028	-0.227644
Glyceric acid	0.00874156	0.019731	0.816404	-0.292645			Uridine	0.00113929	0.0105887	0.853943	-0.227789
Tyrosine	0.00072808	0.00302729	0.815462	-0.29431			Taurine	0.00255354	0.0161192	0.846547	-0.240338
Cystine	0.00997321	0.0221939	0.814264	-0.296432			Thiamine pyrophosphate	0.235401	0.407725	0.845239	-0.242568
Citrulline	0.00746251	0.0181396	0.81139	-0.301533			Thymine	0.101644	0.219997	0.84131	-0.24929
Nicotinate	0.152933	0.22547	0.806308	-0.310598			Phenylalanine	0.0140164	0.0586356	0.839852	-0.251792
Phenylalanine	0.00014093	0.00076784	0.796343	-0.328538			Gluconic acid	0.542419	0.668583	0.827641	-0.272923
Ribose 5-phosphate	0.00118256	0.0041521	0.793898	-0.332975			Phosphopyruvic acid	0.493836	0.628825	0.815723	-0.293849
N-methylarginine	0.00171201	0.00552036	0.78815	-0.343458			Acetyllysine	0.0556091	0.148919	0.792911	-0.334769
Citraconic acid	0.0081287	0.0186135	0.772763	-0.371902			6:0-Carnitine	0.0276098	0.0860199	0.791561	-0.337228
Acetylcarnitine	3.821e-06	3.1775e-05	0.75452	-0.406369			12:0-Carnitine	0.0144733	0.0586356	0.787198	-0.345202
Thymine	0.0467446	0.0829849	0.732158	-0.449773			Carnitine	0.0142432	0.0586356	0.786986	-0.34559
Guanosine	8.7931e-05	0.00049618	0.731759	-0.450559			FAD	0.00048231	0.00916444	0.77966	-0.359083
Aspartate	1.8518e-06	1.7211e-05	0.726501	-0.460963			Histamine	0.00214856	0.0147597	0.779338	-0.359679
Ethanolamine	0.00719231	0.017756	0.72415	-0.46564			Lysine	0.00407144	0.0233979	0.778985	-0.360332
Choline	6.4008e-07	9.3704e-06	0.721269	-0.47139			8:0-Carnitine	0.00839297	0.0401845	0.773117	-0.371241
gamma-Aminobutyric acid	7.1168e-07	9.3704e-06	0.721176	-0.471577			N-methylarginine	0.0137927	0.0586356	0.762267	-0.391632
Acetyllysine	1.153e-06	1.266e-05	0.719411	-0.475112			Inosine	0.0548756	0.148919	0.756841	-0.401938
Galactose 1-phosphate	2.0164e-05	0.00014482	0.715309	-0.483361			Dihydroxyacetone phosphate	0.0189183	0.0679338	0.750113	-0.41482
cAMP	0.00083248	0.00320809	0.709345	-0.49544			S-adenosylhomocysteine	0.289358	0.452658	0.748085	-0.418725
Methionine	1.471e-05	0.00011068	0.706282	-0.501684			gamma-Aminobutyric acid	0.00153995	0.0121656	0.742045	-0.430421
Spermidine	0.0238175	0.0463863	0.702065	-0.510324			Choline	0.00105008	0.0103695	0.740065	-0.434276
Nicotinamide	5.514e-07	9.3704e-06	0.695764	-0.52333			Methionine	0.00176823	0.0129507	0.737919	-0.438465
Guanine	0.00017469	0.00089036	0.69395	-0.527097			Aspartate	0.00094765	0.00998193	0.726132	-0.461696
Cysteine	0.00219802	0.00680955	0.691798	-0.531577			Acetylserine	0.00265253	0.0161192	0.723198	-0.467536
12:0-Carnitine	0.0005807	0.00262143	0.685341	-0.545106			N-Acetylornithine	0.00047199	0.00916444	0.695775	-0.523308
8:0-Carnitine	4.1712e-07	8.2382e-06	0.680607	-0.555106			Argininosuccinic acid	0.015924	0.0613658	0.674701	-0.56768
Lysine	6.5382e-07	9.3704e-06	0.673643	-0.569943			Homoserine	0.0014507	0.0120637	0.654786	-0.610905
Hypoxanthine	1.2019e-06	1.266e-05	0.667846	-0.582413			gamma-Glu-cys	0.0006646	0.00916444	0.649978	-0.621537
Arginine	1.2704e-07	4.0143e-06	0.648663	-0.624459			Nicotinamide	0.00073839	0.00916444	0.645764	-0.630922
6:0-Carnitine	1.7777e-06	1.7211e-05	0.628443	-0.670146			Hypoxanthine	0.00020742	0.00655443	0.632728	-0.660343
N-Acetylornithine	2.5331e-08	1.3341e-06	0.614242	-0.70312			Acetylcarnitine	1.6734e-05	0.001322	0.632564	-0.660716
Thiamine	0.00487306	0.012622	0.605893	-0.722865			5-Hydroxytryptophan	0.00562907	0.0292026	0.628148	-0.670823
Spermine	0.00793313	0.0186135	0.576817	-0.793814			Arginine	0.00053713	0.00916444	0.612014	-0.708364
Homoserine	0.0015734	0.00517909	0.559578	-0.837589			Uracil	0.00614821	0.0303568	0.568129	-0.815709
Uracil	3.9415e-05	0.00025948	0.546932	-0.870567			Trimethylamine N-oxide	0.601289	0.707922	0.561338	-0.833059
5-Hydroxyindoleacetate	6.1397e-08	2.4252e-06	0.42189	-1.24506			Guanine	0.00075404	0.00916444	0.554706	-0.850205
Histamine	1.8982e-07	4.9986e-06	0.416373	-1.26405			Guanosine	0.0220563	0.0726019	0.479926	-1.05911
gamma-Glu-cys	0.00266015	0.00778341	0.374946	-1.41524			Cysteine	0.00180326	0.0129507	0.479889	-1.05923
Trimethylamine N-oxide	0.519786	0.611469	0.265295	-1.91433			5-Hydroxyindoleacetate	3.7927e-05	0.00199747	0.395046	-1.33991

## Sheet: Fig.2c
KEGG metabolic pathways enriched by significantly differential metabolites in AAH/AIS versus IAC or in MIA versus IAC group.
ID	Description	GeneRatio	BgRatio	pvalue	p.adjust	qvalue	geneID	Count	mean	FoldEnrich	Group
path:map00270	Cysteine and methionine metabolism	7/46	63/6147	3.3e-07	8.54e-06	3.92e-06	C00170/C00049/C00097/C00197/C00263/C00073/C00019	7	0.318203	14.8478	IAC vs AAH/AIS
path:map00330	Arginine and proline metabolism	7/46	78/6147	1.45e-06	2.92e-05	1.34e-05	C00062/C00334/C01157/C02714/C00019/C00315/C00750	7	0.171535	11.9925	IAC vs AAH/AIS
path:map00230	Purine metabolism	7/46	95/6147	5.52e-06	8.32e-05	3.82e-05	C00020/C00575/C00144/C00242/C00387/C00262/C00117	7	0.353698	9.84645	IAC vs AAH/AIS
path:map00410	beta-Alanine metabolism	6/46	32/6147	9.82e-08	2.96e-06	1.36e-06	C02642/C00049/C00334/C00315/C00750/C00106	6	-0.38512	25.0557	IAC vs AAH/AIS
path:map00480	Glutathione metabolism	5/46	38/6147	7.84e-06	0.000109	5.01e-05	C00097/C00669/C00127/C00315/C00750	5	-0.38147	17.583	IAC vs AAH/AIS
path:map00260	Glycine, serine and threonine metabolism	5/46	50/6147	3.09e-05	0.000311	0.000143	C00049/C00114/C00097/C00197/C00263	5	-0.312	13.363	IAC vs AAH/AIS
path:map00760	Nicotinate and nicotinamide metabolism	5/46	55/6147	4.94e-05	0.000426	0.000196	C00049/C00334/C00857/C00003/C00153	5	0.33893	12.1482	IAC vs AAH/AIS
path:map00770	Pantothenate and CoA biosynthesis	4/46	28/6147	4.93e-05	0.000426	0.000196	C02642/C00049/C00097/C00106	4	-0.26665	19.0901	IAC vs AAH/AIS
path:map00564	Glycerophospholipid metabolism	4/46	52/6147	0.000572	0.002956	0.001358	C00114/C00189/C00670/C00588	4	0.235747	10.2793	IAC vs AAH/AIS
path:map00220	Arginine biosynthesis	3/46	23/6147	0.000626	0.00306	0.001406	C00062/C00049/C00437	3	-0.59618	17.4301	IAC vs AAH/AIS
path:map00730	Thiamine metabolism	3/46	31/6147	0.001523	0.005991	0.002752	C00097/C00003/C00378	3	0.15233	12.932	IAC vs AAH/AIS
path:map00970	Aminoacyl-tRNA biosynthesis	6/46	52/6147	1.97e-06	3.57e-05	1.64e-05	C00062/C00049/C00097/C00047/C00073/C00079	6	-0.50286	15.4189	IAC vs AAH/AIS
path:map00240	Pyrimidine metabolism	3/46	65/6147	0.012395	0.035054	0.016105	C02642/C00105/C00106	3	0.72747	6.16756	IAC vs AAH/AIS
path:map00270	Cysteine and methionine metabolism	8/28	63/6147	2.0382e-10	1.10063e-08	5.04187e-09	C00170/C00979/C00049/C00097/C00197/C00263/C00073/C00019	8	0.16828	27.8776	IAC vs MIA
path:map00260	Glycine, serine and threonine metabolism	5/28	50/6147	2.47726e-06	4.07664e-05	1.86747e-05	C00049/C00114/C00097/C00197/C00263	5	-0.332624	21.9536	IAC vs MIA
path:map00330	Arginine and proline metabolism	4/28	78/6147	0.000389803	0.00233882	0.00107139	C00062/C00334/C02714/C00019	4	0.392825	11.2582	IAC vs MIA
path:map00220	Arginine biosynthesis	3/28	23/6147	0.000141061	0.00117189	0.000536832	C00062/C00049/C00437	3	-0.564456	28.6351	IAC vs MIA
path:map00770	Pantothenate and CoA biosynthesis	3/28	28/6147	0.000256984	0.00185029	0.000847598	C00049/C00097/C00106	3	-0.778878	23.5217	IAC vs MIA
path:map00410	beta-Alanine metabolism	3/28	32/6147	0.000384367	0.00233882	0.00107139	C00049/C00334/C00106	3	-0.569275	20.5815	IAC vs MIA
path:map00920	Sulfur metabolism	3/28	33/6147	0.000421516	0.00239599	0.00109758	C00979/C00097/C00263	3	-0.712557	19.9578	IAC vs MIA
path:map00480	Glutathione metabolism	3/28	38/6147	0.000641883	0.00301406	0.00138071	C00097/C00669/C00127	3	-0.0366043	17.3318	IAC vs MIA
path:map00760	Nicotinate and nicotinamide metabolism	3/28	55/6147	0.00189545	0.00731101	0.0033491	C00049/C00334/C00153	3	-0.507679	11.9747	IAC vs MIA
path:map00230	Purine metabolism	3/28	95/6147	0.0088559	0.0265677	0.0121704	C00020/C00242/C00262	3	0.239728	6.93271	IAC vs MIA
path:map00970	Aminoacyl-tRNA biosynthesis	5/28	52/6147	3.02e-06	4.08e-05	1.87e-05	C00062/C00049/C00097/C00047/C00073	5	-0.60562	21.1092	IAC vs MIA

## Sheet: Fig.2d
Mfuzz cluster result of metabolites
	Average of relative abundance in each group
Metabolite	AAH	AIS	MIA	IAC	Cluster
12:0-Carnitine	2.04137	2.29584	1.92058	1.51188	1
3:0-Carnitine	1.43116	1.70455	1.42811	1.47562	1
4:0-Carnitine	3.3129	3.92968	3.37133	3.06395	1
6:0-Carnitine	2.37733	2.76384	2.08599	1.65119	1
Citrulline	0.622831	0.97519	0.68886	0.690353	1
Cystine	1.51515	2.23474	1.18048	1.61286	1
Ethanolamine	1.42473	1.82417	1.34747	1.21888	1
G6P/F6P	1.17888	1.23654	1.0065	1.03196	1
Glyceric acid	0.993586	1.23068	0.987144	0.936416	1
Glycerol 3-phosphate	1.00598	1.28297	1.03294	1.07432	1
Histamine	2.38363	3.7524	1.74668	1.36125	1
Ribose 5-phosphate	0.795816	1.0405	0.847802	0.757489	1
Spermidine	0.600261	1.25608	0.435856	0.719347	1
Spermine	0.705463	5.30242	1.03005	2.12267	1
Thiamine	4.75422	5.86172	3.86303	3.31474	1
Urea	0.709423	0.764787	0.719952	0.688485	1
Uridine	0.77521	0.836536	0.806894	0.689041	1
5-Hydroxytryptophan	1.40624	1.30431	1.74708	1.09743	2
Acetylcarnitine	1.28124	1.04005	1.34211	0.848968	2
Acetylserine	1.48131	1.48923	1.71229	1.23833	2
Argininosuccinic acid	2.62876	2.31335	3.04388	2.05371	2
Aspartate	1.25789	1.42895	1.36927	0.994271	2
Carnitine	1.0616	0.975432	1.13149	0.89047	2
Choline	1.07788	1.11231	1.07222	0.793509	2
Cysteine	3.68098	2.90813	4.58552	2.20054	2
Dihydroxyacetone phosphate	0.946878	0.897377	1.14796	0.861103	2
FAD	1.55383	1.2423	1.55497	1.21235	2
gamma-Aminobutyric acid	1.06857	1.11375	1.06693	0.79171	2
Guanine	1.15926	1.35298	1.60707	0.891453	2
Guanosine	1.12501	1.32591	1.91355	0.918363	2
Hypoxanthine	1.37799	1.49928	1.53731	0.972701	2
Inosine	1.02043	1.10787	1.17922	0.892485	2
Nicotinamide	1.55558	1.55775	1.67754	1.08329	2
N-methylarginine	1.25277	1.15603	1.23059	0.938037	2
Taurine	1.13558	1.09666	1.16046	0.982383	2
Uracil	2.47086	2.93033	2.66488	1.514	2
16:0-Carnitine	3.25142	2.14843	4.511	21.2254	3
18:0-Carnitine	1.35797	1.7922	6.27017	20.5639	3
2-Aminoadipic acid	1.02404	0.839561	0.814144	1.58597	3
3-Ureidopropionic acid	1.59392	1.60801	2.98042	2.78431	3
5:0-Carnitine	0.988734	1.10178	1.02435	1.73819	3
5-Hydroxylysine	0.644593	0.798227	0.606423	0.933101	3
5'-Methylthioadenosine	1.01899	1.5329	1.20915	3.97899	3
AMP	1.14068	1.08434	1.39125	6.52562	3
Cortisol	0.608027	0.483938	0.500732	0.734021	3
Glycerate-2P/3P	1.01194	0.866459	0.820616	1.53449	3
Glycero-3-phosphocholine	1.43346	1.11274	1.33187	3.24565	3
GMP	1.40719	1.52316	1.88322	7.30589	3
GSSG	0.7276	0.86368	0.696723	2.06997	3
Hydroxyproline	0.913336	0.847651	0.976057	1.18956	3
Isocitrate	0.672997	0.551658	0.461265	0.806443	3
Myo-Inositol	0.711467	0.803461	0.632181	1.09969	3
NAAD	0.742571	0.714776	0.730634	1.96471	3
N-Acetylputrescine	0.949747	1.25533	1.10352	2.12802	3
NAD	0.847751	0.795789	0.965639	2.66616	3
Phosphocholine	1.90678	1.73534	2.14897	2.49677	3
Pyridoxamine	0.789695	0.773412	0.727726	0.793867	3
S-adenosylmethionine	1.72437	1.57899	2.30116	7.8085	3
Serotonin	2.70046	0.896083	4.51656	5.34375	3
UDP-acetylglucosamine	1.21863	1.14342	1.34855	4.22467	3
UMP	1.13229	0.8846	1.11047	4.64451	3
5-Hydroxyindoleacetate	3.88328	1.33936	2.38924	0.943858	4
8:0-Carnitine	2.55918	2.19358	2.0447	1.58079	4
Acetyllysine	1.27125	1.31407	1.17854	0.934481	4
Betaine	0.980896	0.803733	0.892624	0.76761	4
cAMP	1.30347	1.21022	1.0193	0.88181	4
Citraconic acid	1.10666	0.753906	0.706869	0.678802	4
Citrate	0.802059	0.476858	0.543442	0.656336	4
Galactose 1-phosphate	1.22313	1.12774	0.953589	0.830762	4
gamma-Glu-cys	5.40042	5.79739	3.26346	2.12118	4
GSH	6.83462	4.37841	4.46733	4.56085	4
Homoserine	2.60231	1.14302	1.41698	0.927815	4
Leucine	1.27311	1.12784	1.11581	0.968857	4
Lysine	1.39407	1.20352	1.09893	0.856047	4
Methionine	1.48132	1.25691	1.27883	0.943673	4
N-Acetylglutamine	1.09037	0.927178	0.943226	0.838209	4
N-Acetylornithine	1.21135	1.07562	0.991869	0.690118	4
Phenylalanine	1.19694	1.0708	1.05754	0.888177	4
Pyroglutamic acid	1.03359	0.899472	0.943245	0.805558	4
Trimethyllysine	1.1905	1.20863	1.14513	1.00563	4
Tyrosine	1.13458	1.03046	0.999504	0.870269	4
Valine	1.03965	0.966437	0.944925	0.871241	4
Arginine	1.38519	1.16744	1.31881	0.807129	4

## Sheet: Fig.2e,f
Dynamic alterations of metabolites in cluster 1					Dynamic alterations of metabolites in cluster 2
Mean = average of log2 (relative abundance)					Mean = average of log2 (relative abundance)
Metabolites in cluster 1	Stage	Mean			Metabolites in cluster 2	Stage	Mean
12:0-Carnitine	AAH	1.02954			5-Hydroxytryptophan	AAH	0.491847
12:0-Carnitine	AIS	1.19902			5-Hydroxytryptophan	AIS	0.383283
12:0-Carnitine	MIA	0.941545			5-Hydroxytryptophan	MIA	0.804947
12:0-Carnitine	IAC	0.596343			5-Hydroxytryptophan	IAC	0.134124
3:0-Carnitine	AAH	0.517186			Acetylcarnitine	AAH	0.357538
3:0-Carnitine	AIS	0.769391			Acetylcarnitine	AIS	0.0566564
3:0-Carnitine	MIA	0.514111			Acetylcarnitine	MIA	0.424498
3:0-Carnitine	IAC	0.561317			Acetylcarnitine	IAC	-0.236218
4:0-Carnitine	AAH	1.72809			Acetylserine	AAH	0.566871
4:0-Carnitine	AIS	1.97441			Acetylserine	AIS	0.57457
4:0-Carnitine	MIA	1.75332			Acetylserine	MIA	0.775928
4:0-Carnitine	IAC	1.61539			Acetylserine	IAC	0.308392
6:0-Carnitine	AAH	1.24934			Argininosuccinic acid	AAH	1.39438
6:0-Carnitine	AIS	1.46667			Argininosuccinic acid	AIS	1.20999
6:0-Carnitine	MIA	1.06073			Argininosuccinic acid	MIA	1.60591
6:0-Carnitine	IAC	0.723502			Argininosuccinic acid	IAC	1.03823
Citrulline	AAH	-0.683087			Carnitine	AAH	0.0862423
Citrulline	AIS	-0.0362445			Carnitine	AIS	-0.0358871
Citrulline	MIA	-0.537718			Carnitine	MIA	0.178229
Citrulline	IAC	-0.534593			Carnitine	IAC	-0.167361
Cystine	AAH	0.599459			Cysteine	AAH	1.88009
Cystine	AIS	1.1601			Cysteine	AIS	1.54009
Cystine	MIA	0.239377			Cysteine	MIA	2.19709
Cystine	IAC	0.689625			Cysteine	IAC	1.13786
Ethanolamine	AAH	0.510684			Dihydroxyacetone phosphate	AAH	-0.0787495
Ethanolamine	AIS	0.867243			Dihydroxyacetone phosphate	AIS	-0.156214
Ethanolamine	MIA	0.430255			Dihydroxyacetone phosphate	MIA	0.199078
Ethanolamine	IAC	0.28556			Dihydroxyacetone phosphate	IAC	-0.215743
G6P/F6P	AAH	0.237415			Guanine	AAH	0.213205
G6P/F6P	AIS	0.306312			Guanine	AIS	0.436138
G6P/F6P	MIA	0.00934321			Guanine	MIA	0.684435
G6P/F6P	IAC	0.0453893			Guanine	IAC	-0.16577
Glyceric acid	AAH	-0.00928264			Guanosine	AAH	0.169937
Glyceric acid	AIS	0.299456			Guanosine	AIS	0.406988
Glyceric acid	MIA	-0.0186677			Guanosine	MIA	0.936252
Glyceric acid	IAC	-0.094779			Guanosine	IAC	-0.122863
Glycerol 3-phosphate	AAH	0.00859565			Hypoxanthine	AAH	0.462571
Glycerol 3-phosphate	AIS	0.359488			Hypoxanthine	AIS	0.584273
Glycerol 3-phosphate	MIA	0.0467605			Hypoxanthine	MIA	0.620411
Glycerol 3-phosphate	IAC	0.103421			Hypoxanthine	IAC	-0.0399315
Histamine	AAH	1.25316			Inosine	AAH	0.0291793
Histamine	AIS	1.90781			Inosine	AIS	0.147785
Histamine	MIA	0.804613			Inosine	MIA	0.237838
Histamine	IAC	0.444935			Inosine	IAC	-0.1641
Ribose 5-phosphate	AAH	-0.329493			Nicotinamide	AAH	0.63745
Ribose 5-phosphate	AIS	0.057274			Nicotinamide	AIS	0.639461
Ribose 5-phosphate	MIA	-0.238201			Nicotinamide	MIA	0.746344
Ribose 5-phosphate	IAC	-0.400702			Nicotinamide	IAC	0.115422
Spermidine	AAH	-0.736337			Taurine	AAH	0.183431
Spermidine	AIS	0.328932			Taurine	AIS	0.133119
Spermidine	MIA	-1.19808			Taurine	MIA	0.214695
Spermidine	IAC	-0.47524			Taurine	IAC	-0.0256429
Spermine	AAH	-0.503358
Spermine	AIS	2.40665
Spermine	MIA	0.042717
Spermine	IAC	1.08588
Urea	AAH	-0.495283
Urea	AIS	-0.38687
Urea	MIA	-0.474027
Urea	IAC	-0.538504
Uridine	AAH	-0.36734
Uridine	AIS	-0.257501
Uridine	MIA	-0.309549
Uridine	IAC	-0.537338
Thiamine	AAH	2.24921
Thiamine	AIS	2.55132
Thiamine	MIA	1.94973
Thiamine	IAC	1.7289

## Sheet: Fig.2g
Dynamic alterations of metabolites in cluster 3 and cluster 4
Metabolite	R009	R020	R252	R253	R254	R262	R263	R270	R272	R277	R280	R284	R013	R015	R024	R027	R028	R032	R039	R042	R046	R048	R049	R056	R058	R059	R061	R063	R066	R068	R069	R070	R073	R074	R076	R079	R081	R082	R085	R087	R092	R093	R095	R096	R101	R102	R106	R108	R109
AMP	-0.611557	-1.45558	0.998311	0.848965	0.0495827	0.880902	-0.145937	-0.54389	-0.390004	0.451277	0.118106	0.248853	-0.773405	-0.845869	-0.247273	0.218054	-0.41234	-1.72098	-0.375824	-0.753367	-0.727027	-0.581629	-0.131985	-0.0405749	-0.0201873	0.250149	0.0135678	0.393828	0.122635	2.45463	-2.14155	0.590468	0.448713	-0.0496708	1.04126	0.687677	0.177167	-0.354496	0.969783	-0.867128	0.659959	0.00363985	3.02333	-0.655359	-0.757521	-1.38118	-0.195785	-0.398826	0.452113
Arginine	-0.891196	0.625683	-0.0917331	0.146137	0.833994	0.429813	0.573135	1.13594	0.126335	-0.180589	1.27814	0.357347	1.0905	-0.198741	-0.281463	-0.0069776	-0.381225	0.848156	-0.176556	-0.561671	0.416147	0.578494	-0.306902	-0.332425	0.301852	0.23385	0.264066	0.301585	0.2841	-0.140389	0.491645	-0.227245	0.667967	0.573719	-0.166329	0.102895	0.950337	0.54032	-0.445476	0.347673	2.48325	0.219825	-0.354239	-0.410859	-0.171168	0.565796	0.265395	0.268343	-0.0457622
Glycero-3-phosphocholine	0.523772	0.0420146	0.957552	-0.256608	0.26556	0.700443	1.1911	1.00523	0.690918	0.00076225	0.151085	0.153567	-0.652379	0.0507057	-0.0597757	0.783994	-0.425445	-1.08431	-0.124646	-0.602958	0.0301821	-0.659134	0.836727	0.878688	-0.255047	0.553568	-0.241019	0.189308	1.022	0.705768	-0.34582	0.611839	0.306222	-0.860643	0.98931	-0.0892458	0.283204	0.634432	1.0438	0.442384	0.783915	0.323373	0.360768	-0.597885	0.636691	0.277898	0.0413642	0.839537	-0.0592734
GMP	-0.130251	-0.61135	1.58805	0.86086	0.121088	0.36687	0.366102	-0.152787	-0.30319	0.908103	0.771472	0.619111	-0.388632	-0.542692	-0.0786255	0.0241164	-0.368644	-0.572084	0.411653	-0.414591	0.00948743	-0.494228	0.364534	0.675068	0.406415	0.786826	0.313682	0.59464	0.272502	3.28504	-1.24841	0.45959	0.94948	0.56644	1.61801	0.497478	0.621534	0.0438199	0.608899	-0.302474	1.79643	-0.0475898	3.48106	0.194295	0.669991	-0.88879	0.61472	-0.245851	0.0294123
Hydroxyproline	-0.567297	-0.754585	-0.507916	0.187662	0.0280272	0.134808	-0.492013	-0.0621718	0.414448	-0.507742	0.382095	-0.464908	-0.404438	0.0464916	-0.580256	0.44967	-1.10783	-0.282179	-0.739213	-0.469355	-0.235923	-0.74344	0.155151	0.304899	-0.39394	-0.53607	-0.0989643	0.126436	-0.072464	0.0398493	-0.815303	0.374385	-1.23712	-0.559257	0.431686	0.080602	0.158955	-0.141673	0.0579096	0.0982822	0.214952	-0.179714	-0.378793	0.554269	-0.79259	-0.352651	-0.0927423	0.482393	-0.0205396
Methionine	-0.579019	0.840503	-0.282699	0.437824	0.975835	-0.0820178	1.00116	1.31249	-0.131403	-0.0210013	1.35277	0.367159	1.04127	-0.224157	-0.0557606	0.113336	-0.134331	0.866288	0.724806	-0.189309	0.364009	0.74117	-0.463046	-0.263433	0.355644	0.408269	-0.0666596	0.279639	0.206001	0.0250191	0.764757	-0.092067	1.01118	0.393995	0.276375	0.153156	0.657545	0.454443	-0.502089	0.673848	1.38425	0.519214	-0.512724	0.26793	0.0549652	0.913997	0.478418	0.356258	0.203532
Phosphocholine	0.914639	0.0931436	2.41625	1.44058	0.892543	0.0951712	0.62658	0.227494	0.318922	0.67599	1.05806	0.390529	-0.805839	0.167496	0.485849	0.607438	1.25281	0.120889	0.986956	0.397429	0.478658	1.01647	0.564769	2.44646	0.539261	0.0476198	0.62965	1.78553	0.592279	0.759751	0.183744	0.563085	1.13033	-0.0622837	2.34129	-0.267251	1.4255	0.432919	0.836795	1.04306	1.35925	1.16164	0.552573	1.44216	1.41904	1.61861	1.02383	0.297228	1.39425
S-adenosylmethionine	0.907444	-0.936611	1.00631	1.16108	0.30876	1.29935	0.198557	0.262303	-0.14905	0.577139	2.07658	0.475839	-0.827409	0.545736	0.617833	0.858534	1.38669	1.11605	1.32177	0.40892	0.325408	0.712217	1.1168	1.66217	0.348959	-0.369188	-0.962487	0.166846	1.17227	0.498426	0.66177	0.871229	-1.37586	0.470429	1.28605	-0.234234	1.25011	0.696481	-0.0735558	1.69312	1.13553	0.87497	0.273589	2.30992	0.506215	-0.128416	1.10223	2.7421	1.53152
[truncated: 132 more columns]

## Sheet: Fig.3a
Heatmap of metabolite alterations from benign diseases, AIS, MIA, and IAC.
Two-sided Kruskal-Wallis tests with P < 0.1.
	P04	P07	P08	P11	P33	P40	P53	P54	P69	P76	P02	P03	P05	P06	P12	P15	P17	P19	P24	P25	P28	P29	P32	P38	P41	P42	P49	P50	P57	P58	P61	P62	P65	P66	P68	P72	P74	P75	P78	P81	P83	P91	P10	P13	P14	P22	P23	P26	P30
12:0-Carnitine	-10.4439	-11.3561	-11.2601	-10.9279	-11.2892	-11.1266	-11.5293	-12.2383	-11.4769	-11.6746	-12.9773	-10.9695	-11.0758	-11.5254	-11.7738	-11.3585	-10.794	-11.9218	-10.3563	-11.0603	-13.9774	-13.6064	-14.8169	-12.2488	-11.8243	-11.6382	-11.0713	-11.7263	-12.3999	-12.2335	-13.9217	-12.7487	-12.0389	-13.1242	-12.3473	-12.9276	-11.7715	-11.5451	-11.4225	-9.92137	-12.3435	-12.1161	-10.6684	-11.9985	-12.5747	-13.1481	-11.5918	-11.8801	-11.8095
3:0-Carnitine	-8.37148	-8.43514	-8.63391	-8.70536	-7.57186	-8.08662	-8.20386	-8.45394	-7.44712	-7.82757	-7.65837	-8.04623	-8.66287	-8.73655	-8.43758	-7.79995	-8.06519	-8.6232	-8.17313	-8.40815	-8.32573	-8.10142	-8.63648	-8.38599	-8.55502	-8.46557	-8.70486	-9.22286	-8.21628	-8.45136	-8.35118	-8.62975	-8.39145	-8.2386	-7.88486	-8.94771	-7.98335	-8.17611	-8.51643	-8.22886	-8.20218	-8.23472	-8.28639	-7.96532	-8.92611	-7.99141	-8.44079	-8.50205	-8.08146
3-Chlorotyrosine	-14.8087	-15.2421	-14.6611	-14.7602	-13.9793	-15.0731	-14.4128	-15.1594	-14.322	-15.2718	-14.5139	-13.9558	-14.0487	-14.5501	-14.0034	-15.2908	-14.552	-14.8537	-14.2247	-14.8085	-13.9357	-14.2493	-14.9246	-13.6458	-14.6727	-14.4139	-13.2989	-13.9645	-14.4786	-14.6931	-13.9944	-13.8375	-13.561	-14.4307	-14.1944	-14.0243	-14.7921	-14.8559	-13.5549	-13.5422	-14.6488	-14.3314	-14.5288	-13.8522	-15.2924	-15.145	-14.5462	-14.8509	-14.3864
6:0-Carnitine	-9.41441	-10.2391	-10.3147	-9.36334	-9.60546	-9.2238	-9.6547	-9.92992	-9.44672	-9.75326	-10.8474	-9.74059	-9.17813	-10.6073	-10.1113	-9.65717	-9.91772	-10.5393	-9.61388	-8.52368	-12.251	-11.7347	-12.2077	-10.9187	-10.0267	-9.51375	-9.67517	-9.72393	-10.1668	-10.4489	-11.3372	-10.7978	-10.647	-10.8915	-10.1511	-11.0991	-9.54631	-9.91181	-9.75995	-9.5238	-10.3789	-9.51131	-9.36262	-10.3272	-11.5272	-11.3817	-9.91798	-9.85252	-10.9427
8:0-Carnitine	-7.23861	-8.26537	-8.05809	-7.57346	-7.39579	-7.01054	-7.79851	-7.80654	-7.7632	-7.38166	-8.96735	-7.56683	-6.60655	-8.38974	-7.87363	-7.38705	-7.84757	-8.43681	-7.31244	-6.33098	-10.8999	-10.2941	-10.8528	-8.93589	-7.89726	-7.93235	-7.5752	-7.8988	-8.61262	-8.3295	-9.83036	-9.12155	-7.72611	-9.03082	-8.32998	-8.90834	-7.62537	-7.81324	-7.65476	-7.94084	-8.34453	-7.43996	-7.51153	-8.49877	-8.91741	-10.0631	-7.14774	-7.80016	-8.77748
Acetyllysine	-11.8977	-11.7622	-12.1669	-11.4523	-11.966	-11.9921	-11.7684	-11.5646	-11.8233	-11.5111	-12.5954	-11.7461	-11.0548	-12.0031	-11.9034	-12.1339	-12.5333	-11.8475	-11.5669	-12.0802	-12.1473	-12.5415	-12.7278	-12.3527	-12.907	-11.9861	-12.5336	-12.0772	-12.0909	-12.1418	-12.9489	-11.9437	-13.092	-11.5651	-11.7046	-12.3564	-13.006	-11.4462	-12.1645	-12.091	-11.8888	-12.0005	-12.042	-12.0491	-12.5442	-12.2997	-12.7016	-11.9483	-11.643
Cystine	-9.21116	-9.3952	-9.86261	-9.33005	-9.60391	-9.20037	-9.62787	-9.15153	-8.96625	-9.37667	-9.59432	-9.21904	-9.52624	-9.23298	-9.44913	-9.5975	-9.62767	-9.55575	-9.52796	-9.70453	-9.85897	-9.63959	-9.81606	-9.57254	-9.65478	-9.41391	-9.69215	-9.85781	-9.49755	-9.85194	-10.5505	-9.72049	-9.96431	-9.67831	-9.49731	-9.93056	-9.6992	-9.68391	-9.9364	-9.7098	-9.41768	-9.7407	-9.5056	-9.69426	-9.47467	-9.569	-9.98815	-9.86777	-9.63844
Glutamate	-14.2176	-13.0879	-14.2145	-13.4528	-13.0587	-12.7316	-13.762	-12.9223	-13.0936	-13.9976	-14.5731	-14.4198	-14.2453	-14.7914	-14.1045	-14.1426	-12.9621	-13.5415	-13.4065	-14.0719	-14.0044	-14.4419	-13.6811	-14.0522	-13.833	-13.6074	-14.1447	-13.9081	-13.9499	-14.164	-13.7346	-13.6826	-13.3983	-13.8408	-13.8938	-14.6016	-13.6698	-13.2863	-13.7459	-12.2704	-14.5241	-13.5121	-13.6307	-13.9092	-15.1099	-13.2964	-14.3022	-14.1214	-13.9882
Histidine	-7.30252	-8.36938	-7.53535	-7.7	-7.91919	-7.84063	-8.2608	-7.83141	-7.85592	-8.05858	-7.76829	-7.68432	-7.85187	-7.40565	-7.62346	-7.89509	-7.69599	-7.96486	-7.68527	-7.79492	-7.8478	-7.60996	-7.69585	-7.65619	-7.86544	-7.80926	-7.58367	-7.53044	-7.63444	-7.63522	-7.57088	-7.64976	-7.56905	-7.89887	-7.70077	-7.50903	-7.79986	-8.08266	-7.76306	-8.05104	-7.73186	-7.67101	-7.69096	-7.87627	-7.81635	-8.12425	-7.83861	-7.65053	-7.81685
Hydroxyisocaproic acid	-10.9519	-11.5754	-10.4903	-11.8332	-11.1723	-10.8135	-11.5724	-11.5688	-11.2405	-12.4507	-11.474	-11.5048	-11.8266	-11.6159	-12.0016	-11.9517	-11.2006	-11.4317	-11.5068	-11.883	-12.2822	-11.109	-12.058	-11.452	-10.7723	-11.7322	-11.4899	-11.3918	-11.7996	-11.422	-11.4146	-11.8167	-10.9142	-11.3095	-11.842	-11.8159	-11.4122	-11.7537	-11.3355	-11.0961	-11.2513	-11.0961	-11.4943	-11.5797	-11.7614	-12.6211	-11.9013	-12.0356	-12.1237
Indoleacrylic acid	-18.662	-22.1757	-18.8913	-21.3711	-21.593	-16.6246	-18.0091	-19.1569	-16.8762	-16.2842	-18.1902	-16.5691	-17.1006	-12.1424	-18.3157	-16.3167	-18.0134	-18.2312	-20.5359	-18.1785	-19.2645	-16.1547	-19.5974	-18.6144	-17.3025	-18.5601	-17.2401	-14.1832	-18.2634	-17.5531	-17.341	-20.4621	-15.796	-19.2713	-16.9008	-17.8401	-16.9527	-16.6344	-17.6193	-17.2185	-18.9086	-17.7582	-16.4648	-18.5401	-16.5875	-18.7732	-12.0804	-19.1526	-16.4823
Kynurenine	-10.1653	-9.68727	-10.3523	-10.6138	-10.3124	-10.2453	-10.3466	-10.3065	-10.5258	-9.21275	-9.83848	-10.4862	-11.2419	-10.6873	-10.4784	-10.3188	-10.3733	-10.605	-10.5135	-10.3705	-10.7988	-9.40923	-10.7439	-10.7702	-10.0877	-10.3783	-10.1672	-10.3031	-10.5892	-10.5284	-10.8629	-10.3704	-9.56366	-10.3575	-10.174	-10.6174	-10.9835	-10.6816	-10.3514	-10.3663	-10.3163	-10.3965	-10.2664	-9.67864	-9.96712	-10.1853	-10.0671	-10.849	-10.5001
Nicotinamide	-9.82073	-10.3837	-10.6638	-10.5648	-10.2238	-9.48746	-10.5084	-9.57046	-11.471	-10.2649	-10.4782	-10.8426	-10.2681	-12.2669	-11.3763	-10.5198	-11.2383	-10.8455	-11.2064	-10.9921	-12.4254	-10.3461	-10.8989	-10.166	-12.0124	-11.05	-9.53876	-11.3637	-10.736	-9.82959	-9.45536	-10.721	-10.5881	-10.5759	-11.1437	-10.1544	-9.34142	-10.3795	-11.0789	-10.9208	-10.1852	-10.4181	-10.3004	-10.7181	-10.5396	-11.4018	-10.1969	-11.4775	-11.9863
S-adenosylmethionine	-11.6298	-11.4271	-11.6435	-11.5618	-11.2806	-12.218	-11.65	-11.8928	-11.8707	-11.2774	-11.0869	-11.5477	-11.9475	-11.54	-11.8213	-11.8361	-12.2969	-12.2871	-12.2221	-11.6301	-11.8633	-12.0452	-12.1326	-12.0095	-11.4478	-11.6827	-11.9275	-11.8924	-11.7054	-12.3052	-11.8639	-11.753	-11.8033	-11.7859	-11.7483	-12.2035	-12.3688	-11.4276	-11.7681	-13.602	-11.5003	-11.9884	-11.7591	-11.4669	-12.3577	-12.2073	-12.4848	-11.873	-12.0643
Valine	-2.92153	-2.84111	-2.96547	-3.13089	-2.95333	-2.94363	-2.80771	-2.91563	-3.21464	-2.90177	-3.14118	-3.06119	-3.02102	-3.16585	-3.19285	-3.09493	-3.02699	-3.10747	-2.98765	-3.17754	-3.0679	-3.06568	-3.16425	-2.75921	-2.91294	-2.94338	-3.18675	-3.08108	-2.94139	-3.12915	-2.92109	-2.92008	-2.86489	-3.05903	-3.04569	-3.24472	-2.94041	-2.87744	-3.03123	-2.96762	-2.88788	-3.04283	-2.95718	-3.17027	-3.16049	-2.89326	-3.0138	-3.21565	-2.97429
Xanthine	-11.4486	-11.8126	-11.8058	-11.5566	-11.8752	-11.2419	-12.3979	-11.5797	-11.2773	-13.1147	-12.9414	-12.6466	-12.1493	-12.5242	-12.5527	-12.2421	-12.0083	-11.903	-12.083	-11.796	-12.658	-11.9368	-12.4595	-12.4878	-12.8635	-12.2343	-11.9616	-11.5633	-11.9206	-12.3785	-12.3932	-12.1335	-12.6945	-12.6106	-11.9931	-12.5041	-11.6647	-12.315	-11.6841	-12.4298	-11.8395	-11.4339	-11.695	-12.1029	-12.8193	-12.5791	-12.789	-13.0307	-12.7316
[truncated: 44 more columns]

## Sheet: Fig.3b
The receiver operating characteristic (ROC) curve and log10 relative abundance of 3-chlorotyrosine, 12:0-carnitine, glutamate, and phosphocholine (benign diseases versus AIS/MIA/IAC).
ROC			Metabolite abundance in benign diseases versus AIS/MIA/IAC
Sensitivity	1-Specificity		value = log10 (relative abundance of metabolite)
1	1		Sample	Stage	3-Chlorotyrosine	12:0-Carnitine	Glutamate	Phosphocholine
1	0.9		P04	Benign	-4.45786	-3.14394	-4.27992	-4.17069
1	0.8		P07	Benign	-4.58834	-3.41852	-3.93984	-4.27034
1	0.7		P08	Benign	-4.41344	-3.38961	-4.27898	-4.28011
0.987805	0.7		P11	Benign	-4.44327	-3.28963	-4.04969	-4.25542
0.987805	0.6		P33	Benign	-4.20819	-3.39838	-3.93105	-4.23317
0.97561	0.6		P40	Benign	-4.53745	-3.34943	-3.83258	-4.18182
0.963415	0.6		P53	Benign	-4.3387	-3.47066	-4.14279	-4.27443
0.95122	0.6		P54	Benign	-4.56344	-3.6841	-3.88999	-4.24616
0.939024	0.6		P69	Benign	-4.31136	-3.4549	-3.94158	-4.38705
0.939024	0.5		P76	Benign	-4.59728	-3.5144	-4.21369	-4.50665
0.926829	0.5		P02	AIS	-4.36911	-3.90656	-4.38693	-4.18789
0.914634	0.5		P03	AIS	-4.20112	-3.30215	-4.34079	-4.21811
0.914634	0.4		P05	AIS	-4.22909	-3.33414	-4.28826	-4.26635
0.902439	0.4		P06	AIS	-4.38002	-3.4695	-4.45264	-4.00253
0.902439	0.3		P12	AIS	-4.21545	-3.54427	-4.24588	-4.21104
0.890244	0.3		P15	AIS	-4.60299	-3.41924	-4.25734	-4.16442
0.878049	0.3		P17	AIS	-4.3806	-3.24933	-3.90197	-4.08494
0.865854	0.3		P19	AIS	-4.4714	-3.58881	-4.07641	-4.20317
0.853659	0.3		P24	AIS	-4.28205	-3.11755	-4.03576	-4.32671
0.841463	0.3		P25	AIS	-4.45781	-3.32948	-4.23605	-4.0247
0.829268	0.3		P28	AIS	-4.19505	-4.20761	-4.21575	-4.17521
0.817073	0.3		P29	AIS	-4.28948	-4.09593	-4.34746	-4.10697
0.804878	0.3		P32	AIS	-4.49274	-4.46034	-4.11843	-4.37769
0.792683	0.3		P38	AIS	-4.10781	-3.68727	-4.23013	-4.11644
0.780488	0.3		P41	AIS	-4.41692	-3.55948	-4.16414	-4.36738
0.780488	0.2		P42	AIS	-4.33902	-3.50344	-4.09625	-4.09965
0.768293	0.2		P49	AIS	-4.00336	-3.33279	-4.25798	-4.08486
0.756098	0.2		P50	AIS	-4.20374	-3.52997	-4.18674	-4.13532
0.743902	0.2		P57	AIS	-4.35848	-3.73273	-4.19934	-4.00882
0.731707	0.2		P58	AIS	-4.42308	-3.68264	-4.26379	-4.28752
0.719512	0.2		P61	AIS	-4.21273	-4.19084	-4.13452	-4.31287
0.719512	0.1		P62	AIS	-4.16551	-3.83775	-4.11889	-4.06366
0.707317	0.1		P65	AIS	-4.08226	-3.62406	-4.03329	-4.44929
0.695122	0.1		P66	AIS	-4.34407	-3.95077	-4.16649	-4.16245
0.695122	0		P68	AIS	-4.27293	-3.7169	-4.18246	-4.2973
0.682927	0		P72	AIS	-4.22175	-3.89161	-4.39551	-4.17773
0.670732	0		P74	AIS	-4.45288	-3.54356	-4.11503	-4.21365
0.658537	0		P75	AIS	-4.47208	-3.47541	-3.99958	-4.32533
0.646341	0		P78	AIS	-4.08044	-3.43852	-4.13794	-4.03069
0.634146	0		P81	AIS	-4.07659	-2.98663	-3.69376	-4.20904
0.621951	0		P83	AIS	-4.40973	-3.71577	-4.3722	-4.28509
0.609756	0		P91	AIS	-4.31418	-3.64732	-4.06754	-4.21544
0.597561	0		P10	MIA	-4.27189	-3.38034	-4.0593	-4.15568
0.585366	0		P13	MIA	-4.36861	-3.51883	-3.93781	-4.17433
0.573171	0		P14	MIA	-4.49525	-3.38924	-4.29221	-4.19884
0.560976	0		P22	MIA	-4.39763	-3.57794	-4.09515	-4.14527
0.54878	0		P23	MIA	-4.66476	-3.23835	-4.57405	-4.36923
0.536585	0		P26	MIA	-4.69714	-3.52422	-4.18634	-4.25468
0.52439	0		P30	MIA	-4.57174	-3.78101	-4.01537	-4.13958
0.512195	0		P36	MIA	-4.16662	-4.29525	-4.24458	-4.17777
0.5	0		P37	MIA	-4.5558	-3.36569	-4.10338	-4.14457
0.487805	0		P39	MIA	-4.21412	-3.79063	-4.34296	-4.07045
0.47561	0		P43	MIA	-4.28982	-3.13112	-4.1239	-4.37018
0.463415	0		P52	MIA	-4.05664	-3.75673	-4.09985	-4.16592
0.45122	0		P56	MIA	-4.43317	-3.4672	-4.2033	-4.10478
0.439024	0		P63	MIA	-4.16416	-3.51737	-4.12813	-4.36622
0.426829	0		P64	MIA	-4.40987	-3.6148	-4.32286	-4.26655
0.414634	0		P67	MIA	-4.24247	-4.15038	-4.02902	-4.28493
0.402439	0		P71	MIA	-4.28344	-3.7895	-4.01582	-4.34723
0.390244	0		P79	MIA	-4.20985	-3.62612	-4.23557	-4.08807
0.378049	0		P80	MIA	-4.21561	-3.72768	-4.41178	-4.22262
0.365854	0		P88	MIA	-4.44992	-3.94138	-4.31137	-4.16361
0.353659	0		P89	MIA	-4.30253	-3.86265	-4.34604	-4.1139
0.341463	0		P92	MIA	-4.27757	-3.5242	-4.00885	-4.36851
0.329268	0		P01	IAC	-4.1127	-3.59428	-4.0241	-4.25211
0.317073	0		P09	IAC	-4.34486	-3.75015	-4.02161	-4.19909
0.304878	0		P16	IAC	-4.42384	-3.86484	-3.88497	-4.42143
0.292683	0		P18	IAC	-4.11167	-3.74049	-4.09519	-4.1743
0.280488	0		P20	IAC	-4.44803	-3.91183	-4.0709	-4.22212
0.268293	0		P21	IAC	-4.28573	-3.62938	-4.06388	-4.2558
0.256098	0		P27	IAC	-4.37362	-3.21152	-4.10324	-4.08849
0.243902	0		P31	IAC	-4.16991	-3.61191	-4.18709	-4.08797
0.231707	0		P34	IAC	-4.60347	-3.78537	-4.54854	-4.15252
0.219512	0		P35	IAC	-4.55911	-3.95798	-4.00263	-4.17364
0.207317	0		P44	IAC	-4.37885	-3.48947	-4.30538	-4.13793
0.195122	0		P45	IAC	-4.47057	-3.57627	-4.25097	-4.08767
0.182927	0		P46	IAC	-4.33074	-3.55503	-4.21086	-4.22821
0.170732	0		P47	IAC	-4.25384	-3.56891	-4.20798	-4.11128
0.158537	0		P48	IAC	-4.31995	-3.45713	-4.12462	-4.42603
0.146341	0		P51	IAC	-4.25185	-3.72031	-4.09633	-4.06604
0.134146	0		P55	IAC	-4.35682	-3.49702	-4.24649	-4.22894
0.121951	0		P59	IAC	-4.10085	-3.8023	-4.19396	-4.10449
0.109756	0		P60	IAC	-4.30486	-3.28351	-4.31888	-4.20724
0.097561	0		P70	IAC	-4.26626	-3.4283	-4.23154	-4.28106
0.0853659	0		P73	IAC	-4.32002	-4.30477	-4.32948	-4.27877
0.0731707	0		P77	IAC	-4.39732	-3.69699	-4.21198	-4.21557
0.0609756	0		P82	IAC	-4.18434	-3.50786	-4.24745	-4.19908
0.0487805	0		P84	IAC	-4.23558	-3.37626	-4.142	-4.50613
0.0365854	0		P85	IAC	-4.15147	-3.51585	-3.95916	-4.35525
0.0243902	0		P86	IAC	-4.25158	-3.48056	-4.08345	-4.08005
0.0121951	0		P87	IAC	-4.22342	-3.70713	-4.17131	-4.28042
0	0		P90	IAC	-4.1865	-3.55051	-4.16558	-4.32939

## Sheet: Fig.3c
The ROC curve and log10 relative abundance of cystine and valine (benign diseases versus AIS/MIA).
ROC			Metabolite abundance in benign diseases versus AIS/MIA
Sensitivity	1-Specificity		value = log10 (relative abundance of metabolite)
1	1		Sample	Stage	Cystine	Valine
1	0.9		P04	Benign	-2.77283	-0.879469
1	0.8		P07	Benign	-2.82824	-0.85526
0.981481	0.8		P08	Benign	-2.96894	-0.892694
0.981481	0.7		P11	Benign	-2.80863	-0.942493
0.981481	0.6		P33	Benign	-2.89107	-0.88904
0.962963	0.6		P40	Benign	-2.76959	-0.88612
0.962963	0.5		P53	Benign	-2.89828	-0.845204
0.962963	0.4		P54	Benign	-2.75488	-0.877693
0.944444	0.4		P69	Benign	-2.69911	-0.967702
0.925926	0.4		P76	Benign	-2.82266	-0.873519
0.907407	0.4		P02	AIS	-2.88818	-0.945588
0.907407	0.3		P03	AIS	-2.77521	-0.92151
0.888889	0.3		P05	AIS	-2.86768	-0.909418
0.87037	0.3		P06	AIS	-2.7794	-0.953016
0.851852	0.3		P12	AIS	-2.84447	-0.961143
0.833333	0.3		P15	AIS	-2.88914	-0.931668
0.814815	0.3		P17	AIS	-2.89822	-0.911215
0.796296	0.3		P19	AIS	-2.87657	-0.935441
0.777778	0.3		P24	AIS	-2.8682	-0.899372
0.759259	0.3		P25	AIS	-2.92135	-0.956534
0.740741	0.3		P28	AIS	-2.96785	-0.92353
0.722222	0.3		P29	AIS	-2.90181	-0.922861
0.722222	0.2		P32	AIS	-2.95493	-0.952533
0.722222	0.1		P38	AIS	-2.88162	-0.830605
0.703704	0.1		P41	AIS	-2.90638	-0.876884
0.685185	0.1		P42	AIS	-2.83387	-0.886045
0.666667	0.1		P49	AIS	-2.91763	-0.959307
0.648148	0.1		P50	AIS	-2.9675	-0.927496
0.62963	0.1		P57	AIS	-2.85905	-0.885445
0.611111	0.1		P58	AIS	-2.96573	-0.941969
0.592593	0.1		P61	AIS	-3.176	-0.879335
0.574074	0.1		P62	AIS	-2.92616	-0.879032
0.555556	0.1		P65	AIS	-2.99956	-0.862417
0.537037	0.1		P66	AIS	-2.91346	-0.920859
0.518519	0.1		P68	AIS	-2.85897	-0.916843
0.5	0.1		P72	AIS	-2.9894	-0.976758
0.481481	0.1		P74	AIS	-2.91975	-0.885152
0.462963	0.1		P75	AIS	-2.91515	-0.866195
0.444444	0.1		P78	AIS	-2.99115	-0.912491
0.425926	0.1		P81	AIS	-2.92294	-0.893341
0.407407	0.1		P83	AIS	-2.835	-0.869338
0.407407	0		P91	AIS	-2.93224	-0.915982
0.388889	0		P10	MIA	-2.86147	-0.8902
0.37037	0		P13	MIA	-2.91826	-0.954348
0.351852	0		P14	MIA	-2.85216	-0.951401
0.333333	0		P22	MIA	-2.88056	-0.870958
0.314815	0		P23	MIA	-3.00673	-0.907245
0.296296	0		P26	MIA	-2.97049	-0.968007
0.277778	0		P30	MIA	-2.90146	-0.895351
0.259259	0		P36	MIA	-2.8626	-0.954264
0.240741	0		P37	MIA	-2.84499	-0.887674
0.222222	0		P39	MIA	-2.93297	-0.95953
0.203704	0		P43	MIA	-2.70928	-0.933303
0.185185	0		P52	MIA	-2.98247	-0.89311
0.166667	0		P56	MIA	-2.91059	-0.89728
0.148148	0		P63	MIA	-2.89861	-0.943308
0.12963	0		P64	MIA	-3.04488	-0.936937
0.111111	0		P67	MIA	-2.90668	-0.950207
0.0925926	0		P71	MIA	-2.97241	-0.90625
0.0740741	0		P79	MIA	-2.76695	-0.935596
0.0555556	0		P80	MIA	-2.85079	-0.967298
			P88	MIA	-2.89733	-0.899715
			P89	MIA	-2.9226	-0.916163
			P92	MIA	-2.85848	-0.854586

[truncated: 10 more sheets: Fig.3d, Fig.4a, Fig.4b, Fig.4c, Fig.5a, Fig.5b, Fig.5c,d; Fig.S6, Fig.6a,b, Fig.6c-e, Fig.6g,i,j]
